# Supplementary material for: Transposable element expression in tumors is associated with immune infiltration and increased antigenicity
Source: Nat Commun. 2019 Nov 19;10:5228. doi: 10.1038/s41467-019-13035-2 (PMC6864081; doi:10.1038/s41467-019-13035-2)
Supplement: Supplementary file 3 — Supplementary Data 1 [file 41467_2019_13035_MOESM3_ESM.xlsx]

## Sheet: TCGA-BLCA
	logFC	CI.L	CI.R	AveExpr	t	P.Value	adj.P.Val	B
MER75	1.64154	1.24767	2.03541	-0.581497	8.57435	5.44768e-09	5.24067e-06	10.6081
L1PA2	2.13881	1.52495	2.75267	3.86849	7.16816	1.44392e-07	6.82074e-05	7.47919
MER4A	1.20156	0.836905	1.56622	1.96582	6.77899	3.73989e-07	7.80225e-05	6.60821
L1HS	2.2647	1.57405	2.95534	1.36101	6.74622	4.05522e-07	7.80225e-05	6.54734
MLT1A0-int	2.16982	1.46726	2.87238	-0.269401	6.35396	1.07907e-06	0.000167967	5.62713
LTR1A2	1.36986	0.92284	1.81689	2.15917	6.30451	1.22221e-06	0.000167967	5.44182
L1PA3	1.32963	0.888749	1.7705	4.78567	6.20465	1.57299e-06	0.000189151	5.06008
LTR16D2	2.16053	1.40259	2.91847	-1.84818	5.8645	3.74236e-06	0.000322593	4.41835
L1M3	1.03018	0.66703	1.39333	3.03001	5.8362	4.02403e-06	0.000322593	4.23585
LTR7Y	3.30831	2.12799	4.48864	1.30278	5.76649	4.81317e-06	0.000356174	4.13916
L1PB1	1.0949	0.686854	1.50294	4.79968	5.52042	9.08383e-06	0.000559127	3.31944
PABL_A	1.25058	0.781885	1.71927	-0.326225	5.48943	9.84327e-06	0.000559127	3.50859
HERV9-int	2.08894	1.30006	2.87782	0.500651	5.44779	1.09656e-05	0.000559127	3.37531
MLT1G1-int	1.62864	1.01328	2.24399	-0.882558	5.44508	1.1043e-05	0.000559127	3.41942
MER101B	2.78684	1.72651	3.84717	-3.09234	5.40723	1.21831e-05	0.00056177	3.23206
MSTB2-int	2.00653	1.24273	2.77033	-2.49993	5.40471	1.22632e-05	0.00056177	3.28542
HERV3-int	1.21204	0.737251	1.68683	1.90024	5.25197	1.82456e-05	0.000780482	2.80732
LTR51	1.51622	0.917678	2.11476	-2.07589	5.21161	2.02692e-05	0.000812456	2.85047
HERVE_a-int	1.75479	1.0523	2.45729	2.52481	5.13909	2.44906e-05	0.000906154	2.48584
Tigger12A	-1.9415	-2.72506	-1.15793	-0.370553	-5.09762	2.72919e-05	0.000925245	2.53652
LTR1D1	1.24821	0.74392	1.7525	-0.706594	5.09229	2.76745e-05	0.000925245	2.53544
LTR2752	2.13624	1.25422	3.01826	-0.780155	4.98285	3.6839e-05	0.00105959	2.27167
MER4D0	1.74217	1.01731	2.46704	0.273803	4.94471	4.0704e-05	0.00105959	2.11751
MER70B	1.4891	0.866906	2.1113	-2.46308	4.92382	4.29904e-05	0.00105959	2.15003
MamRep1527	1.17104	0.68155	1.66053	-0.206867	4.92191	4.32067e-05	0.00105959	2.08362
L1PA8	1.02149	0.593866	1.44912	3.08012	4.91445	4.40576e-05	0.00105959	1.88075
LTR19B	1.12088	0.649071	1.59269	-1.38937	4.88763	4.72621e-05	0.00109822	2.05628
LTR1B1	2.3379	1.35271	3.32309	-1.03111	4.88213	4.7947e-05	0.00109822	2.03238
MST-int	2.39415	1.37422	3.41408	-1.11224	4.82933	5.50555e-05	0.00117696	1.91073
L1P4	1.16515	0.664355	1.66595	1.18872	4.78658	6.15762e-05	0.00127547	1.65915
SVA_B	1.09993	0.624764	1.57509	2.49602	4.7624	6.56025e-05	0.00130589	1.52511
MER4B-int	1.34275	0.762043	1.92345	0.0537633	4.75712	6.65161e-05	0.00130589	1.65519
L4_B_Mam	1.06191	0.598236	1.52559	1.17761	4.7117	7.49174e-05	0.00143441	1.46757
HERV-Fc2-int	3.38992	1.90514	4.8747	-4.84856	4.69714	7.78305e-05	0.00143986	1.48587
PABL_B	2.26153	1.2645	3.25857	-1.06015	4.66658	8.43171e-05	0.00150209	1.49937
LTR26C	1.22095	0.679838	1.76207	-1.33903	4.64211	8.9897e-05	0.00157238	1.45188
MER68B	1.1603	0.643903	1.67669	-1.72365	4.62266	9.45938e-05	0.00157708	1.42025
MER52A	1.17019	0.649169	1.69121	2.04755	4.62069	9.50839e-05	0.00157708	1.18677
LTR18A	2.2212	1.22661	3.21578	-2.23327	4.59464	0.000101797	0.00160539	1.36468
LTR25-int	1.0296	0.563262	1.49594	0.241695	4.54226	0.000116758	0.00175502	1.09697
L1PA8A	1.0292	0.561653	1.49675	1.66989	4.52875	0.000120962	0.00176311	0.976573
SVA_D	1.01566	0.553565	1.47775	4.95649	4.52193	0.000123138	0.00176546	0.725269
MER61B	1.11606	0.607715	1.62441	-1.42945	4.51683	0.000124793	0.00176546	1.14784
LTR75_1	1.9427	1.05665	2.82876	-1.4636	4.51075	0.000126795	0.00176778	1.14056
LTR1E	1.5919	0.863683	2.32011	-1.91275	4.49739	0.000131307	0.00180453	1.12352
MER11A	1.22433	0.661436	1.78723	2.30579	4.47482	0.000139296	0.00184292	0.798819
LTR48B	1.3153	0.710277	1.92032	3.45422	4.47259	0.000140111	0.00184292	0.718734
MER51C	-1.18741	-1.73448	-0.640335	0.393323	-4.4654	0.000142772	0.00184292	0.894751
MER83	1.25853	0.677449	1.8396	-0.557163	4.45588	0.000146371	0.00184292	0.940644
LTR45B	1.09231	0.586926	1.5977	-0.790387	4.44661	0.000149963	0.00184954	0.931286
HERVK9-int	1.36529	0.716179	2.01441	2.5328	4.32723	0.000204871	0.00221444	0.415936
L1PBa	1.16159	0.607808	1.71537	1.44772	4.31539	0.000211303	0.00221593	0.450253
L1PBa1	1.24258	0.650034	1.83512	1.13995	4.31428	0.000211918	0.00221593	0.467554
L1PBb	1.45237	0.756264	2.14848	-1.01442	4.29246	0.000224336	0.00228172	0.575815
LTR10F	1.10405	0.574682	1.63342	-0.895887	4.29078	0.000225325	0.00228172	0.554084
L1MEg1	1.25086	0.649103	1.85262	-1.19443	4.27653	0.000233861	0.00234348	0.540737
LTR26D	1.0726	0.554879	1.59032	-0.717945	4.26233	0.000242683	0.00235885	0.470163
HERV9NC-int	1.43507	0.742374	2.12776	0.195957	4.26222	0.000242751	0.00235885	0.402694
MER9a2	1.1507	0.592357	1.70905	0.844622	4.23999	0.000257239	0.00247464	0.298242
LTR34	1.04065	0.533874	1.54744	-0.171773	4.22466	0.000267727	0.00252966	0.331623
MER77B	-1.44554	-2.15289	-0.738199	0.982111	-4.20441	0.00028223	0.00261062	0.201784
LTR23	1.33863	0.680922	1.99633	-0.866617	4.18729	0.000295097	0.00264853	0.29852
MER44D	1.22238	0.620103	1.82465	-0.451532	4.17557	0.000304239	0.00264853	0.235304
LTR37-int	1.30333	0.657271	1.94938	-1.21313	4.15038	0.000324848	0.00279021	0.233781
Charlie20a	-1.46647	-2.20499	-0.72794	1.22301	-4.08518	0.000384842	0.00308515	-0.112912
MER52C	1.03091	0.509629	1.55218	1.15877	4.0687	0.000401664	0.00314226	-0.151706
SVA_A	1.13754	0.562136	1.71294	2.19388	4.06723	0.000403195	0.00314226	-0.22143
PABL_A-int	1.09315	0.533844	1.65246	0.537224	4.02101	0.000454547	0.00338867	-0.224101
LTR1	1.29617	0.632029	1.96031	-1.17782	4.01519	0.000461451	0.00338867	-0.0976515
LTR3B	2.42797	1.17549	3.68045	-3.85482	3.98821	0.000494856	0.00355262	-0.0740689
LTR14A	1.91118	0.917754	2.9046	-3.26396	3.95796	0.000535132	0.00373576	-0.133253
HERVI-int	1.60618	0.76682	2.44553	-2.70502	3.93688	0.000565113	0.00386762	-0.187749
MER4-int	1.11177	0.52879	1.69476	2.96413	3.92342	0.000585097	0.00391384	-0.631731
MER110-int	1.7743	0.84323	2.70537	-1.48418	3.92058	0.000589413	0.00391384	-0.29503
L1PA15-16	1.13524	0.537502	1.73298	0.392405	3.90734	0.000609907	0.00399042	-0.496963
L1P1	1.07596	0.507911	1.64401	1.93803	3.89687	0.000626596	0.00404554	-0.628904
PABL_B-int	1.36085	0.64132	2.08039	0.0771854	3.89104	0.000636105	0.00405509	-0.508612
HERV1_LTRd	1.02428	0.480629	1.56793	-0.85785	3.87618	0.000660937	0.00405662	-0.468237
LTR102_Mam	1.16614	0.546884	1.7854	-1.58019	3.87422	0.000664291	0.00405662	-0.406714
LTR3A	1.46963	0.686867	2.25239	1.3073	3.86263	0.000684424	0.0041151	-0.670499
LTR38B	-1.76639	-2.71511	-0.817662	1.02842	-3.83046	0.000743531	0.0043882	-0.728026
MLT1J2-int	1.09383	0.501518	1.68614	-0.830346	3.79932	0.000805504	0.00464009	-0.655383
LTR10C	1.40548	0.640794	2.17016	1.46702	3.78135	0.000843532	0.0047734	-0.881285
MER57E1	1.42508	0.644996	2.20517	-0.810683	3.75839	0.000894705	0.00501151	-0.750098
LTR38A1	1.00626	0.449624	1.56291	-1.8559	3.71914	0.000989337	0.00540762	-0.754376
MER61C	1.19761	0.532013	1.8632	-1.77618	3.70178	0.00103426	0.00559483	-0.802616
PrimLTR79	1.16337	0.513922	1.81282	-1.82619	3.68535	0.00107859	0.00570112	-0.827525
MER9a1	1.29546	0.569496	2.02142	-1.16753	3.67126	0.00111812	0.00578294	-0.931564
LTR76	1.09939	0.48012	1.71866	1.20178	3.65238	0.00117328	0.00600369	-1.17992
MER45C	1.12022	0.488089	1.75235	-1.07469	3.64587	0.00119291	0.00603988	-0.996922
LTR88c	1.10364	0.479065	1.72821	-0.549642	3.63537	0.00122524	0.00613719	-1.07394
LTR2C	1.21093	0.52421	1.89764	2.027	3.62782	0.00124905	0.00619372	-1.30225
HERV1_I-int	1.92747	0.826864	3.02807	-2.43345	3.60298	0.00133053	0.0064645	-0.975324
LTR38	1.3943	0.592518	2.19608	-2.841	3.57771	0.00141872	0.00669023	-1.0132
MER90	1.31209	0.554369	2.06981	0.701182	3.56254	0.00147441	0.00685207	-1.35883
HERV35I-int	1.08238	0.453372	1.71139	-1.59582	3.54021	0.00156026	0.00714001	-1.19983
Charlie3	1.23226	0.513584	1.95094	-1.76418	3.52755	0.00161104	0.00727614	-1.20963
SVA_F	1.12327	0.459842	1.7867	2.03818	3.48333	0.00180149	0.00799108	-1.65407
MER67A	1.1185	0.456192	1.78081	-1.07651	3.47441	0.00184249	0.00810384	-1.40614
LTR27C	1.12182	0.453821	1.78981	-1.65751	3.45504	0.00193462	0.00837595	-1.38869
HERVS71-int	1.17609	0.474478	1.87771	-0.28467	3.44864	0.00196603	0.00842584	-1.54408
MER54B	1.0829	0.433331	1.73246	-2.29862	3.4298	0.00206143	0.00877477	-1.38488
LTR43-int	1.37439	0.54586	2.20291	-1.68151	3.41278	0.00215149	0.00907777	-1.48168
MER57B1	1.0272	0.406108	1.64829	-0.453288	3.40255	0.00220742	0.0092731	-1.63914
LTR2B	1.24533	0.491042	1.99961	1.83443	3.39667	0.00224021	0.00936992	-1.83982
HERVH-int	1.52944	0.595829	2.46305	5.43171	3.37032	0.002393	0.00979602	-2.20602
HERVK3-int	1.43606	0.55725	2.31487	2.34999	3.36188	0.00244407	0.00992553	-1.96301
L1P4b	1.16144	0.443459	1.87942	-1.52239	3.32805	0.00265952	0.010616	-1.7024
MER9a3	1.35841	0.510764	2.20606	0.603254	3.29701	0.00287321	0.011328	-1.97977
HERVL18-int	1.87246	0.694109	3.05081	0.131778	3.26921	0.00307865	0.0120884	-2.00162
LTR80B	1.32554	0.487417	2.16366	-2.47795	3.2538	0.0031986	0.0122948	-1.76893
HERV30-int	2.0464	0.727344	3.36545	-0.876395	3.19178	0.00372837	0.0134333	-2.08299
LTR71A	1.10969	0.385291	1.83408	-2.59122	3.15159	0.00411572	0.0143454	-1.98165
MER110	1.05246	0.350339	1.75458	-1.99324	3.08389	0.00485713	0.0159473	-2.1941
MER51D	1.0714	0.351538	1.79127	-1.74832	3.06201	0.00512296	0.016373	-2.27559
MSTD-int	1.00125	0.32513	1.67737	0.503617	3.04666	0.0053177	0.0168832	-2.55325
LTR22A	1.84592	0.568609	3.12323	-2.53495	2.97318	0.00635209	0.019096	-2.38023
MER113B	1.16182	0.354392	1.96925	-1.84586	2.96033	0.00655172	0.0196347	-2.47999
MER57C2	1.04413	0.315706	1.77254	-2.18458	2.94901	0.00673241	0.0198293	-2.46089
HERVP71A-int	1.4806	0.433758	2.52745	-1.69266	2.90979	0.00739603	0.0213023	-2.61024
HERVE-int	1.05916	0.309319	1.80899	4.22175	2.90602	0.00746304	0.021304	-3.17665
LTR28B	1.13158	0.308241	1.95492	-2.771	2.82756	0.00899428	0.0244526	-2.65642
MER47C	1.06275	0.269875	1.85562	-2.48861	2.75761	0.0106057	0.0276547	-2.8319
LTR10A	1.6202	0.352544	2.88786	1.72849	2.62949	0.0142834	0.0341807	-3.56502
HERVIP10F-int	1.84439	0.398593	3.29019	3.47909	2.62452	0.0144477	0.034488	-3.72892

## Sheet: TCGA-BRCA
	logFC	CI.L	CI.R	AveExpr	t	P.Value	adj.P.Val	B
LTR82B	-2.97751	-3.20711	-2.74792	2.47842	-25.6853	1.05397e-49	1.01814e-46	102.75
MER99	-2.13905	-2.32794	-1.95016	0.501038	-22.429	5.22507e-44	2.52371e-41	89.6546
LTR26	-2.4556	-2.70675	-2.20445	2.69163	-19.3656	3.72008e-38	1.19786e-35	76.3721
Charlie20a	-1.56341	-1.73007	-1.39676	2.21045	-18.58	1.42282e-36	2.74888e-34	72.7476
Tigger12A	-1.6161	-1.78898	-1.44322	0.796185	-18.515	1.93015e-36	3.10755e-34	72.4358
MER5C	-2.49859	-2.78035	-2.21683	0.188548	-17.5637	1.78169e-34	2.45873e-32	67.9303
AluSc	-1.17637	-1.31385	-1.03889	5.60213	-16.9471	3.55649e-33	4.29446e-31	64.8726
CR1_Mam	-1.07334	-1.20383	-0.942846	1.0106	-16.2913	9.04781e-32	9.71132e-30	61.7562
MER77B	-1.3383	-1.50393	-1.17267	0.828247	-16.0035	3.80724e-31	3.67779e-29	60.3304
MER9a1	-2.27618	-2.56914	-1.98322	0.131995	-15.3885	8.48236e-30	7.44905e-28	57.2549
Ricksha_c	-1.34642	-1.5281	-1.16474	0.897663	-14.6783	3.22505e-28	2.22528e-26	53.6275
MER47B	-1.13958	-1.29448	-0.984679	0.0309892	-14.5711	5.61261e-28	3.61452e-26	53.0946
LTR48B	1.60446	1.38562	1.82331	4.22974	14.5209	7.27548e-28	4.39257e-26	52.7155
LTR54B	-1.12537	-1.29345	-0.95729	-0.0259158	-13.2611	5.37453e-25	2.73252e-23	46.282
LTR31	-1.05007	-1.20813	-0.892012	-1.39535	-13.1583	9.27028e-25	4.47755e-23	45.7641
MER106B	-1.16451	-1.34307	-0.985948	0.465693	-12.9167	3.3531e-24	1.4083e-22	44.4454
LTR22C	-1.22056	-1.40966	-1.03147	-1.62229	-12.7845	6.7884e-24	2.62304e-22	43.7951
MSTC-int	-1.14196	-1.32554	-0.958382	-0.146042	-12.3205	8.15001e-23	2.7148e-21	41.3025
L1MEg2	-1.25106	-1.45432	-1.04781	-0.898204	-12.1912	1.63376e-22	5.26071e-21	40.6447
MER61F	-1.28611	-1.49921	-1.07302	-0.307376	-11.9538	5.87026e-22	1.77208e-20	39.353
LTR86A2	-1.21757	-1.42125	-1.01389	-2.13895	-11.8397	1.08639e-21	2.99845e-20	38.7794
Tigger1a_Art	-1.07795	-1.2596	-0.896297	-1.86311	-11.7534	1.73189e-21	4.64723e-20	38.3281
Ricksha_0	-1.15386	-1.35075	-0.956971	-0.448407	-11.6073	3.81716e-21	9.96588e-20	37.5018
X7B_LINE	-1.03116	-1.20763	-0.854694	-1.5048	-11.5733	4.58697e-21	1.16606e-19	37.364
LTR27B	-1.03629	-1.21503	-0.857549	-0.0354078	-11.483	7.47949e-21	1.85261e-19	36.8113
LTR38C	-1.12125	-1.31778	-0.924711	-0.237992	-11.2995	2.02155e-20	4.43821e-19	35.8368
LTR1C1	-1.28467	-1.51839	-1.05094	-2.12343	-10.8863	1.90264e-19	3.91053e-18	33.701
X6A_LINE	-1.13515	-1.35645	-0.91385	-2.03236	-10.1595	9.85871e-18	1.61416e-16	29.8154
LTR84b	-1.12392	-1.34719	-0.900639	0.229084	-9.96984	2.75858e-17	4.22982e-16	28.6474
CR1-16_AMi	-1.06149	-1.27319	-0.849788	-1.44762	-9.93098	3.40568e-17	5.14045e-16	28.5609
MER83B-int	-1.09343	-1.32445	-0.862413	-0.92994	-9.37438	6.91366e-16	9.67913e-15	25.5461
X7C_LINE	-1.28242	-1.56056	-1.00427	-1.83487	-9.13183	2.55236e-15	3.20205e-14	24.3368
L1M3f	-1.01585	-1.24558	-0.786125	0.294584	-8.75822	1.88936e-14	2.12224e-13	22.1721
HERVH-int	-1.23246	-1.51129	-0.953624	5.00765	-8.75445	1.92778e-14	2.1405e-13	21.8694
LTR43	-1.13238	-1.40739	-0.857375	1.8567	-8.15542	4.61555e-13	3.71552e-12	18.9025
HERVK11D-int	1.68989	1.26448	2.11531	-1.88178	7.86765	2.08216e-12	1.5592e-11	17.7474
HUERS-P2-int	-1.22655	-1.55099	-0.90211	-1.12006	-7.48776	1.48616e-11	9.83306e-11	15.7316
LTR1B1	-1.10668	-1.41632	-0.797043	-1.59849	-7.07897	1.18935e-10	7.04855e-10	13.7421
LTR36	-1.10938	-1.49496	-0.723811	1.23134	-5.69869	9.30592e-08	3.39227e-07	6.92405
Kanga1b	1.19431	0.756948	1.63167	-2.20256	5.40849	3.45427e-07	1.12351e-06	6.04558

## Sheet: TCGA-COAD
	logFC	CI.L	CI.R	AveExpr	t	P.Value	adj.P.Val	B
MER11A	-2.91011	-3.36931	-2.4509	3.50744	-12.9174	4.0444e-14	3.61974e-11	22.1519
HERV1_I-int	4.30337	3.59085	5.01589	-0.879145	12.3106	1.44153e-13	4.6766e-11	20.9241
L1M3	1.4631	1.22007	1.70612	3.29958	12.2713	1.56758e-13	4.6766e-11	20.7939
MER75	1.54695	1.24218	1.85171	-0.828783	10.3461	1.19232e-11	2.66781e-09	16.6103
LTR1C1	-2.4607	-2.99795	-1.92345	-1.15005	-9.33577	1.39753e-10	1.78684e-08	14.1924
LTR13_	3.92166	3.01949	4.82382	-0.150486	8.8604	4.66012e-10	5.2135e-08	12.9637
MER57F	2.04046	1.56147	2.51945	0.410008	8.68301	7.3596e-10	7.31871e-08	12.4443
LTR1C	-1.60272	-1.98804	-1.2174	-1.45054	-8.47824	1.25358e-09	1.01996e-07	12.0357
FordPrefect	1.29619	0.981432	1.61094	-0.587434	8.39394	1.56335e-09	1.166e-07	11.7545
MER102c	1.18296	0.891761	1.47415	1.31996	8.28041	2.10782e-09	1.45115e-07	11.3145
MLT1-int	1.653	1.23868	2.06733	-0.94625	8.13203	3.12253e-09	1.98108e-07	11.1031
LTR86B1	-1.40901	-1.76431	-1.05372	-1.90943	-8.08346	3.55337e-09	1.98767e-07	11.0291
L1MCc	-1.3299	-1.67058	-0.989218	2.02954	-7.95684	4.98372e-09	2.62378e-07	10.4116
LTR27E	2.15098	1.59455	2.70741	-2.8601	7.87944	6.1346e-09	3.05026e-07	10.5151
L1PA8A	-1.12823	-1.42671	-0.829757	1.78774	-7.70472	9.83182e-09	4.39974e-07	9.74057
L1PA2	1.28592	0.940821	1.63102	2.74344	7.59523	1.32373e-08	5.64161e-07	9.39382
L1MC	1.25817	0.918949	1.59739	3.22887	7.56009	1.45672e-08	5.92622e-07	9.27395
L1PA7	-1.50454	-1.91841	-1.09067	5.97808	-7.40983	2.1973e-08	8.55038e-07	8.71965
HERVL66-int	1.17619	0.844758	1.50762	-1.40654	7.2336	3.56986e-08	1.18334e-06	8.72001
L1HS	1.16083	0.829336	1.49233	0.766585	7.13775	4.65486e-08	1.4492e-06	8.24984
Tigger12A	-1.30063	-1.67221	-0.929048	-0.139887	-7.1346	4.69572e-08	1.4492e-06	8.31853
LTR16B1	1.00796	0.718386	1.29753	0.871468	7.09507	5.24031e-08	1.56336e-06	8.12143
MER66B	1.44328	1.02493	1.86163	0.538742	7.03201	6.24497e-08	1.80298e-06	7.97899
LTR85c	1.36453	0.964018	1.76503	-0.909042	6.94448	7.97162e-08	2.162e-06	7.87765
HERV9-int	1.68738	1.19053	2.18422	0.233931	6.92241	8.47884e-08	2.23193e-06	7.70442
MER34B-int	1.23209	0.867098	1.59709	-0.249135	6.8806	9.53102e-08	2.43722e-06	7.62599
MLT1F1-int	-1.35295	-1.77762	-0.928275	-2.24241	-6.49375	2.83454e-07	6.1876e-06	6.74481
MLT1G3	1.3696	0.934594	1.80461	2.50317	6.41749	3.51922e-07	7.4993e-06	6.11592
MER68-int	-1.11783	-1.48296	-0.752714	-1.54422	-6.24036	5.82699e-07	1.15892e-05	5.9664
LTR12	-1.77679	-2.36619	-1.18739	2.84092	-6.14464	7.65946e-07	1.41074e-05	5.32034
HERVH-int	2.25528	1.48674	3.02383	6.23253	5.98136	1.22268e-06	1.98963e-05	4.67451
MER51-int	-1.50339	-2.01875	-0.988026	0.35368	-5.94603	1.35315e-06	2.16262e-05	4.92473
MLT1G1-int	1.13294	0.742399	1.52348	-1.54854	5.91303	1.48766e-06	2.33589e-05	5.05445
L1MCa	-1.35469	-1.82452	-0.884872	4.1689	-5.87729	1.64857e-06	2.54391e-05	4.48111
L1PBa1	1.42399	0.927651	1.92032	0.31348	5.84789	1.79395e-06	2.72133e-05	4.6506
LTR38B	-1.49466	-2.02455	-0.964773	0.240228	-5.74947	2.3813e-06	3.35551e-05	4.37447
MER57E1	1.1564	0.741897	1.5709	-1.08727	5.68655	2.85451e-06	3.6789e-05	4.34842
Kanga1	1.90947	1.2247	2.59424	-2.07273	5.68379	2.87735e-06	3.6789e-05	4.46685
LTR47B2	-1.84132	-2.50603	-1.17662	-1.5066	-5.6464	3.20476e-06	4.0398e-05	4.26524
LTR7Y	2.40133	1.53346	3.26919	1.5479	5.63984	3.26594e-06	4.05974e-05	3.96674
Ricksha_0	-1.45545	-1.98279	-0.928118	0.197503	-5.62576	3.40133e-06	4.17012e-05	4.02354
HERVK11D-int	1.95907	1.24765	2.67049	-2.94608	5.61296	3.52924e-06	4.26847e-05	4.30975
MER77B	-1.07373	-1.46735	-0.680115	0.736007	-5.56021	4.10924e-06	4.83918e-05	3.77867
LTR1A1	-1.46833	-2.01044	-0.92621	-0.84433	-5.52076	4.6047e-06	5.35222e-05	3.84402
MER61E	1.06861	0.66915	1.46808	1.25029	5.45271	5.60443e-06	6.34932e-05	3.4334
MER97c	1.03277	0.64409	1.42145	-0.829536	5.41603	6.23064e-06	6.97053e-05	3.54454
MER57-int	1.06658	0.659864	1.47331	0.539621	5.34525	7.64388e-06	8.04856e-05	3.18352
MamGypLTR2b	-1.12501	-1.58031	-0.669705	-1.09814	-5.03645	1.86466e-05	0.000168573	2.49708
LTR12D	1.04081	0.611769	1.46985	1.03945	4.94473	2.42931e-05	0.000211091	1.99492
MER57C1	-1.87962	-2.65797	-1.10126	-0.27377	-4.92219	2.59241e-05	0.000218887	2.09162
HERV4_I-int	1.00163	0.58238	1.42089	-1.25794	4.86968	3.01581e-05	0.000247628	2.05133
Ricksha_a	-1.75245	-2.49423	-1.01067	-0.752162	-4.81551	3.52476e-05	0.000277884	1.84437
LTR10F	-1.17459	-1.67404	-0.675144	-1.96954	-4.79365	3.75351e-05	0.000289603	1.93985
MER47C	1.07528	0.60811	1.54246	-2.12898	4.69152	5.03369e-05	0.000370811	1.6554
MER97b	1.125	0.63335	1.61664	-1.44896	4.6641	5.44581e-05	0.000383779	1.50054
LTR1	1.08489	0.599583	1.5702	-1.69139	4.55657	7.41045e-05	0.000502451	1.22834
LTR75_1	1.03509	0.564454	1.50573	-2.01588	4.48293	9.14591e-05	0.000593158	1.07841
HERV1_LTRc	1.58705	0.859726	2.31438	-2.32657	4.44765	0.000101143	0.000642006	1.00117
HERVL18-int	1.15485	0.623086	1.68662	0.658104	4.42664	0.000107384	0.00067209	0.569885
Ricksha_c	-1.02486	-1.49989	-0.54984	0.408937	-4.39764	0.000116628	0.000719879	0.507245
MER61C	1.05124	0.470387	1.63208	-2.22079	3.68898	0.000846698	0.0037597	-1.03158
L1M2c	1.03208	0.441946	1.62221	-1.68457	3.56477	0.00118723	0.00510003	-1.44922
LTR70	1.1637	0.48517	1.84223	0.283937	3.49575	0.00143033	0.00601006	-1.90698
MLT2B5	1.16651	0.400576	1.93245	-2.49582	3.10431	0.00401518	0.0134591	-2.48593

## Sheet: CGP-COAD
	logFC	CI.L	CI.R	AveExpr	t	P.Value	adj.P.Val	B
MLT1-int	2.24407	2.03935	2.4488	-0.999937	21.818	3.44293e-35	3.32587e-32	69.6181
L1M3	1.45535	1.28452	1.62618	3.53452	16.957	4.7242e-28	2.28179e-25	53.2938
L1MC	1.41412	1.23118	1.59706	3.5531	15.386	1.75417e-25	3.38905e-23	47.3567
L1MCc	-1.50972	-1.71943	-1.30001	2.03796	-14.3294	1.11923e-23	1.80196e-21	43.2928
MSTB1	-1.50869	-1.7208	-1.29657	2.84652	-14.1573	2.23254e-23	3.0809e-21	42.5461
HERV1_I-int	3.5041	3.00457	4.00363	-1.50912	13.9626	4.89643e-23	5.91244e-21	42.0063
HERVH-int	3.45022	2.94642	3.95401	6.52435	13.6315	1.88278e-22	1.81877e-20	40.1126
MSTA-int	-1.29046	-1.48817	-1.09275	4.21837	-12.9917	2.64006e-21	2.12525e-19	37.6578
MER75	1.61547	1.36009	1.87085	-1.0043	12.5911	1.41428e-20	1.05092e-18	36.375
LTR7Y	4.36004	3.65562	5.06446	1.75128	12.3199	4.45421e-20	2.86851e-18	35.0371
MLT1F1-int	-2.24549	-2.61725	-1.87373	-2.12379	-12.0225	1.58154e-19	9.54854e-18	34.023
LTR13_	4.00163	3.3344	4.66886	-0.628505	11.9375	2.27625e-19	1.29344e-17	33.6009
L1PA2	1.47472	1.22686	1.72259	3.64133	11.8425	3.42222e-19	1.73993e-17	32.8249
MER11A	-2.4258	-2.84036	-2.01124	2.92685	-11.6471	7.93772e-19	3.83392e-17	32.0442
MER102c	1.02063	0.844802	1.19647	1.47119	11.5537	1.18875e-18	5.46825e-17	31.7465
LTR38B	-2.12968	-2.50865	-1.75071	0.506104	-11.1856	5.88444e-18	2.36849e-16	30.2504
Charlie20a	-1.65876	-1.9579	-1.35962	1.83466	-11.0372	1.12535e-17	4.34836e-16	29.4765
Tigger12A	-2.08972	-2.47209	-1.70735	0.424694	-10.8781	2.26035e-17	8.39806e-16	28.9171
MER77B	-1.89526	-2.24623	-1.54429	1.17622	-10.7486	3.99438e-17	1.37806e-15	28.2732
LTR1C1	-2.09945	-2.49873	-1.70016	-1.43126	-10.4657	1.39195e-16	4.63665e-15	27.2784
MER66B	1.59457	1.28852	1.90062	0.373347	10.3705	2.12208e-16	6.83309e-15	26.6748
Tigger2a	-1.13033	-1.35222	-0.908451	2.78701	-10.1399	5.90669e-16	1.78308e-14	25.4316
MER6A	1.11994	0.899744	1.34013	0.301635	10.1238	6.34644e-16	1.85778e-14	25.5867
HERVK11D-int	1.90653	1.51745	2.2956	-2.82416	9.75346	3.30914e-15	8.43822e-14	24.2267
L1HS	1.22072	0.971582	1.46985	1.72124	9.75277	3.31938e-15	8.43822e-14	23.797
MLT1G3	1.04101	0.820333	1.26169	2.01295	9.38949	1.68898e-14	4.18348e-13	22.1449
L1MCa	-1.36674	-1.65849	-1.07498	4.45273	-9.3244	2.26179e-14	5.46223e-13	21.6458
MER61E	1.21093	0.951078	1.47078	0.895729	9.2757	2.81447e-14	6.63117e-13	21.7447
MER51C	-1.1169	-1.35717	-0.876616	0.568716	-9.25223	3.12723e-14	7.19263e-13	21.6772
HUERS-P3-int	1.07082	0.839649	1.30198	2.20323	9.22018	3.61151e-14	8.11329e-13	21.3704
MamGypLTR2b	-1.32191	-1.60797	-1.03585	-0.900569	-9.198	3.98973e-14	8.75926e-13	21.6053
L1PA7	-1.48261	-1.80996	-1.15525	5.88587	-9.01479	9.08944e-14	1.90878e-12	20.12
Ricksha_c	-1.14704	-1.40457	-0.889512	0.457118	-8.86547	1.77905e-13	3.58034e-12	19.9597
FordPrefect	1.32795	1.02782	1.62809	-0.722191	8.80677	2.3167e-13	4.56721e-12	19.8323
MLT2E	1.18626	0.913533	1.45898	-0.502692	8.65775	4.52965e-13	8.75128e-12	19.1359
L1M3c	1.01861	0.783318	1.25389	-0.212117	8.617	5.44114e-13	1.0108e-11	18.9187
LTR12	-1.8684	-2.30107	-1.43573	2.37029	-8.59526	6.00007e-13	1.0936e-11	18.5586
MER44D	1.20175	0.923043	1.48047	-0.473347	8.58245	6.35609e-13	1.13703e-11	18.7971
MER68-int	-1.38357	-1.7075	-1.05965	-1.30446	-8.50179	9.13663e-13	1.57607e-11	18.548
LTR47B2	-1.97302	-2.45597	-1.49008	-1.18175	-8.13177	4.82127e-12	7.89381e-11	16.8942
Kanga1a	-1.14603	-1.43271	-0.85934	-0.101692	-7.95678	1.05725e-11	1.52434e-10	15.9619
LTR1A1	-1.34843	-1.69307	-1.00379	-0.553991	-7.78783	2.25337e-11	3.10965e-10	15.2683
LTR27E	1.70628	1.26676	2.14581	-2.58902	7.7271	2.95668e-11	3.96688e-10	15.2631
HERVIP10FH-int	1.20427	0.893654	1.51488	-0.513843	7.71707	3.09227e-11	4.09196e-10	14.9491
MER34B-int	1.12383	0.833667	1.41399	-0.974896	7.70924	3.2024e-11	4.16207e-10	14.9763
MER57E1	1.25	0.923627	1.57638	-1.15835	7.62333	4.70047e-11	5.74766e-10	14.6197
LTR1C	-1.24489	-1.5734	-0.916371	-1.8739	-7.54264	6.73721e-11	7.93677e-10	14.3593
HERV1_LTRa	1.11734	0.81568	1.41899	-2.28657	7.37262	1.43597e-10	1.52433e-09	13.6534
LTR10C	1.43967	1.04778	1.83155	-0.10634	7.31233	1.87677e-10	1.90483e-09	13.1069
L1PA8A	-1.04164	-1.32654	-0.756738	2.00115	-7.27734	2.19193e-10	2.1829e-09	12.7212
Ricksha_a	-1.66832	-2.12699	-1.20966	-1.11658	-7.23996	2.58703e-10	2.52431e-09	12.9187
MER97b	1.42121	1.01856	1.82385	-0.96755	7.02564	6.66991e-10	5.91113e-09	11.9728
LTR3B	1.85217	1.32691	2.37744	-2.71061	7.01863	6.87917e-10	6.04116e-09	12.1651
MER57C1	-1.61908	-2.08242	-1.15574	-0.570195	-6.95534	9.08936e-10	7.70204e-09	11.6082
MER34B	1.01412	0.718771	1.30948	-0.188641	6.83439	1.54571e-09	1.24429e-08	11.0336
HERV30-int	1.88199	1.33284	2.43113	-3.62338	6.82147	1.63566e-09	1.26689e-08	11.414
MLT1G1-int	1.0939	0.774684	1.41311	-1.47321	6.82096	1.63935e-09	1.26689e-08	11.1525
LTR75_1	1.03543	0.728536	1.34232	-2.25429	6.71563	2.59816e-09	1.88709e-08	10.8179
LTR10A	1.05002	0.736919	1.36312	0.214441	6.67518	3.09948e-09	2.20154e-08	10.2964
Kanga1	1.12558	0.769928	1.48123	-2.18979	6.29947	1.57473e-08	9.6891e-08	9.03537
MER9a1	1.25616	0.837526	1.6748	-1.92413	5.97255	6.33507e-08	3.55795e-07	7.6267
HERV9-int	1.28073	0.852971	1.70848	0.105807	5.95952	6.69321e-08	3.73736e-07	7.28131
MLT2B5	1.32899	0.802268	1.85572	-2.79426	5.02214	3.09868e-06	1.32448e-05	3.97672
MER57F	1.14084	0.624166	1.65751	0.942535	4.39501	3.41121e-05	0.000120264	1.09222
HERVP71A-int	1.00163	0.536158	1.4671	-1.79909	4.28317	5.14288e-05	0.000175098	1.09845

## Sheet: TCGA-HNSC
	logFC	CI.L	CI.R	AveExpr	t	P.Value	adj.P.Val	B
SVA_D	3.51236	3.0895	3.93521	6.4086	16.7545	2.176e-20	1.96493e-17	36.3225
SVA_A	2.16914	1.88669	2.45158	2.84785	15.4908	3.90032e-19	1.3936e-16	33.4348
SVA_F	4.72826	4.10967	5.34684	4.04184	15.418	4.62989e-19	1.3936e-16	33.2859
SVA_C	2.76908	2.33811	3.20006	3.56156	12.9601	2.14041e-16	4.83197e-14	27.2086
SVA_B	2.82904	2.38507	3.27302	2.84255	12.8531	2.84121e-16	5.13123e-14	26.9334
SVA_E	2.82061	2.37351	3.26772	3.80901	12.7251	3.99596e-16	6.01392e-14	26.5848
L1PA2	1.96996	1.64066	2.29927	3.72366	12.0667	2.38382e-15	3.07513e-13	24.8088
MER57A1	2.99684	2.47379	3.51989	-0.157193	11.5571	9.86519e-15	1.11353e-12	23.4079
MLT1G1-int	3.0593	2.47942	3.63918	-1.33222	10.6416	1.37668e-13	1.38127e-11	20.7736
L1HS	1.89653	1.52774	2.26532	1.65895	10.373	3.04517e-13	2.74979e-11	20.0365
LTR2752	2.98924	2.39593	3.58254	-0.894812	10.1627	5.70659e-13	4.29421e-11	19.4253
LTR7	2.59339	2.02042	3.16635	2.92974	9.12993	1.35208e-11	8.72089e-10	16.2265
L1P1	1.363	1.05539	1.67062	1.11204	8.93746	2.47395e-11	1.48932e-09	15.6923
L1PA5	1.30167	1.00178	1.60156	3.53333	8.75508	4.40287e-11	2.48487e-09	15.0259
MLT1J2-int	1.84848	1.4187	2.27825	-1.85727	8.67558	5.66717e-11	2.98161e-09	14.9384
MER61A	2.01446	1.54529	2.48364	-1.38817	8.66061	5.9434e-11	2.98161e-09	14.8975
MER61B	2.20645	1.67898	2.73393	-1.9791	8.43757	1.21159e-10	5.75826e-09	14.198
LTR12D	1.95176	1.47241	2.4311	-0.0892724	8.21303	2.49483e-10	1.12642e-08	13.456
HERVL18-int	2.96294	2.22154	3.70434	1.10423	8.06112	4.07853e-10	1.75377e-08	12.9251
MER57B2	1.77765	1.32948	2.22582	-1.5995	8.00074	4.96142e-10	2.03644e-08	12.8313
AluYf1	1.08566	0.810576	1.36074	0.0813527	7.9608	5.64913e-10	2.2179e-08	12.6352
LTR12C	1.19453	0.885791	1.50327	4.57723	7.80425	9.40914e-10	3.54019e-08	11.91
LTR43B	1.80017	1.33223	2.2681	-2.72536	7.75986	1.08781e-09	3.70051e-08	12.0643
ERV3-16A3_I-int	1.15385	0.853803	1.4539	3.26731	7.75685	1.09856e-09	3.70051e-08	11.835
MER11C	1.71137	1.26622	2.15653	2.63741	7.75466	1.10646e-09	3.70051e-08	11.8594
LTR16B2	1.04518	0.771788	1.31857	0.526606	7.71138	1.27479e-09	4.11121e-08	11.8108
L1PA3	1.0075	0.741728	1.27326	4.56674	7.64658	1.5763e-09	4.90828e-08	11.3939
MER57E1	1.43109	1.05126	1.81091	-1.99354	7.59983	1.83759e-09	5.53113e-08	11.5632
L1PBa1	1.81112	1.32417	2.29807	0.654546	7.50221	2.53265e-09	7.37738e-08	11.1327
MLT1C-int	1.79474	1.31111	2.27838	-2.60409	7.48531	2.67751e-09	7.55561e-08	11.1986
FordPrefect	1.38773	1.01079	1.76468	-0.724393	7.42602	3.25486e-09	8.90647e-08	10.9532
LTR48B	1.51715	1.09879	1.93551	3.73993	7.31479	4.69795e-09	1.21647e-07	10.361
MER4A	1.00957	0.731029	1.28811	1.2036	7.31095	4.75792e-09	1.21647e-07	10.4782
LTR16B1	1.20924	0.875348	1.54314	0.0936725	7.30517	4.84973e-09	1.21647e-07	10.5142
HERVH-int	2.61038	1.8826	3.33816	7.05284	7.23484	6.11913e-09	1.4934e-07	9.85261
LOR1a	1.12029	0.806531	1.43405	0.281806	7.20211	6.81902e-09	1.55592e-07	10.1667
MER57-int	1.50804	1.08542	1.93067	0.564921	7.19753	6.92324e-09	1.55592e-07	10.1413
Harlequin-int	1.15779	0.833105	1.48247	2.93083	7.19275	7.03376e-09	1.55592e-07	10.0065
LTR2B	1.35372	0.97402	1.73342	0.754752	7.19143	7.06453e-09	1.55592e-07	10.1113
Tigger4a	-2.39949	-3.07715	-1.72183	1.08973	-7.14222	8.31508e-09	1.74617e-07	9.93818
MER61-int	1.46437	1.04806	1.88067	1.04827	7.09515	9.71945e-09	1.95037e-07	9.7805
MLT1A0-int	1.4425	1.02581	1.85919	-1.62528	6.98272	1.41159e-08	2.77101e-07	9.56693
L1PBa	1.50137	1.06317	1.93957	1.28279	6.91095	1.79189e-08	3.44272e-07	9.1626
MER34A1	1.42467	1.00583	1.84351	-1.58358	6.86107	2.11535e-08	3.9795e-07	9.16915
MER75	1.34	0.945621	1.73438	-1.83099	6.85356	2.16888e-08	3.99694e-07	9.15773
MER48	1.07285	0.751467	1.39423	-0.849716	6.7335	3.23498e-08	5.72782e-07	8.70365
MER11B	1.12063	0.784557	1.45669	1.46708	6.72602	3.3167e-08	5.74169e-07	8.54594
MER77	-1.30615	-1.70507	-0.907233	2.18901	-6.60445	4.97458e-08	8.19871e-07	8.10757
LTR106_Mam	1.48769	1.03325	1.94213	-2.76648	6.6033	4.99368e-08	8.19871e-07	8.38446
MER52C	1.34697	0.934916	1.75902	0.536356	6.59374	5.15559e-08	8.31338e-07	8.15917
AmnSINE1	1.01901	0.705664	1.33235	-1.18955	6.5597	5.77569e-08	9.14991e-07	8.15876
MER34	1.05949	0.725954	1.39303	-0.851305	6.40735	9.60548e-08	1.39899e-06	7.63568
LTR16D2	1.48151	1.01389	1.94914	-2.22959	6.39047	1.01625e-07	1.43585e-06	7.68251
MST-int	2.96664	2.02302	3.91026	-3.15242	6.34152	1.19677e-07	1.66259e-06	7.5472
LTR1A2	1.13682	0.773145	1.5005	1.49823	6.30525	1.35093e-07	1.84832e-06	7.15678
L1PA14	1.18512	0.802717	1.56751	1.33314	6.2513	1.61776e-07	2.18035e-06	6.98662
MER4-int	1.38869	0.938151	1.83922	1.64026	6.21729	1.81242e-07	2.40678e-06	6.85902
LTR84b	1.08191	0.72582	1.43801	-1.07103	6.12848	2.43835e-07	3.10117e-06	6.74139
MER83B-int	1.27449	0.854012	1.69497	-2.45245	6.11389	2.56011e-07	3.2108e-06	6.79759
LTR18B	1.34649	0.895496	1.79747	-0.75691	6.02228	3.47637e-07	4.18555e-06	6.37403
LTR18A	2.19715	1.45596	2.93833	-1.92515	5.9794	4.01139e-07	4.76616e-06	6.33271
LTR1B1	2.50094	1.64983	3.35204	-2.62119	5.92714	4.77564e-07	5.60053e-06	6.19894
LTR12F	1.23689	0.807059	1.66672	-0.907149	5.80441	7.19053e-07	8.01611e-06	5.67243
LTR7Y	2.29461	1.49655	3.09267	2.83535	5.7996	7.30679e-07	8.04638e-06	5.39914
HERVP71A-int	1.4483	0.940501	1.9561	-1.78476	5.75298	8.53443e-07	9.16685e-06	5.57858
MER57B1	1.32122	0.857229	1.7852	-1.22761	5.74372	8.80185e-07	9.21234e-06	5.50418
X7C_LINE	1.2358	0.798604	1.67299	-2.61195	5.70163	1.01254e-06	1.02733e-05	5.47576
MER52A	1.17529	0.750944	1.59964	1.27921	5.58664	1.4841e-06	1.44597e-05	4.80685
LTR52	1.09685	0.700749	1.49294	-1.3422	5.5856	1.48921e-06	1.44597e-05	4.99888
LTR21B	1.73526	1.0978	2.37273	-2.30966	5.49075	2.0401e-06	1.84221e-05	4.77574
L1PA8	1.03235	0.649954	1.41474	2.48878	5.44553	2.36991e-06	2.00694e-05	4.27846
MamGypLTR1a	1.06633	0.671175	1.46149	-1.41708	5.44312	2.38894e-06	2.00694e-05	4.54692
MER57A-int	1.06174	0.660593	1.4629	0.0932477	5.33872	3.37425e-06	2.69642e-05	4.07774
MER76	1.42772	0.880833	1.9746	-2.74558	5.2659	4.29078e-06	3.28354e-05	4.09705
L1M3f	1.22781	0.75252	1.70311	-1.20665	5.2107	5.14637e-06	3.80916e-05	3.7815
HERVIP10FH-int	1.58956	0.970723	2.2084	-0.123297	5.18114	5.67198e-06	4.13048e-05	3.59384
LTR7C	1.20328	0.72895	1.67762	-1.99477	5.11693	7.00382e-06	4.94097e-05	3.56483
MLT1J1-int	1.38175	0.83104	1.93246	-2.249	5.06096	8.41401e-06	5.75595e-05	3.41172
MER110	1.06779	0.639491	1.4961	-2.78566	5.02877	9.34865e-06	6.34724e-05	3.35909
ERVL47-int	-1.40744	-1.98701	-0.827863	-2.10561	-4.89829	1.43087e-05	9.09912e-05	2.88483
MER34B-int	1.04896	0.616397	1.48153	-1.01068	4.89141	1.46329e-05	9.22845e-05	2.7469
AluYd8	-2.65994	-3.79708	-1.5228	-3.48964	-4.71828	2.5638e-05	0.000136714	2.44446
MER57C2	1.21656	0.689741	1.74339	-2.72354	4.65796	3.11348e-05	0.000161579	2.20054
LTR36	-2.16648	-3.11174	-1.22122	-0.107918	-4.62306	3.48289e-05	0.000176688	1.83447
LTR10F	1.05486	0.593182	1.51654	-1.28584	4.60872	3.64685e-05	0.000183141	1.89249
HERV1_I-int	1.33698	0.749179	1.92478	-2.76813	4.58797	3.89763e-05	0.000194451	1.98742
MER96B	1.04824	0.584522	1.51195	-2.09774	4.55967	4.267e-05	0.000208276	1.83478
HERV4_I-int	-1.24634	-1.80609	-0.686583	0.242686	-4.49122	5.30871e-05	0.000254987	1.3877
Kanga2_a	-1.04925	-1.5272	-0.571293	-1.65698	-4.42809	6.48809e-05	0.00029983	1.38299
L1M2b	1.30614	0.695497	1.91678	-1.97579	4.31448	9.28947e-05	0.000401358	1.06997
MER61D	1.14135	0.59559	1.6871	-2.9409	4.21837	0.000125567	0.000510753	0.8978
HERV16-int	-1.33321	-1.98275	-0.683666	4.10226	-4.14014	0.000160215	0.000631764	0.0323792
L1PA15-16	1.03497	0.515986	1.55396	-0.40983	4.02253	0.000230424	0.000870598	0.0275627
LTR88b	-1.09094	-1.64839	-0.533494	0.256088	-3.94751	0.000289964	0.00104735	-0.251056
L1M3de	-1.0504	-1.60082	-0.499983	-1.92305	-3.84936	0.000390741	0.00133651	-0.298865
MER84	1.03579	0.474571	1.597	-2.83374	3.72277	0.000571605	0.00181746	-0.536862
Ricksha_a	-1.62625	-2.56093	-0.691565	-3.7347	-3.50952	0.00107205	0.0030632	-1.06124
LTR9C	-1.12059	-1.76467	-0.476514	-0.102012	-3.50941	0.00107239	0.0030632	-1.46365
MER89-int	1.18538	0.471655	1.8991	-2.7844	3.35006	0.00169755	0.00452179	-1.57508
MER57F	1.06281	0.226498	1.89912	-0.198143	2.56338	0.0139722	0.0269591	-3.83522

## Sheet: TCGA-KICH
	logFC	CI.L	CI.R	AveExpr	t	P.Value	adj.P.Val	B
LTR76	-3.27951	-3.65677	-2.90225	2.47737	-17.7142	5.42571e-18	5.1924e-15	31.0527
MLT1E2-int	-2.73613	-3.08331	-2.38896	-0.583969	-16.0598	8.94912e-17	4.28215e-14	28.2294
L1M2b	-3.22908	-3.69311	-2.76505	-0.945188	-14.1803	2.88786e-15	9.21227e-13	24.7955
L1PB2	-2.46794	-2.84321	-2.09268	2.67399	-13.4014	1.34868e-14	3.22673e-12	23.1997
MER61E	2.47538	2.08879	2.86196	1.35525	13.0483	2.77016e-14	4.4184e-12	22.528
LTR81B	-3.04282	-3.53775	-2.54788	0.960961	-12.528	8.20462e-14	1.12169e-11	21.4599
HAL1	-1.51875	-1.77562	-1.26188	5.06586	-12.0485	2.29323e-13	2.74328e-11	20.2019
LTR2B	-1.86809	-2.18931	-1.54687	1.41177	-11.8508	3.53088e-13	3.7545e-11	19.9619
L1PA15	-1.81684	-2.1327	-1.50099	4.47656	-11.7215	4.69436e-13	4.4925e-11	19.5162
Tigger20a	-3.78776	-4.46105	-3.11447	-0.544115	-11.4639	8.33069e-13	7.2477e-11	19.219
LTR34	-1.51998	-1.79177	-1.2482	-0.25946	-11.3964	9.69413e-13	7.73106e-11	19.0248
LTR106_Mam	2.70365	2.21498	3.19231	-1.4045	11.2743	1.27702e-12	9.40081e-11	18.8093
LTR13_	-3.54734	-4.21689	-2.87779	-1.27419	-10.7962	3.8258e-12	2.44086e-10	17.7255
LTR26E	-3.66815	-4.363	-2.97331	-1.12329	-10.7575	4.18658e-12	2.5041e-10	17.6389
MER11B	-1.96028	-2.33411	-1.58644	2.71083	-10.6855	4.95334e-12	2.74455e-10	17.2342
LTR53-int	-1.45764	-1.7381	-1.17719	2.96348	-10.5911	6.1807e-12	3.03959e-10	16.9941
MLT2E	-1.579	-1.88314	-1.27486	0.533881	-10.5795	6.35233e-12	3.03959e-10	17.0951
LTR108a_Mam	-1.33451	-1.5931	-1.07592	-0.0276181	-10.5163	7.37094e-12	3.35904e-10	16.9758
MamGypLTR1b	-1.79078	-2.14833	-1.43322	0.924122	-10.2059	1.54339e-11	6.71375e-10	16.1817
Charlie4	2.14858	1.71358	2.58359	-1.97982	10.0649	2.16801e-11	9.0208e-10	16.0244
Kanga1a	-1.96142	-2.36201	-1.56084	-0.177958	-9.97777	2.67823e-11	1.06653e-09	15.7013
HERVK22-int	-1.75475	-2.1137	-1.39579	-0.186694	-9.96152	2.78613e-11	1.06653e-09	15.6612
MST-int	3.05105	2.41132	3.69077	0.0106775	9.71871	5.04897e-11	1.81886e-09	15.0708
MER4B	-1.32068	-1.59778	-1.04358	2.53555	-9.71212	5.13157e-11	1.81886e-09	14.8828
MSTA-int	-1.10205	-1.33485	-0.869246	4.51374	-9.64644	6.03525e-11	2.06276e-09	14.5869
LTR101_Mam	-1.27578	-1.54669	-1.00488	-0.738295	-9.59665	6.82753e-11	2.25308e-09	14.7956
L1PB1	1.08943	0.846565	1.3323	5.43647	9.14074	2.14438e-10	6.84058e-09	13.2299
MER9B	-2.6222	-3.21692	-2.02748	-2.98039	-8.98475	3.19215e-10	9.4354e-09	13.3879
Charlie2a	-1.19639	-1.47102	-0.921754	0.776432	-8.87715	4.20796e-10	1.18442e-08	12.854
AluYj4	-1.07356	-1.32038	-0.826733	0.907269	-8.86328	4.36099e-10	1.19242e-08	12.8089
LTR40b	-1.19874	-1.47526	-0.922224	0.500221	-8.834	4.70297e-10	1.25021e-08	12.7603
LTR1B1	2.9798	2.28206	3.67755	-0.129064	8.70252	6.60986e-10	1.68442e-08	12.5014
MER50B	-1.45443	-1.79518	-1.11369	-0.377542	-8.69797	6.68841e-10	1.68442e-08	12.4817
LTR70	-3.25697	-4.02492	-2.48902	-1.23053	-8.64235	7.72971e-10	1.84933e-08	12.4699
L5	-2.15263	-2.6611	-1.64416	-2.39429	-8.62695	8.04627e-10	1.87812e-08	12.4825
Charlie5	-1.13973	-1.40947	-0.869987	1.75012	-8.61009	8.40804e-10	1.8908e-08	12.1021
MER39B	-1.86532	-2.30699	-1.42364	1.66553	-8.60612	8.49574e-10	1.8908e-08	12.0988
HERV3-int	-1.38358	-1.71456	-1.05259	3.48733	-8.51826	1.06905e-09	2.32519e-08	11.7528
HERVS71-int	-3.22239	-3.99768	-2.44711	-0.0389834	-8.46974	1.21422e-09	2.56103e-08	11.8836
UCON8	-1.74897	-2.17002	-1.32792	-2.2314	-8.46451	1.23101e-09	2.56103e-08	12.0514
LTR57-int	-1.46416	-1.81985	-1.10847	0.194084	-8.38815	1.50511e-09	3.06467e-08	11.619
LTR26	-1.33569	-1.66204	-1.00933	1.03023	-8.34002	1.70913e-09	3.40759e-08	11.4286
Ricksha_0	-1.81865	-2.26346	-1.37383	-1.04836	-8.33155	1.74783e-09	3.41362e-08	11.5948
LTR4	-1.75001	-2.18019	-1.31983	-0.16351	-8.28981	1.95206e-09	3.70769e-08	11.3992
OldhAT1	-1.06711	-1.33036	-0.803855	0.843498	-8.26022	2.11144e-09	3.81254e-08	11.225
Harlequin-int	-1.95758	-2.44119	-1.47398	4.27925	-8.24865	2.17727e-09	3.8586e-08	10.9765
L4_A_Mam	-1.6372	-2.04218	-1.23223	3.40584	-8.23806	2.23937e-09	3.8965e-08	11.0125
LTR10E	1.6912	1.26639	2.11601	0.356846	8.11253	3.1289e-09	5.16268e-08	10.874
LTR45B	-1.29981	-1.62702	-0.972606	-1.01018	-8.09488	3.28009e-09	5.32042e-08	10.9507
MER112	-1.18789	-1.48792	-0.887865	2.68036	-8.06808	3.52398e-09	5.62075e-08	10.6038
MER11C	-1.1111	-1.39302	-0.829171	2.87221	-8.03106	3.89157e-09	6.00683e-08	10.4913
Ricksha	-1.98446	-2.49339	-1.47553	-0.872144	-7.9458	4.89383e-09	7.31781e-08	10.5581
HUERS-P3-int	1.37909	1.02345	1.73474	2.77089	7.90188	5.50893e-09	8.11084e-08	10.147
LTR47A	-1.30881	-1.64684	-0.97078	-0.151526	-7.88997	5.68888e-09	8.24888e-08	10.311
MER44C	-1.37007	-1.72489	-1.01525	0.0726888	-7.86847	6.02896e-09	8.52359e-08	10.2321
MSTB2	-1.0691	-1.34875	-0.789449	0.804038	-7.79033	7.44914e-09	1.0184e-07	9.95842
MER121	-1.46001	-1.84236	-1.07766	-1.46673	-7.7812	7.63598e-09	1.02924e-07	10.1626
MER47B	-1.35775	-1.71504	-1.00047	-0.925124	-7.74386	8.45067e-09	1.12323e-07	9.99582
MER4E	-1.12155	-1.41709	-0.826004	0.211517	-7.73303	8.7031e-09	1.14094e-07	9.84709
LTR30	-2.39226	-3.02336	-1.76116	2.41897	-7.72444	8.90888e-09	1.15213e-07	9.68328
LTR1	-1.80412	-2.28108	-1.32716	0.423134	-7.70798	9.31686e-09	1.18883e-07	9.77534
Charlie14a	-1.7757	-2.24684	-1.30457	-2.14627	-7.6803	1.00462e-08	1.26503e-07	9.97134
MamGypLTR2c	-1.25183	-1.58478	-0.918877	-0.336551	-7.66157	1.05724e-08	1.31399e-07	9.70548
LTR7Y	1.73245	1.26653	2.19836	-0.327244	7.57717	1.33139e-08	1.59267e-07	9.48116
MER70B	-2.76465	-3.50936	-2.01994	-1.66457	-7.56497	1.3766e-08	1.62642e-07	9.63694
MER34-int	1.59622	1.16597	2.02646	1.45379	7.56012	1.39503e-08	1.6281e-07	9.29127
Tigger12A	-1.69647	-2.15479	-1.23814	-0.576124	-7.5426	1.46361e-08	1.68755e-07	9.41815
Tigger6a	-1.09087	-1.38931	-0.792429	0.46645	-7.44852	1.89508e-08	2.1033e-07	9.0444
MLT1I-int	-1.47662	-1.88077	-1.07247	-0.414631	-7.44527	1.91209e-08	2.1033e-07	9.12629
L1P4a	-1.45884	-1.85835	-1.05933	-0.185125	-7.44102	1.93459e-08	2.10387e-07	9.09074
MER54A	-1.43831	-1.83353	-1.0431	1.65199	-7.41615	2.07173e-08	2.22769e-07	8.8796
LTR86B1	-1.92685	-2.46031	-1.39338	-1.62391	-7.36029	2.41681e-08	2.53723e-07	9.04259
L4_B_Mam	-1.38451	-1.768	-1.00102	1.31698	-7.35696	2.43914e-08	2.53723e-07	8.73589
LTR9	-1.54727	-1.98088	-1.11366	1.16913	-7.27147	3.08987e-08	3.12855e-07	8.50918
Tigger18a	-1.02514	-1.3125	-0.73778	0.292177	-7.26963	3.10566e-08	3.12855e-07	8.56301
L1PA11	-1.18397	-1.51868	-0.849258	3.56043	-7.20817	3.68309e-08	3.63372e-07	8.17518
LTR31	-1.63864	-2.10775	-1.16952	-1.38002	-7.11798	4.73363e-08	4.53009e-07	8.33593
ERVL-E-int	-1.17834	-1.52184	-0.834854	4.21205	-6.99054	6.75809e-08	6.27912e-07	7.51188
LTR64	-1.16057	-1.50161	-0.819539	-0.585825	-6.9347	7.90312e-08	7.27239e-07	7.71565
LTR86A1	-1.20664	-1.56178	-0.851489	-1.41798	-6.92343	8.15691e-08	7.43444e-07	7.78909
HERVIP10F-int	2.00758	1.4124	2.60276	2.89846	6.87351	9.38497e-08	8.39385e-07	7.27319
LTR81A	-1.24426	-1.61349	-0.875023	-0.0831982	-6.86691	9.56067e-08	8.47181e-07	7.47314
MLT2F	-1.59701	-2.07944	-1.11458	2.98632	-6.74574	1.3452e-07	1.14943e-06	6.91286
LTR47A2	-1.32073	-1.72186	-0.919595	-0.690787	-6.70934	1.49087e-07	1.26262e-06	7.09697
Arthur1C	-1.41631	-1.8485	-0.98412	-0.637631	-6.67785	1.62976e-07	1.35625e-06	7.00517
HERVK14-int	-1.1545	-1.50723	-0.801768	-0.146412	-6.66965	1.668e-07	1.36434e-06	6.92102
PABL_B	-1.4365	-1.87641	-0.996584	-1.40152	-6.65415	1.74286e-07	1.40161e-06	7.04192
LTR1D1	-1.41345	-1.84825	-0.978644	-0.59181	-6.6243	1.89662e-07	1.50005e-06	6.84704
MER6A	1.07216	0.739366	1.40496	1.35505	6.56501	2.24401e-07	1.71802e-06	6.50336
Tigger12c	-1.48987	-1.95306	-1.02667	-1.98538	-6.55446	2.31226e-07	1.75622e-06	6.83722
MER63C	-1.02636	-1.3484	-0.704323	0.331413	-6.49454	2.74169e-07	2.04984e-06	6.3757
BLACKJACK	-1.25074	-1.64553	-0.855956	1.18536	-6.45593	3.06014e-07	2.25273e-06	6.20626
SVA_A	-1.02457	-1.35151	-0.697635	2.1963	-6.38602	3.73508e-07	2.64776e-06	5.94213
LTR37-int	-1.42862	-1.88486	-0.972377	-0.606052	-6.38081	3.791e-07	2.66764e-06	6.15639
HERV15-int	-1.06675	-1.40929	-0.724209	1.66942	-6.34609	4.18603e-07	2.86704e-06	5.85971
MER91C	-1.32391	-1.74949	-0.89832	-0.333535	-6.33903	4.27134e-07	2.86704e-06	6.00398
LTR7C	-1.21352	-1.60368	-0.823353	-0.198479	-6.33799	4.28408e-07	2.86704e-06	5.98442
Tigger19b	-1.11112	-1.46912	-0.753129	0.643956	-6.32468	4.45018e-07	2.93712e-06	5.86677
LTR22A	-1.43954	-1.9062	-0.972881	-1.61224	-6.28606	4.96972e-07	3.22428e-06	6.01449
PABL_B-int	2.02862	1.36497	2.69227	1.5801	6.22894	5.85251e-07	3.70918e-06	5.53451
LTR45C	-1.461	-1.93947	-0.982539	-0.43425	-6.22235	5.96407e-07	3.75501e-06	5.68655
LTR22C	-1.14646	-1.5252	-0.767723	-1.20279	-6.16839	6.96191e-07	4.29842e-06	5.62016
HERV30-int	-2.27357	-3.02683	-1.5203	0.275204	-6.15057	7.32706e-07	4.43797e-06	5.43071
MER83	-1.13286	-1.51137	-0.754355	-0.463088	-6.09894	8.49793e-07	5.06244e-06	5.32958
MER99	-1.03788	-1.3916	-0.684153	-1.01403	-5.9791	1.19951e-06	6.75256e-06	5.054
SVA_E	-1.34171	-1.80561	-0.877816	2.82535	-5.89377	1.53388e-06	8.48508e-06	4.48341
LTR84a	-1.03377	-1.39965	-0.667882	0.159364	-5.75747	2.27328e-06	1.22221e-05	4.28369
MER58D	-1.16886	-1.58644	-0.751285	-2.18525	-5.704	2.65316e-06	1.4106e-05	4.45315
LTR5A	-1.16044	-1.57847	-0.742402	2.66452	-5.65671	3.04205e-06	1.58219e-05	3.80947
MER49	1.26591	0.80354	1.72827	3.26799	5.57916	3.80734e-06	1.92784e-05	3.54295
MER51D	-1.32836	-1.81605	-0.840667	-0.751971	-5.55041	4.13773e-06	2.0732e-05	3.80118
LTR88b	-1.00618	-1.37808	-0.63428	-0.576939	-5.51319	4.60855e-06	2.27339e-05	3.65857
L1P1	1.4992	0.941793	2.05661	2.03466	5.48074	5.06271e-06	2.48462e-05	3.34416
HUERS-P2-int	-1.40308	-1.93464	-0.871522	-1.33905	-5.37878	6.80251e-06	3.23147e-05	3.39801
HERVP71A-int	-1.12483	-1.55749	-0.692162	-1.34245	-5.2977	8.60413e-06	3.99415e-05	3.15312
ERVL47-int	-1.30198	-1.8051	-0.79886	-2.15119	-5.27333	9.23375e-06	4.24841e-05	3.22342
hAT-N1_Mam	1.66095	1.01534	2.30656	-0.126099	5.2425	1.00967e-05	4.55781e-05	2.8379
MSTB1-int	-1.55747	-2.16768	-0.947254	-2.23624	-5.20105	1.13851e-05	4.99795e-05	3.04513
MER92C	-1.12489	-1.5803	-0.669493	-1.94765	-5.03351	1.84946e-05	7.59628e-05	2.50095
LTR36	-1.05801	-1.48668	-0.62934	-0.760494	-5.02946	1.87127e-05	7.65303e-05	2.29861
LTR7	-1.01346	-1.42801	-0.598899	3.07564	-4.98166	2.14883e-05	8.60433e-05	1.83839
MER9a1	1.15758	0.679792	1.63537	0.0648968	4.93705	2.4447e-05	9.7078e-05	1.93472
MER50-int	1.38627	0.798131	1.97442	1.77575	4.80308	3.59973e-05	0.000138351	1.41556
L1M3a	-1.02191	-1.47016	-0.573649	-1.80823	-4.64555	5.66661e-05	0.000202349	1.37082
LTR55	1.26878	0.705804	1.83176	1.19573	4.59249	6.59977e-05	0.000233062	0.860066
HERV1_LTRa	-1.10587	-1.61482	-0.596908	-1.38586	-4.42766	0.000105817	0.000340965	0.698432
L1M3e	1.00543	0.541154	1.4697	-1.42011	4.41296	0.000110352	0.000354387	0.651914
MER34C2	1.00441	0.539543	1.46927	1.3989	4.40288	0.000113575	0.000363516	0.307963
HERV35I-int	-1.24907	-1.83976	-0.658379	-0.388711	-4.30903	0.000148386	0.000458083	0.219135
MER52-int	1.318	0.682912	1.95309	-1.78587	4.22897	0.000186247	0.000556994	0.194962
LTR3B	-2.02466	-3.20321	-0.84612	-2.50434	-3.50075	0.00140278	0.00324265	-1.56446
HERVL18-int	1.00328	0.370316	1.63623	1.85127	3.22996	0.00288318	0.00617271	-2.86492
HERV1_I-int	1.15812	0.297159	2.01907	-1.46735	2.7411	0.00997969	0.0189495	-3.66693

## Sheet: CGP-KICH
	logFC	CI.L	CI.R	AveExpr	t	P.Value	adj.P.Val	B
Tigger20a	-3.76437	-4.15022	-3.37852	0.957124	-19.8619	1.01187e-19	1.21525e-16	34.9498
HERVS71-int	-4.72565	-5.24093	-4.21037	2.21081	-18.6709	6.43005e-19	3.86125e-16	33.157
LTR5A	-2.58893	-2.93154	-2.24631	3.08041	-15.3837	1.84639e-16	5.54378e-14	27.467
LTR13_	-4.99539	-5.66233	-4.32846	0.0378755	-15.2488	2.37573e-16	5.70651e-14	27.2705
MER54A	-2.09768	-2.39084	-1.80453	2.31186	-14.5677	8.70525e-16	1.7425e-13	25.9278
LTR45C	-3.04732	-3.48645	-2.60819	0.704315	-14.1278	2.06363e-15	3.5406e-13	25.1295
MER9B	-3.67043	-4.23904	-3.10182	-1.80711	-13.1416	1.53727e-14	2.0514e-12	23.1281
LTR47A2	-2.56724	-2.96766	-2.16681	0.289157	-13.0525	1.85249e-14	2.22484e-12	22.9453
LTR70	-3.27998	-3.7998	-2.76016	0.76101	-12.8459	2.86517e-14	3.12825e-12	22.4993
LTR86B1	-2.72747	-3.18395	-2.27099	-0.645854	-12.1643	1.25016e-13	1.00852e-11	21.0761
LTR76	-2.21799	-2.5893	-1.84667	2.47812	-12.1608	1.25961e-13	1.00852e-11	20.9041
MER61E	2.07669	1.71566	2.43771	1.91301	11.7107	3.43405e-13	2.51917e-11	19.925
LTR22A	-2.89074	-3.39399	-2.38748	-0.489047	-11.694	3.56585e-13	2.51917e-11	20.03
Tigger12c	-1.92565	-2.26574	-1.58556	-0.809415	-11.5274	5.20257e-13	3.28857e-11	19.6589
MER70B	-2.93678	-3.47281	-2.40075	-0.661652	-11.1539	1.22882e-12	7.35731e-11	18.7995
MLT1E2-int	-2.28563	-2.70356	-1.86771	-0.637487	-11.1342	1.28646e-12	7.35731e-11	18.7498
L5	-2.6615	-3.15673	-2.16628	-0.810363	-10.9413	2.01948e-12	1.05452e-10	18.3125
Charlie5	-1.28216	-1.52477	-1.03954	2.22428	-10.7588	3.10836e-12	1.49239e-10	17.6688
L1M2b	-2.3368	-2.77965	-1.89394	-0.203122	-10.7425	3.23081e-12	1.49239e-10	17.8031
MER4CL34	-1.30809	-1.5575	-1.05868	2.09072	-10.6776	3.77053e-12	1.67719e-10	17.4809
MST-int	3.10457	2.50933	3.6998	0.197267	10.6184	4.34319e-12	1.86292e-10	17.4967
LTR26	-1.92441	-2.29842	-1.5504	1.64211	-10.4753	6.12416e-12	2.53625e-10	17.0268
PABL_B-int	2.72481	2.18078	3.26885	1.71486	10.1967	1.20467e-11	4.69385e-10	16.3567
LTR106_Mam	2.77309	2.21423	3.33195	-0.833981	10.1021	1.51925e-11	5.70194e-10	16.3002
MLT2C2	-1.47107	-1.77593	-1.16621	1.77975	-9.82369	3.02751e-11	1.10183e-09	15.3979
L1PA17	-1.44094	-1.74154	-1.14034	5.15332	-9.759	3.5587e-11	1.25706e-09	15.0818
AluSz6	-1.31214	-1.59566	-1.02863	6.11849	-9.42214	8.33265e-11	2.77987e-09	14.1883
LTR86A1	-1.96861	-2.39451	-1.54271	-0.545298	-9.4102	8.59014e-11	2.78831e-09	14.5401
MER34-int	1.66898	1.30011	2.03786	1.68444	9.21119	1.43039e-10	4.40554e-09	13.8429
LTR55	2.1009	1.63656	2.56525	1.32317	9.21113	1.43061e-10	4.40554e-09	13.8762
MLT2E	-1.38559	-1.69577	-1.0754	0.588835	-9.09404	1.93586e-10	5.81243e-09	13.6182
Charlie6	-1.59705	-1.96085	-1.23325	-0.285211	-8.93726	2.91049e-10	8.52561e-09	13.2883
HAL1	-1.1681	-1.43971	-0.896491	5.53622	-8.75549	4.68828e-10	1.30945e-08	12.457
MER11B	-1.67705	-2.06808	-1.28603	3.0758	-8.73144	4.99517e-10	1.36345e-08	12.4919
L1PBa	-1.47174	-1.81758	-1.1259	3.49605	-8.6637	5.97416e-10	1.59444e-08	12.2905
SVA_E	-1.43897	-1.77867	-1.09926	2.96379	-8.62373	6.64135e-10	1.73397e-08	12.2093
LTR40b	-1.34501	-1.66544	-1.02459	0.830996	-8.54563	8.17269e-10	2.08838e-08	12.1468
L1PB2	-1.44432	-1.79152	-1.09712	3.29215	-8.46897	1.00262e-09	2.50865e-08	11.7761
MLT1O	-1.40666	-1.74959	-1.06372	3.35284	-8.35071	1.3763e-09	3.37334e-08	11.4528
Ricksha_a	-2.60074	-3.23759	-1.96389	-3.19176	-8.31395	1.51926e-09	3.64927e-08	11.8379
Charlie4	2.41487	1.80739	3.02236	-1.78028	8.09291	2.76222e-09	5.92398e-08	11.1718
MER6A	1.08402	0.811014	1.35703	1.68634	8.08372	2.8321e-09	5.96729e-08	10.8218
LTR2B	-1.21712	-1.52468	-0.909547	1.53977	-8.05631	3.05139e-09	6.21139e-08	10.757
LTR1D1	-1.96955	-2.469	-1.47009	0.269708	-8.02815	3.2947e-09	6.59489e-08	10.805
HERVIP10F-int	2.62642	1.95869	3.29415	3.91109	8.00779	3.4829e-09	6.85732e-08	10.5022
LTR10E	2.1724	1.61781	2.72699	1.05682	7.9747	3.81226e-09	7.26751e-08	10.5909
LTR30	-1.54725	-1.94713	-1.14738	2.53415	-7.87745	4.97549e-09	9.33681e-08	10.1998
Ricksha_0	-1.77345	-2.23431	-1.31258	-0.498229	-7.83416	5.60367e-09	1.03539e-07	10.3438
LTR80A	-2.27095	-2.86339	-1.67851	-1.6683	-7.80387	6.09059e-09	1.09913e-07	10.3806
MER47B	-1.48744	-1.8756	-1.09928	-0.41069	-7.80143	6.13169e-09	1.09913e-07	10.2455
HUERS-P3-int	1.23425	0.910987	1.55751	3.24831	7.77308	6.62982e-09	1.17094e-07	9.86985
MER34C2	1.30623	0.957182	1.65529	1.23482	7.61863	1.01625e-08	1.76887e-07	9.5761
MER41B	1.39017	1.01792	1.76243	3.61888	7.6028	1.0619e-08	1.82192e-07	9.37801
LTR6A	-1.72971	-2.19698	-1.26244	1.91403	-7.53619	1.27792e-08	2.16166e-07	9.29615
L1MEg1	-1.26178	-1.60333	-0.920226	0.273946	-7.52094	1.33337e-08	2.22413e-07	9.3913
MER48	-1.15038	-1.46523	-0.835522	0.611187	-7.43835	1.6789e-08	2.76213e-07	9.12363
MER126	-1.74577	-2.22875	-1.26278	-1.99666	-7.35869	2.09824e-08	3.40539e-07	9.16856
LTR37-int	-1.46748	-1.87501	-1.05994	0.286497	-7.33084	2.26872e-08	3.58518e-07	8.85954
HERVK9-int	-1.04685	-1.33929	-0.754403	2.80676	-7.28767	2.56114e-08	3.9435e-07	8.52967
LTR34	-1.20867	-1.54669	-0.870656	0.23366	-7.27974	2.6189e-08	3.98138e-07	8.71515
LTR66	1.91306	1.37643	2.44969	3.67246	7.25773	2.78614e-08	4.18269e-07	8.4064
THE1B	-1.1137	-1.42643	-0.800966	5.26701	-7.25009	2.84671e-08	4.22087e-07	8.31646
MER57B2	-1.2666	-1.62523	-0.907969	0.273101	-7.19015	3.37048e-08	4.87704e-07	8.45564
Charlie2a	-1.15678	-1.48504	-0.828527	1.54064	-7.17441	3.52357e-08	5.03786e-07	8.29203
L1PA15	-1.27859	-1.6443	-0.912877	5.09892	-7.11767	4.13634e-08	5.8444e-07	7.94631
MER92A	-2.17451	-2.7972	-1.55182	-2.18358	-7.10947	4.23338e-08	5.91197e-07	8.49115
Kanga1a	-1.08029	-1.3916	-0.768985	0.071423	-7.06479	4.80434e-08	6.55683e-07	8.12364
HERVK22-int	-1.3087	-1.68833	-0.929071	0.748314	-7.01824	5.48236e-08	7.39811e-07	7.92333
LTR1B1	2.46821	1.75009	3.18633	0.46241	6.9973	5.8182e-08	7.76407e-07	7.92246
OldhAT1	-1.07401	-1.38789	-0.760132	1.68973	-6.96615	6.35665e-08	8.38938e-07	7.68864
HERVL66-int	2.10149	1.47207	2.73091	5.71725	6.79723	1.02895e-07	1.31465e-06	7.00881
LTR81B	-1.52097	-1.9794	-1.06255	0.872088	-6.75464	1.16228e-07	1.46936e-06	7.16191
LTR9D	-1.18774	-1.54694	-0.828552	1.60845	-6.73199	1.24018e-07	1.53552e-06	7.02708
Tigger18a	-1.06005	-1.38353	-0.736564	1.03689	-6.67147	1.47518e-07	1.77169e-06	6.89797
MLT1G1-int	-1.48654	-1.94132	-1.03176	-0.946427	-6.65462	1.54828e-07	1.84107e-06	7.06946
MamGypLTR2b	-1.30368	-1.70466	-0.902689	-0.151409	-6.61891	1.71556e-07	2.01998e-06	6.87772
MER4E	-1.02646	-1.34653	-0.706384	0.818848	-6.52887	2.223e-07	2.59011e-06	6.51055
LTR26E	-1.6415	-2.15886	-1.12415	-1.65174	-6.45947	2.71557e-07	3.02806e-06	6.58836
MLT1I-int	-1.17787	-1.55253	-0.803201	-0.0300587	-6.40031	3.22174e-07	3.51755e-06	6.23472
HERVK14-int	-1.14742	-1.5189	-0.775937	0.47409	-6.28828	4.45591e-07	4.73588e-06	5.85524
MER39B	-1.17468	-1.5617	-0.787667	1.88172	-6.17928	6.11381e-07	6.38495e-06	5.40437
LTR85a	-1.15764	-1.54349	-0.771782	1.4463	-6.10794	7.52312e-07	7.72245e-06	5.23338
LTR108a_Mam	-1.12719	-1.50329	-0.751092	0.0362504	-6.10158	7.6635e-07	7.75498e-06	5.36078
HERVK11-int	-1.74441	-2.33335	-1.15548	-0.010178	-6.03018	9.43447e-07	9.31721e-06	5.16628
LTR61	-1.05058	-1.40614	-0.695018	1.42854	-6.01538	9.85046e-07	9.61821e-06	4.95931
LTR4	-1.13638	-1.52381	-0.748948	-0.107682	-5.97139	1.11981e-06	1.07592e-05	4.99191
L1MA2	1.01072	0.663268	1.35818	4.64678	5.92217	1.29273e-06	1.2322e-05	4.50497
Tigger17c	-1.04189	-1.40068	-0.683098	-1.19718	-5.91188	1.33216e-06	1.25978e-05	4.95452
Kanga1	-1.3075	-1.76294	-0.852046	-1.80527	-5.8445	1.62188e-06	1.49836e-05	4.83001
Ricksha	-1.70596	-2.30259	-1.10932	-0.0514011	-5.82113	1.7365e-06	1.59201e-05	4.56564
LTR33B	1.16875	0.756365	1.58113	0.95461	5.76988	2.01716e-06	1.79453e-05	4.29861
Tigger12A	-1.20533	-1.63319	-0.777472	-0.181693	-5.73526	2.23213e-06	1.95678e-05	4.32525
LTR101_Mam	-1.12186	-1.52865	-0.715078	0.208998	-5.61463	3.17726e-06	2.74525e-05	3.92385
MER121	-1.35731	-1.86314	-0.851484	-0.616636	-5.4629	4.95571e-06	3.96124e-05	3.58675
L1M3a	-1.5279	-2.09748	-0.958322	-0.606199	-5.4612	4.98041e-06	3.96124e-05	3.57508
LTR28B	-1.38778	-1.91355	-0.862005	-0.313372	-5.37366	6.43714e-06	4.98774e-05	3.28786
MER119	-1.05527	-1.45961	-0.650922	-0.54744	-5.31322	7.68443e-06	5.84114e-05	3.12846
LTR10A	1.28121	0.779874	1.78256	1.45076	5.20279	1.06203e-05	7.73032e-05	2.5973
L1PA8	-1.02746	-1.44237	-0.612542	3.89679	-5.0414	1.70344e-05	0.000121055	1.96698
hAT-N1_Mam	1.36973	0.81234	1.92711	0.441905	5.00292	1.90632e-05	0.0001337	2.1216
LTR47B2	-1.52915	-2.15621	-0.902098	-2.47427	-4.96469	2.13174e-05	0.000144645	2.38379
LTR39-int	-1.38667	-1.96049	-0.812854	-2.50101	-4.91978	2.43057e-05	0.000163079	2.25346
LTR91	1.3494	0.788482	1.91033	-2.19769	4.89763	2.593e-05	0.000172055	2.14875
HERVL18-int	1.52485	0.890518	2.15917	2.13406	4.89394	2.62103e-05	0.000172959	1.65055
LTR18A	1.64505	0.947361	2.34275	0.00642365	4.80024	3.4448e-05	0.0002189	1.59002
MER97a	-1.02834	-1.46964	-0.587034	-1.63786	-4.744	4.05783e-05	0.000251209	1.63669
MER50C	-1.41345	-2.02173	-0.805164	-1.78827	-4.73065	4.21851e-05	0.000257179	1.60885
MER57F	-1.02518	-1.46755	-0.582813	0.09769	-4.71806	4.37592e-05	0.000264094	1.33801
LTR19-int	-1.35108	-1.94951	-0.752655	-1.82483	-4.59639	6.23041e-05	0.000359747	1.24058
MER49	1.05663	0.583748	1.52951	3.49347	4.54901	7.14705e-05	0.000402986	0.568343
MER58D	-1.08543	-1.57212	-0.598746	-1.28105	-4.54047	7.32581e-05	0.000409223	1.00797
MSTB1-int	-1.19749	-1.7421	-0.65289	-1.63388	-4.4765	8.81396e-05	0.000483359	0.868456
LTR27C	-1.20615	-1.76666	-0.645649	-1.43746	-4.38097	0.000116083	0.000600932	0.57073
HERVI-int	1.53926	0.793589	2.28494	-0.468507	4.20253	0.000193598	0.000952916	-0.036188
LTR21B	-1.21264	-1.80221	-0.623066	-2.39051	-4.18737	0.000202153	0.00098294	0.174614
SVA_A	-1.0516	-1.56723	-0.535964	2.49252	-4.15198	0.000223609	0.00106569	-0.494225
LTR7Y	1.20317	0.61035	1.79598	-0.129836	4.13193	0.000236739	0.00110632	-0.287428
MLT1H1-int	1.19196	0.583828	1.8001	-1.4123	3.99034	0.000353559	0.00156688	-0.512579
LTR28	1.24891	0.591212	1.9066	-0.877617	3.86592	0.000501509	0.00212831	-0.939139
AluYk4	-1.17413	-1.90499	-0.443269	-0.552327	-3.2706	0.00254655	0.00889072	-2.52633
LTR86C	1.04135	0.345137	1.73755	-1.67816	3.0451	0.00459159	0.0146162	-2.91854
AluYg6	-1.04932	-1.79096	-0.307691	-1.4185	-2.8805	0.00698289	0.020555	-3.36432
HERVK11D-int	1.2983	0.378132	2.21846	-1.87717	2.87247	0.00712534	0.0208213	-3.32249
MER84-int	-1.00126	-1.72134	-0.281172	-2.78616	-2.8308	0.00790942	0.02251	-3.27954

## Sheet: TCGA-KIRC
	logFC	CI.L	CI.R	AveExpr	t	P.Value	adj.P.Val	B
LTR2B	2.47937	2.21852	2.74022	3.30923	18.9262	1.02783e-30	9.96991e-28	59.5229
HERV3-int	1.97249	1.75049	2.19448	5.00253	17.6927	7.1137e-29	3.45014e-26	55.2219
THE1-int	4.85232	4.29669	5.40795	-1.4068	17.3891	2.07547e-28	5.53043e-26	54.1152
Harlequin-int	2.27996	2.01848	2.54143	6.09068	17.3625	2.28059e-28	5.53043e-26	54.0036
L4_A_Mam	-1.95914	-2.19374	-1.72453	2.97135	-16.628	3.19634e-27	4.42921e-25	51.4838
HERVE-int	-2.44062	-2.7441	-2.13713	4.12872	-16.0131	3.06842e-26	3.30707e-24	49.1758
LTR43	1.74893	1.52668	1.97117	1.41266	15.6694	1.10885e-25	1.07558e-23	47.99
L1MB1	1.44036	1.25167	1.62906	3.36837	15.1995	6.58255e-25	5.80462e-23	46.134
LTR75	2.3038	1.98453	2.62307	0.739885	14.3681	1.64851e-23	1.33255e-21	43.0284
MER65C	1.21438	1.04566	1.38311	0.218629	14.3314	1.90399e-23	1.42067e-21	42.9003
X8_LINE	3.53568	3.04133	4.03003	-2.60876	14.2414	2.71339e-23	1.87999e-21	42.4896
MER57F	3.32245	2.84962	3.79529	1.87847	13.9914	7.30151e-23	4.72164e-21	41.4935
LTR28	-3.52482	-4.02754	-3.0221	-2.20188	-13.9613	8.22907e-23	4.98887e-21	41.4638
HERV1_LTRd	1.87305	1.60418	2.14193	0.956715	13.8712	1.17842e-22	6.72392e-21	41.0486
LTR16A2	1.60183	1.36903	1.83463	1.28148	13.7011	2.32705e-22	1.18802e-20	40.3483
HERV1_LTRa	-1.51426	-1.73496	-1.29356	-1.83914	-13.6622	2.71975e-22	1.31908e-20	40.3207
MamGypLTR1b	-1.56402	-1.79632	-1.33172	1.08141	-13.4065	7.62467e-22	3.52187e-20	39.175
LTR76	1.74683	1.47872	2.01494	4.65519	12.9732	4.45443e-21	1.964e-19	37.2302
HERVL66-int	-4.19184	-4.85916	-3.52452	2.63814	-12.508	3.04065e-20	1.28236e-18	35.4339
LTR13_	-2.93992	-3.41193	-2.46791	-0.434195	-12.4021	4.724e-20	1.90928e-18	35.1674
LTR80B	1.37255	1.14243	1.60268	-1.77321	11.8762	4.29612e-19	1.60278e-17	33.036
Looper	1.49475	1.24364	1.74585	-1.52983	11.8531	4.73852e-19	1.70236e-17	32.9282
Tigger14a	-1.3963	-1.63269	-1.15992	1.77298	-11.762	6.96861e-19	2.41413e-17	32.3179
LTR26E	-2.91981	-3.41773	-2.42189	-1.30672	-11.6763	1.00237e-18	3.35276e-17	32.1885
MER50-int	-1.46316	-1.71529	-1.21103	0.441525	-11.5554	1.67664e-18	5.42115e-17	31.5276
MER57B2	2.15178	1.77808	2.52549	0.551204	11.4653	2.46264e-18	7.70569e-17	31.143
MER68B	1.07163	0.882963	1.2603	-2.08871	11.3099	4.78923e-18	1.45174e-16	30.6629
MER34D	1.71832	1.41418	2.02245	-1.83262	11.2499	6.19339e-18	1.82048e-16	30.3965
LTR55	-1.63148	-1.92338	-1.33958	-0.820273	-11.129	1.0414e-17	2.73015e-16	29.8133
MER61F	1.40576	1.1511	1.66042	-0.964676	10.9917	1.88266e-17	4.80574e-16	29.2288
HERV30-int	-2.3939	-2.83268	-1.95512	0.0166838	-10.8636	3.27474e-17	8.14486e-16	28.6125
MLT1K-int	1.55369	1.26772	1.83965	-2.14651	10.8185	3.98189e-17	9.65609e-16	28.5725
L1M2a1	-2.23069	-2.64279	-1.81858	-2.83656	-10.7781	4.74348e-17	1.12224e-15	28.4147
MSTB1	1.36511	1.11056	1.61966	2.8265	10.6785	7.30955e-17	1.68816e-15	27.6093
FordPrefect	-1.03574	-1.23151	-0.83997	0.382821	-10.5346	1.36701e-16	2.94667e-15	27.1351
MER75	1.15141	0.933584	1.36925	-1.07717	10.5251	1.42472e-16	3.0043e-15	27.2239
MLT2F	-1.41564	-1.68468	-1.1466	2.876	-10.4774	1.7543e-16	3.62059e-15	26.7313
Mam_R4	1.22462	0.991504	1.45774	-1.38695	10.4602	1.89067e-16	3.82072e-15	26.9718
ORSL-2a	2.44682	1.97954	2.9141	-2.9689	10.4265	2.18999e-16	4.33528e-15	26.9119
LTR40c	1.25531	1.01509	1.49552	0.216379	10.4055	2.40108e-16	4.6581e-15	26.5871
MER20B	1.0847	0.876726	1.29268	2.09067	10.3851	2.62412e-16	4.99097e-15	26.3683
MER72B	1.40414	1.13462	1.67365	-2.25219	10.3738	2.75786e-16	5.14447e-15	26.6659
MER87	1.17813	0.949307	1.40696	-1.11418	10.2518	4.70077e-16	8.60329e-15	26.0405
LTR1A2	1.00867	0.812089	1.20526	1.13659	10.2168	5.48096e-16	9.84543e-15	25.6886
AluYh3a3	1.11252	0.89495	1.33008	0.290923	10.1819	6.38678e-16	1.1264e-14	25.6039
LTR1E	1.47621	1.18379	1.76863	-2.32468	10.0521	1.1289e-15	1.84065e-14	25.2808
L1PA5	1.18183	0.947682	1.41599	4.56564	10.0501	1.13855e-15	1.84065e-14	24.7669
L1M7	1.24669	0.999261	1.49412	1.12877	10.0328	1.22865e-15	1.94712e-14	24.8872
MER91C	-1.14817	-1.37611	-0.920224	-0.561334	-10.0299	1.24455e-15	1.94712e-14	25.0212
MER65D	1.40082	1.12204	1.67959	-1.06937	10.0056	1.38458e-15	2.13182e-14	24.9658
LTR1	-1.4198	-1.70397	-1.13563	-0.102441	-9.94861	1.77919e-15	2.6551e-14	24.6251
HERV16-int	1.36125	1.08561	1.63688	1.60217	9.83366	2.95136e-15	4.27239e-14	23.9822
Charlie17a	1.01359	0.808277	1.21889	-0.704211	9.83033	2.99508e-15	4.27239e-14	24.1564
MER102b	1.25672	0.99453	1.5189	3.56409	9.54427	1.05892e-14	1.4266e-13	22.5963
LTR19A	1.02811	0.810122	1.24609	0.737722	9.39138	2.08316e-14	2.65876e-13	22.0912
LTR2752	1.57835	1.24306	1.91363	-0.503217	9.37363	2.25351e-14	2.83883e-13	22.1336
LTR21B	1.75014	1.37822	2.12207	-1.84137	9.36997	2.29036e-14	2.84827e-13	22.2646
Charlie4	1.45646	1.14302	1.7699	-2.36712	9.25254	3.85417e-14	4.5592e-13	21.797
LTR9D	1.0713	0.840116	1.30249	2.15489	9.22708	4.31488e-14	4.98266e-13	21.2708
AluYa5	-1.22721	-1.49384	-0.96057	-0.958693	-9.16459	5.69309e-14	6.42127e-13	21.2633
LTR3B	-2.06427	-2.51764	-1.61089	-2.16452	-9.06616	8.81265e-14	9.39371e-13	20.9766
Ricksha	-1.58707	-1.93636	-1.23778	-0.660671	-9.04747	9.57515e-14	1.00955e-12	20.7279
LTR46	1.47664	1.15155	1.80173	0.142699	9.04459	9.69813e-14	1.01153e-12	20.6168
X2_LINE	2.40255	1.87141	2.93369	-3.09967	9.00701	1.14596e-13	1.13426e-12	20.7625
L1M2c	1.1973	0.930244	1.46435	-1.65551	8.92733	1.6327e-13	1.59972e-12	20.2955
Tigger6b	1.61263	1.25003	1.97523	-2.33473	8.85569	2.24471e-13	2.13467e-12	20.0523
MER84	1.3761	1.06564	1.68655	-1.50743	8.82595	2.562e-13	2.38956e-12	19.8292
LTR66	-1.95835	-2.40248	-1.51423	1.78757	-8.78006	3.14165e-13	2.87491e-12	19.3251
Tigger12c	-1.36633	-1.67661	-1.05606	-1.59831	-8.76842	3.30857e-13	2.99936e-12	19.5952
LTR46-int	1.6376	1.2606	2.0146	0.338997	8.64938	5.61694e-13	4.90849e-12	18.8532
FordPrefect_a	1.07101	0.821894	1.32012	-2.28096	8.56076	8.33001e-13	7.08782e-12	18.751
Arthur1C	-1.00028	-1.23729	-0.763269	-1.00728	-8.40364	1.67515e-12	1.3888e-11	17.9092
L5	-1.21569	-1.50914	-0.922236	-1.86059	-8.24898	3.33141e-12	2.73853e-11	17.3362
Charlie14a	-1.31566	-1.63495	-0.996373	-2.17637	-8.20495	4.05125e-12	3.30228e-11	17.1878
LTR48B	1.01145	0.761358	1.26155	3.38576	8.05298	7.95614e-12	6.17397e-11	16.0028
MER97b	-1.21911	-1.53243	-0.905777	1.5036	-7.7474	3.08311e-11	2.15152e-10	14.774
HERVS71-int	-2.2834	-2.87044	-1.69636	0.955863	-7.74512	3.11429e-11	2.15776e-10	14.8186
PABL_A-int	1.03322	0.767445	1.299	-0.427925	7.74089	3.17318e-11	2.16759e-10	14.9198
LTR45C	-1.50409	-1.89228	-1.1159	0.00709203	-7.71508	3.55707e-11	2.37956e-10	14.7686
LTR47A2	-1.09416	-1.39075	-0.797562	-0.524999	-7.34565	1.81515e-10	1.10043e-09	13.2091
MER52-int	1.14916	0.836984	1.46134	-1.5613	7.32979	1.94623e-10	1.17258e-09	13.2738
MER57D	1.06341	0.765373	1.36144	-1.67706	7.10476	5.22176e-10	2.92781e-09	12.314
L1M2b	-1.26684	-1.66032	-0.87336	0.457281	-6.41084	1.05367e-08	4.91375e-08	9.09247
HUERS-P2-int	-1.02256	-1.34406	-0.701071	-0.887715	-6.33336	1.46695e-08	6.62912e-08	8.92404
LTR9C	1.41077	0.947581	1.87396	-1.65851	6.06476	4.5787e-08	1.86611e-07	7.91036
HERV35I-int	1.36784	0.909265	1.82642	1.14412	5.93936	7.75002e-08	3.00701e-07	7.05703
LTR39-int	1.33734	0.84635	1.82834	-1.89811	5.42353	6.48607e-07	2.23102e-06	5.34473
HERV1_I-int	-1.00327	-1.37334	-0.633207	-2.28369	-5.39826	7.18417e-07	2.4281e-06	5.33331
HERVI-int	-1.99117	-2.77517	-1.20716	-3.32989	-5.0571	2.80151e-06	8.68199e-06	4.15821
LTR10G	-1.06745	-1.49044	-0.644464	-0.116146	-5.025	3.17798e-06	9.72441e-06	3.55182
LTR1C	1.16507	0.685965	1.64418	-2.0145	4.84212	6.47353e-06	1.8633e-05	3.1343

## Sheet: TCGA-KIRP
	logFC	CI.L	CI.R	AveExpr	t	P.Value	adj.P.Val	B
HERVE-int	-2.5501	-2.89564	-2.20455	3.71993	-14.9537	2.98275e-17	2.83958e-14	29.2349
L4_A_Mam	-1.92767	-2.24453	-1.6108	2.89365	-12.327	1.17003e-14	5.56932e-12	23.3467
HSMAR1	-1.986	-2.34325	-1.62876	2.48721	-11.2645	1.65232e-13	5.24337e-11	20.7311
Tigger20a	-2.54342	-3.05796	-2.02888	0.804772	-10.0161	4.45924e-12	1.0613e-09	17.4957
HERV3-int	1.71285	1.33277	2.09292	4.81154	9.13162	5.20654e-11	8.26105e-09	14.956
MER50-int	-1.66802	-2.04591	-1.29014	0.572232	-8.94427	8.87537e-11	9.49381e-09	14.5511
LTR47A2	-2.04136	-2.50383	-1.57889	-0.401247	-8.94415	8.87832e-11	9.49381e-09	14.5689
Ricksha	-2.14403	-2.63166	-1.65641	-0.77948	-8.90935	9.80775e-11	9.49381e-09	14.468
HERV1_LTRd	1.88178	1.45352	2.31004	1.11896	8.90353	9.97249e-11	9.49381e-09	14.4209
MER91C	-1.59004	-1.95499	-1.22509	-0.646699	-8.82823	1.23769e-10	1.07117e-08	14.2449
LTR45C	-2.23968	-2.75935	-1.72001	0.363161	-8.73298	1.62817e-10	1.19232e-08	13.9624
LTR3B	-2.55524	-3.15474	-1.95575	-2.01499	-8.63668	2.15077e-10	1.46252e-08	13.6215
Tigger18a	-1.16448	-1.43989	-0.889065	0.442512	-8.56738	2.62966e-10	1.66896e-08	13.4809
LTR2B	2.09863	1.59087	2.60639	3.09985	8.37486	4.61035e-10	2.74316e-08	12.8388
MamGypLTR1b	-1.78326	-2.2311	-1.33542	0.988324	-8.0685	1.13665e-09	6.0116e-08	12.0207
L5	-2.45658	-3.07773	-1.83543	-1.83653	-8.01373	1.33713e-09	6.69971e-08	11.899
LTR75	2.18426	1.63065	2.73787	0.604407	7.99466	1.41505e-09	6.73565e-08	11.8216
LTR81A	-1.37436	-1.72796	-1.02076	-0.0724134	-7.87577	2.01608e-09	9.13954e-08	11.4962
HERV1_LTRa	-1.36088	-1.71327	-1.00848	-1.61309	-7.82507	2.34567e-09	1.00347e-07	11.3809
HERVS71-int	-3.02597	-3.81065	-2.2413	0.953349	-7.81403	2.42436e-09	1.00347e-07	11.283
LTR9C	2.40664	1.76397	3.0493	-0.873875	7.58796	4.77905e-09	1.89569e-07	10.6861
X7A_LINE	-1.40217	-1.78294	-1.02141	-1.33205	-7.46183	6.9945e-09	2.59137e-07	10.3248
Tigger12c	-1.89556	-2.41058	-1.38055	-1.52279	-7.45794	7.07728e-09	2.59137e-07	10.3154
Harlequin-int	1.71481	1.2464	2.18322	5.61813	7.41811	7.98437e-09	2.71468e-07	9.89269
MLT2C2	-1.45758	-1.86382	-1.05133	1.01834	-7.27019	1.25117e-08	4.10729e-07	9.64125
X8_LINE	2.4527	1.75089	3.15452	-3.40656	7.08148	2.22526e-08	6.83369e-07	9.11379
LTR55	-1.50638	-1.94448	-1.06827	-0.863824	-6.96713	3.15885e-08	9.39759e-07	8.84014
LTR13_	-2.32802	-3.01794	-1.6381	0.66407	-6.83735	4.7068e-08	1.35784e-06	8.37238
THE1-int	2.12293	1.48072	2.76514	-2.43304	6.69821	7.22725e-08	2.02363e-06	8.07378
LTR28	-2.611	-3.40258	-1.81942	-2.37886	-6.68364	7.55968e-08	2.05623e-06	8.02215
MLT1D-int	-1.06181	-1.38947	-0.734147	0.183703	-6.56632	1.08642e-07	2.87297e-06	7.55447
AluYa5	-1.21721	-1.59992	-0.834505	-0.510123	-6.44469	1.58355e-07	4.07444e-06	7.23628
MER68B	1.1443	0.78243	1.50617	-1.55042	6.40749	1.77721e-07	4.45238e-06	7.19459
MLT1G1-int	1.66175	1.13065	2.19285	-0.244217	6.34004	2.1911e-07	5.34853e-06	6.89919
LTR43	1.29277	0.876643	1.7089	1.24639	6.29499	2.5202e-07	5.85177e-06	6.65848
MER113B	1.19279	0.808202	1.57738	-0.967953	6.28447	2.60397e-07	5.90233e-06	6.78117
MER121	-1.14764	-1.5198	-0.775487	-1.12784	-6.24863	2.91079e-07	6.44436e-06	6.68755
MLT2F	-1.08112	-1.43364	-0.728596	2.9668	-6.21423	3.2394e-07	7.00887e-06	6.33008
MER102b	1.39117	0.927752	1.85459	3.67572	6.08285	4.87571e-07	9.87591e-06	5.8937
LTR22	-1.44238	-1.92808	-0.956687	-2.01958	-6.01751	5.97607e-07	1.18525e-05	6.0507
LTR1	-1.28425	-1.71943	-0.849068	-0.191306	-5.97971	6.72306e-07	1.30619e-05	5.79594
Kanga1a	-1.06252	-1.42653	-0.698498	-0.195961	-5.91445	8.23928e-07	1.56876e-05	5.59292
LTR76	1.47128	0.964766	1.97778	4.55126	5.88583	9.00799e-07	1.68149e-05	5.24072
MER75	1.11265	0.726176	1.49912	-1.2297	5.83368	1.05983e-06	1.86843e-05	5.43313
MER57A1	1.4136	0.908997	1.9182	0.0356124	5.67646	1.73014e-06	2.94123e-05	4.84914
LTR28B	-1.68204	-2.28663	-1.07745	-1.73818	-5.63739	1.95422e-06	3.26388e-05	4.89282
LTR80B	1.55491	0.978202	2.13162	-1.72383	5.46325	3.36179e-06	5.33404e-05	4.36588
MER126	-1.05569	-1.44864	-0.662747	-2.21009	-5.44386	3.57086e-06	5.57288e-05	4.34763
LTR39-int	1.51021	0.930037	2.09038	-1.84045	5.27452	6.04592e-06	9.13606e-05	3.78909
LTR43-int	1.09958	0.652495	1.54667	-0.706142	4.98351	1.48903e-05	0.000205442	2.81552
LTR31	-1.25863	-1.78222	-0.735034	-1.98295	-4.87085	2.10728e-05	0.000274177	2.63162
LTR5A	-1.04665	-1.48265	-0.610657	3.42721	-4.8643	2.15013e-05	0.000274177	2.17168
HERVL66-int	-2.576	-3.6494	-1.50261	2.94293	-4.86281	2.16001e-05	0.000274177	2.19958
MamGypLTR2b	-1.22196	-1.73184	-0.712079	-0.83524	-4.85612	2.20494e-05	0.000276197	2.45186
LTR1C1	1.19975	0.68989	1.70961	-1.775	4.76805	2.88988e-05	0.000348249	2.30001
Charlie14a	-1.01995	-1.45448	-0.585414	-2.33509	-4.75615	2.99725e-05	0.000356673	2.32659
HERV30-int	-1.47942	-2.11895	-0.839895	0.421077	-4.68742	3.69921e-05	0.000422596	1.83492
Charlie6	-1.02745	-1.50661	-0.548291	-1.13764	-4.34492	0.000104596	0.00094834	0.982757
LTR66	-1.40628	-2.1216	-0.690969	1.89945	-3.98361	0.000306487	0.00231568	-0.328485
LTR86C	1.00501	0.429353	1.58067	-2.27303	3.53759	0.00110872	0.00617533	-1.10694
MER70B	-1.08638	-1.75041	-0.422357	-0.109689	-3.31511	0.00206071	0.00970902	-1.98103
LTR1C	1.33134	0.415015	2.24767	-1.48587	2.94401	0.00557354	0.0209724	-2.72396
L1M2b	-1.04872	-1.84532	-0.252114	0.251115	-2.66758	0.0112745	0.0362612	-3.58858
HERVIP10F-int	-1.07389	-1.91247	-0.235299	1.26151	-2.59484	0.0134923	0.0417035	-3.85021

## Sheet: CGP-KIRP
	logFC	CI.L	CI.R	AveExpr	t	P.Value	adj.P.Val	B
HERV3-int	2.20694	1.78586	2.62801	5.6275	10.4586	8.4596e-16	7.11157e-13	25.6198
LTR76	2.33097	1.88593	2.776	5.33634	10.4517	8.69916e-16	7.11157e-13	25.5934
Harlequin-int	2.19529	1.75598	2.6346	6.65873	9.97155	6.13328e-15	3.34264e-12	23.6599
LTR2B	2.17251	1.72271	2.62232	4.11001	9.63787	2.41096e-14	9.85478e-12	22.322
HERV1_LTRd	2.1	1.62178	2.57822	1.51883	8.76265	9.06002e-13	1.48131e-10	18.7774
LTR39-int	2.04846	1.47358	2.62334	0.501984	7.11036	8.97079e-10	1.04766e-07	12.0287
LTR3B	-2.00914	-2.59256	-1.42573	-0.665909	-6.87192	2.41044e-09	2.62738e-07	11.0923
MER102b	1.39164	0.963825	1.81945	4.86618	6.49108	1.15643e-08	1.11221e-06	9.42775
HSMAR1	-1.505	-1.97092	-1.03908	3.39856	-6.44574	1.39229e-08	1.26466e-06	9.26775
L1ME3F	1.19233	0.813177	1.57148	5.32615	6.27523	2.79144e-08	2.282e-06	8.55648
MER50-int	-1.5108	-1.99732	-1.02428	2.69604	-6.1966	3.8419e-08	2.99119e-06	8.29122
HERVIP10F-int	-1.56739	-2.07451	-1.06027	3.05783	-6.16753	4.32246e-08	3.21237e-06	8.16828
L5	-1.77421	-2.35736	-1.19106	0.459282	-6.07109	6.38407e-08	4.53824e-06	7.86189
Tigger20a	-1.52312	-2.03836	-1.00787	2.22147	-5.89876	1.27662e-07	8.34908e-06	7.12912
HERV15-int	1.26696	0.830125	1.7038	3.13325	5.78745	1.99165e-07	1.16298e-05	6.67405
HERVS71-int	-1.7067	-2.30396	-1.10944	3.55346	-5.70217	2.79547e-07	1.57606e-05	6.3328
LTR75	1.311	0.840986	1.78101	1.99878	5.56592	4.78993e-07	2.5263e-05	5.84971
LTR45C	-1.36035	-1.87983	-0.840876	2.14212	-5.22553	1.80453e-06	7.76424e-05	4.55317
Tigger12c	-1.3108	-1.81763	-0.803978	0.379856	-5.16088	2.31374e-06	8.79758e-05	4.37736
MLT2C2	-1.19364	-1.65886	-0.728423	2.51817	-5.11991	2.7068e-06	9.62091e-05	4.14992
LTR19-int	-1.45354	-2.03203	-0.87504	-0.102049	-5.01383	4.05428e-06	0.000141037	3.8545
AluYa5	-1.30901	-1.83605	-0.781981	1.16981	-4.95622	5.04197e-06	0.000168237	3.59572
LTR28B	-1.43416	-2.01388	-0.854436	1.39843	-4.93654	5.43067e-06	0.000177583	3.51562
LTR13_	-1.5977	-2.24732	-0.948077	1.90785	-4.9077	6.05348e-06	0.000190972	3.38963
LTR47A2	-1.30263	-1.83603	-0.76923	1.08057	-4.87317	6.89155e-06	0.000212598	3.29333
LTR12B	-1.27666	-1.81032	-0.743005	0.718345	-4.77372	9.99035e-06	0.000281624	2.95266
HERVFH21-int	-1.43828	-2.05234	-0.824215	1.33256	-4.67385	1.44575e-05	0.000381259	2.57362
HERVL66-int	-1.4557	-2.0807	-0.830697	2.90185	-4.64767	1.59194e-05	0.000403377	2.42537
Ricksha_a	-1.36175	-1.95372	-0.769776	-2.08674	-4.5903	1.96438e-05	0.000486631	2.42563
Tigger19b	-1.246	-1.78944	-0.70255	3.8481	-4.57514	2.07614e-05	0.00049919	2.15241
LTR86B1	-1.15104	-1.65496	-0.647121	0.790899	-4.55799	2.21013e-05	0.000516224	2.18273
MER50C	-1.26222	-1.81931	-0.70513	-0.828903	-4.5212	2.52644e-05	0.000565854	2.12827
MER92A	-1.33577	-1.93115	-0.740389	-0.888991	-4.47695	2.96539e-05	0.000621592	1.97534
LTR1D1	-1.10421	-1.60124	-0.607172	2.24293	-4.43311	3.47306e-05	0.000714465	1.6984
MER113B	1.04033	0.567284	1.51338	0.374664	4.38845	4.07653e-05	0.000812819	1.61625
LTR5A	-1.02911	-1.49856	-0.55966	3.88521	-4.37437	4.28699e-05	0.000844485	1.44918
MamGypLTR2b	-1.05924	-1.54807	-0.57041	1.41134	-4.32395	5.13072e-05	0.000944909	1.3524
AluYk4	-1.22101	-1.78457	-0.65745	1.09635	-4.32337	5.1413e-05	0.000944909	1.3659
AluYb9	-1.326	-1.95111	-0.700879	-1.98568	-4.23278	7.08191e-05	0.0012318	1.18984
Charlie6	-1.10998	-1.63399	-0.585975	0.431736	-4.2269	7.22968e-05	0.00124427	1.0635
AluY	-1.03224	-1.52	-0.544484	8.00751	-4.22301	7.32921e-05	0.00124692	0.885742
AluYb8	-1.21085	-1.78336	-0.638339	1.02256	-4.22037	7.3976e-05	0.00124692	1.02107
MER84-int	-1.19344	-1.76418	-0.622695	-0.326582	-4.17258	8.74509e-05	0.00134889	0.915812
HERVL32-int	-1.30625	-1.93428	-0.678214	-0.276494	-4.15038	9.44889e-05	0.0013918	0.840293
AluYg6	-1.18304	-1.75556	-0.61052	0.337903	-4.12339	0.000103784	0.00148121	0.725522
MER52D	-1.00995	-1.4997	-0.520204	4.18495	-4.11504	0.000106834	0.00150581	0.570432
LTR1	-1.07726	-1.60072	-0.553796	1.97405	-4.10657	0.000110015	0.00153739	0.606563
HUERS-P2-int	-1.10746	-1.6465	-0.568428	1.8562	-4.09974	0.000112648	0.00156084	0.587241
AluYf1	-1.08245	-1.61153	-0.553369	2.17941	-4.08255	0.000119545	0.00160209	0.519606
MER66A	-1.16174	-1.74578	-0.5777	1.3416	-3.96926	0.00017627	0.00213483	0.181006
AluYm1	-1.00865	-1.51632	-0.500988	3.71736	-3.96469	0.000179036	0.00215238	0.0911508
MER4C	1.03065	0.504262	1.55703	2.41602	3.90707	0.000217624	0.00245767	-0.0594893
AluYk2	-1.11432	-1.68457	-0.54408	0.632856	-3.89938	0.000223346	0.00249731	-0.0147845
AluSq10	-1.01705	-1.54009	-0.494016	1.85489	-3.88021	0.000238232	0.00259673	-0.125371
LTR1B1	-1.14895	-1.74837	-0.549538	1.26906	-3.82489	0.000286716	0.00295817	-0.27667
LTR7Y	-1.05111	-1.60267	-0.499557	1.06187	-3.80281	0.000308598	0.00310075	-0.340011
LTR27E	-1.08815	-1.6596	-0.516688	0.964482	-3.79968	0.000311824	0.00310075	-0.344383
LTR14C	-1.12331	-1.71363	-0.532987	-0.582895	-3.79712	0.000314489	0.00310075	-0.288209
LTR55	-1.06078	-1.62164	-0.499921	1.3554	-3.77412	0.000339428	0.00324292	-0.442909
LTR22	-1.02117	-1.56202	-0.480321	-0.664915	-3.76762	0.000346811	0.00324292	-0.37215
LTR28	-1.1469	-1.75438	-0.53942	0.234041	-3.76737	0.000347101	0.00324292	-0.415492
AluYi6	-1.07457	-1.64939	-0.499749	-0.397501	-3.73033	0.000392217	0.00356263	-0.499989
LTR1F2	-1.15248	-1.77387	-0.531103	-0.180474	-3.70102	0.000431839	0.00375562	-0.601492
L1M3e	-1.07646	-1.65911	-0.493805	2.08808	-3.68665	0.00045263	0.00383445	-0.738778
LTR27	-1.12163	-1.73462	-0.508628	-0.194195	-3.65119	0.000508105	0.00407231	-0.756709
L1M2a1	-1.07937	-1.67095	-0.487791	0.0412223	-3.64085	0.000525463	0.0041504	-0.797566
LTR1E	-1.10721	-1.72058	-0.493848	1.28631	-3.60211	0.000595647	0.00459379	-0.968941
L1P4e	-1.11991	-1.74178	-0.498037	0.723966	-3.59358	0.000612271	0.00467787	-0.971454
L1P4d	-1.07861	-1.68723	-0.469988	0.224199	-3.5364	0.000735523	0.00529771	-1.1234
AluYk12	-1.15665	-1.81152	-0.501787	-2.15988	-3.52448	0.000764017	0.00547881	-1.0411
LTR21C	-1.1151	-1.75752	-0.472685	-2.292	-3.46372	0.000926381	0.00631097	-1.21539
HERVFH19-int	-1.0487	-1.65573	-0.441662	0.49658	-3.44731	0.000975524	0.00659083	-1.40021
LTR52-int	-1.03758	-1.66406	-0.411108	-1.11172	-3.30494	0.00151848	0.00899537	-1.73722
MER83C	-1.00955	-1.62059	-0.398515	-0.547054	-3.2969	0.00155639	0.0091536	-1.78372
LTR22B2	-1.01783	-1.77886	-0.256795	-2.97766	-2.6688	0.00951004	0.0318625	-3.31857

[truncated: 8 more sheets: TCGA-LIHC, TCGA-LUAD, TCGA-LUSC, CGP-LSC, TCGA-PRAD, TCGA-STAD, CGP-STAD, TCGA-THCA]
