# Supplementary material for: Transposable element expression in tumors is associated with immune infiltration and increased antigenicity
Source: Nat Commun. 2019 Nov 19;10:5228. doi: 10.1038/s41467-019-13035-2 (PMC6864081; doi:10.1038/s41467-019-13035-2)
Supplement: Supplementary file 4 — Supplementary Data 2 [file 41467_2019_13035_MOESM4_ESM.xlsx]

## Sheet: Recurrently over-expressed TEs
TE Subfamily	TE Family	TE Class	No. cancer types TE subfamily was significantly over-expressed	List of cancer types
MER75	PiggyBac	DNA	8	BLCA,COAD,HNSC,KIRC,KIRP,LIHC,LUSC,STAD
L1PA2	L1	LINE	7	BLCA,COAD,HNSC,LIHC,LUAD,LUSC,STAD
L1HS	L1	LINE	7	BLCA,COAD,HNSC,LIHC,LUAD,LUSC,STAD
LTR7Y	ERV1	LTR	7	BLCA,COAD,HNSC,KICH,LIHC,LUSC,STAD
LTR2752	ERV1	LTR	7	BLCA,HNSC,KIRC,LIHC,LUAD,LUSC,STAD
MST-int	ERVL-MaLR	LTR	7	BLCA,HNSC,KICH,LIHC,LUAD,LUSC,STAD
HERVL18-int	ERVL	LTR	7	BLCA,COAD,HNSC,KICH,LIHC,LUAD,LUSC
MER61B	ERV1	LTR	6	BLCA,HNSC,LIHC,LUAD,LUSC,STAD
LTR75_1	ERV1	LTR	6	BLCA,COAD,LIHC,LUSC,PRAD,STAD
L1PBa1	L1	LINE	6	BLCA,COAD,HNSC,LIHC,LUSC,STAD
HERVH-int	ERV1	LTR	6	BLCA,COAD,HNSC,LIHC,LUSC,STAD
HERVK11D-int	ERVK	LTR	6	BRCA,COAD,LIHC,LUAD,PRAD,STAD
MER57F	ERV1	LTR	6	COAD,HNSC,KIRC,LIHC,LUAD,STAD
L1PA3	L1	LINE	5	BLCA,HNSC,LIHC,LUSC,STAD
HERV9-int	ERV1	LTR	5	BLCA,COAD,LIHC,LUSC,STAD
MLT1G1-int	ERVL-MaLR	LTR	5	BLCA,COAD,HNSC,KIRP,STAD
LTR1B1	ERV1	LTR	5	BLCA,HNSC,KICH,LIHC,LUSC
LTR18A	ERVL	LTR	5	BLCA,HNSC,LIHC,LUAD,LUSC
LTR1E	ERV1	LTR	5	BLCA,KIRC,LIHC,LUSC,THCA
LTR48B	ERV1	LTR	5	BLCA,BRCA,HNSC,KIRC,LIHC
LTR76	ERV1	LTR	5	BLCA,KIRC,KIRP,LIHC,STAD
HERV1_I-int	ERV1	LTR	5	BLCA,COAD,HNSC,KICH,STAD
LTR2B	ERV1	LTR	5	BLCA,HNSC,KIRC,KIRP,LIHC
MER57-int	ERV1	LTR	5	COAD,HNSC,LIHC,LUSC,STAD
LTR12D	ERV1	LTR	5	COAD,HNSC,LIHC,LUSC,STAD
MER57A1	ERV1	LTR	5	HNSC,KIRP,LIHC,LUSC,STAD
Harlequin-int	ERV1	LTR	5	HNSC,KIRC,KIRP,LIHC,STAD
MER4A	ERV1	LTR	4	BLCA,HNSC,LIHC,STAD
LTR1A2	ERV1	LTR	4	BLCA,HNSC,KIRC,STAD
LTR16D2	ERVL	LTR	4	BLCA,HNSC,LIHC,LUSC
HERV3-int	ERV1	LTR	4	BLCA,KIRC,KIRP,LIHC
LTR51	ERV1	LTR	4	BLCA,LIHC,LUSC,STAD
SVA_B	SVA	Retroposon	4	BLCA,HNSC,LIHC,LUSC
LTR26C	ERV1	LTR	4	BLCA,LIHC,LUAD,STAD
L1PBb	L1	LINE	4	BLCA,LIHC,PRAD,STAD
HERV9NC-int	ERV1	LTR	4	BLCA,LIHC,LUSC,STAD
MER52C	ERV1	LTR	4	BLCA,HNSC,LIHC,STAD
SVA_A	SVA	Retroposon	4	BLCA,HNSC,LUSC,STAD
HERVI-int	ERV1	LTR	4	BLCA,LIHC,LUAD,LUSC
L1P1	L1	LINE	4	BLCA,HNSC,KICH,STAD
PABL_B-int	ERV1	LTR	4	BLCA,KICH,LIHC,LUSC
HERV1_LTRd	ERV1	LTR	4	BLCA,KIRC,KIRP,LIHC
MLT1J2-int	ERVL-MaLR	LTR	4	BLCA,HNSC,LUSC,STAD
MER57E1	ERV1	LTR	4	BLCA,COAD,HNSC,STAD
SVA_F	SVA	Retroposon	4	BLCA,HNSC,LUSC,STAD
LTR43-int	ERV1	LTR	4	BLCA,KIRP,LIHC,STAD
L1P4b	L1	LINE	4	BLCA,LIHC,LUSC,STAD
LTR80B	ERVL	LTR	4	BLCA,KIRC,KIRP,STAD
MER110	ERV1	LTR	4	BLCA,HNSC,LIHC,STAD
HERVP71A-int	ERV1	LTR	4	BLCA,HNSC,LIHC,STAD
MER47C	TcMar-Tigger	DNA	4	BLCA,COAD,LIHC,STAD
HERVIP10F-int	ERV1	LTR	4	BLCA,KICH,LIHC,STAD
LTR1C	ERV1	LTR	4	KIRC,KIRP,LIHC,STAD
HERVL66-int	ERVL	LTR	4	COAD,LIHC,LUAD,LUSC
MER66B	ERV1	LTR	4	COAD,LIHC,LUSC,STAD
MER61E	ERV1	LTR	4	COAD,KICH,LIHC,STAD
L1PA5	L1	LINE	4	HNSC,KIRC,LIHC,STAD
MER76	ERVL	LTR	4	HNSC,LIHC,PRAD,STAD
MER52-int	ERV1	LTR	4	KICH,KIRC,LUSC,STAD
THE1-int	ERVL-MaLR	LTR	4	KIRC,KIRP,LUSC,STAD
LTR75	ERVL	LTR	4	KIRC,KIRP,LIHC,LUAD
L1PB1	L1	LINE	3	BLCA,KICH,STAD
LTR1D1	ERV1	LTR	3	BLCA,LIHC,STAD
MER70B	ERVL	LTR	3	BLCA,LUSC,STAD
MamRep1527	LTR	LTR	3	BLCA,LIHC,STAD
L1PA8	L1	LINE	3	BLCA,HNSC,STAD
LTR19B	ERV1	LTR	3	BLCA,LIHC,STAD
MER68B	ERVL	LTR	3	BLCA,KIRC,KIRP
MER52A	ERV1	LTR	3	BLCA,HNSC,LIHC
SVA_D	SVA	Retroposon	3	BLCA,HNSC,LUSC
L1PBa	L1	LINE	3	BLCA,HNSC,STAD
LTR10F	ERV1	LTR	3	BLCA,HNSC,STAD
LTR23	ERV1	LTR	3	BLCA,LIHC,STAD
LTR37-int	ERV1	LTR	3	BLCA,LIHC,STAD
PABL_A-int	ERV1	LTR	3	BLCA,KIRC,LIHC
LTR1	ERV1	LTR	3	BLCA,COAD,LIHC
LTR3B	ERVK	LTR	3	BLCA,LIHC,STAD
MER4-int	ERV1	LTR	3	BLCA,HNSC,LIHC
LTR102_Mam	ERVL	LTR	3	BLCA,LIHC,LUAD
MER61C	ERV1	LTR	3	BLCA,COAD,LIHC
HERV35I-int	ERV1	LTR	3	BLCA,KIRC,STAD
HERVS71-int	ERV1	LTR	3	BLCA,LIHC,STAD
MER54B	ERVL	LTR	3	BLCA,LIHC,STAD
MER57B1	ERV1	LTR	3	BLCA,HNSC,LUSC
LTR71A	ERV1	LTR	3	BLCA,LIHC,STAD
MSTD-int	ERVL-MaLR	LTR	3	BLCA,LIHC,STAD
LTR22A	ERVK	LTR	3	BLCA,PRAD,STAD
MER113B	hAT-Charlie	DNA	3	BLCA,KIRP,LIHC
LTR10A	ERV1	LTR	3	BLCA,LIHC,STAD
LTR43	ERV1	LTR	3	KIRC,KIRP,STAD
FordPrefect	hAT-Tip100	DNA	3	COAD,HNSC,STAD
MLT1-int	ERVL-MaLR	LTR	3	COAD,LIHC,LUSC
LTR27E	ERV1	LTR	3	COAD,LUSC,STAD
LTR16B1	ERVL	LTR	3	COAD,HNSC,STAD
MER34B-int	ERV1	LTR	3	COAD,HNSC,STAD
Kanga1	TcMar-Tc2	DNA	3	COAD,LIHC,STAD
MLT2B5	ERVL	LTR	3	COAD,LUAD,LUSC
SVA_E	SVA	Retroposon	3	HNSC,LUSC,STAD
MER61A	ERV1	LTR	3	HNSC,LIHC,STAD
LTR12C	ERV1	LTR	3	HNSC,LIHC,STAD
MER34	ERV1	LTR	3	HNSC,LIHC,STAD
LTR12F	ERV1	LTR	3	HNSC,LIHC,STAD
LTR21B	ERV1	LTR	3	HNSC,KIRC,STAD
HERVIP10FH-int	ERV1	LTR	3	HNSC,LIHC,STAD
LTR7C	ERV1	LTR	3	HNSC,LIHC,STAD
L1M2b	L1	LINE	3	HNSC,LIHC,PRAD
MER84	ERV1	LTR	3	HNSC,KIRC,LIHC
MER89-int	ERV1	LTR	3	HNSC,LIHC,STAD
Charlie4	hAT-Charlie	DNA	3	KICH,KIRC,STAD
LTR45C	ERV1	LTR	3	LIHC,LUSC,STAD
L1M3e	L1	LINE	3	KICH,LIHC,STAD
AluYh3a3	Alu	SINE	3	KIRC,LIHC,STAD
Kanga1c	TcMar-Tc2	DNA	3	LIHC,LUSC,STAD
MER66A	ERV1	LTR	3	LIHC,LUSC,PRAD
MLT1A0-int	ERVL-MaLR	LTR	2	BLCA,HNSC
L1M3	L1	LINE	2	BLCA,COAD
MER101B	ERV1	LTR	2	BLCA,STAD
MSTB2-int	ERVL-MaLR	LTR	2	BLCA,LUSC
HERVE_a-int	ERV1	LTR	2	BLCA,LIHC
L1P4	L1	LINE	2	BLCA,STAD
MER4B-int	ERV1	LTR	2	BLCA,STAD
L4_B_Mam	RTE-X	LINE	2	BLCA,STAD
HERV-Fc2-int	ERV1	LTR	2	BLCA,LUAD
PABL_B	ERV1	LTR	2	BLCA,LIHC
LTR25-int	ERV1	LTR	2	BLCA,LIHC
MER9a2	ERVK	LTR	2	BLCA,LIHC
LTR34	ERV1	LTR	2	BLCA,LIHC
MER44D	TcMar-Tigger	DNA	2	BLCA,LIHC
LTR14A	ERVK	LTR	2	BLCA,LUAD
MER110-int	ERV1	LTR	2	BLCA,STAD
L1PA15-16	L1	LINE	2	BLCA,HNSC
MER9a1	ERVK	LTR	2	BLCA,KICH
MER45C	hAT-Tip100	DNA	2	BLCA,STAD
LTR88c	Gypsy?	LTR	2	BLCA,LUSC
LTR38	ERV1	LTR	2	BLCA,STAD
MER90	ERV1	LTR	2	BLCA,LUSC
Charlie3	hAT-Charlie	DNA	2	BLCA,LIHC
MER67A	ERV1	LTR	2	BLCA,STAD
LTR27C	ERV1	LTR	2	BLCA,LIHC
HERV30-int	ERV1	LTR	2	BLCA,STAD
MER51D	ERV1	LTR	2	BLCA,STAD
MER57C2	ERV1	LTR	2	BLCA,HNSC
LTR28B	ERV1	LTR	2	BLCA,STAD
X7B_LINE	CR1	LINE	2	PRAD,STAD
LTR1C1	ERV1	LTR	2	KIRP,LIHC
LTR84b	ERVL	LTR	2	HNSC,LIHC
L1M3f	L1	LINE	2	HNSC,STAD
Kanga1b	TcMar-Tc2	DNA	2	BRCA,STAD
MLT1G3	ERVL-MaLR	LTR	2	COAD,STAD
MER68-int	ERVL	LTR	2	LIHC,LUSC
MER51-int	ERV1	LTR	2	LIHC,STAD
LTR47B2	ERVL	LTR	2	PRAD,STAD
HERV4_I-int	ERV1	LTR	2	COAD,LIHC
MER97b	hAT-Tip100	DNA	2	COAD,LIHC
L1M2c	L1	LINE	2	COAD,KIRC
LTR70	ERV1	LTR	2	COAD,LUAD
SVA_C	SVA	Retroposon	2	HNSC,LUSC
LTR7	ERV1	LTR	2	HNSC,STAD
MER57B2	ERV1	LTR	2	HNSC,KIRC
AluYf1	Alu	SINE	2	HNSC,STAD
LTR43B	ERV1	LTR	2	HNSC,STAD
ERV3-16A3_I-int	ERVL	LTR	2	HNSC,STAD
MER11C	ERVK	LTR	2	HNSC,LIHC
MLT1C-int	ERVL-MaLR	LTR	2	HNSC,STAD
MER61-int	ERV1	LTR	2	HNSC,LIHC
MER34A1	ERV1	LTR	2	HNSC,LIHC
MER48	ERV1	LTR	2	HNSC,LIHC
LTR106_Mam	LTR	LTR	2	HNSC,KICH
AmnSINE1	5S-Deu-L2	SINE	2	HNSC,LIHC
L1PA14	L1	LINE	2	HNSC,STAD
LTR18B	ERVL	LTR	2	HNSC,LIHC
MER57A-int	ERV1	LTR	2	HNSC,STAD
MLT1J1-int	ERVL-MaLR	LTR	2	HNSC,LIHC
MER96B	hAT	DNA	2	HNSC,STAD
MER61D	ERV1	LTR	2	HNSC,STAD
HERV16-int	ERVL	LTR	2	KIRC,LUSC
LTR9C	ERV1	LTR	2	KIRC,KIRP
L1PA15	L1	LINE	2	LIHC,STAD
LTR10E	ERV1	LTR	2	KICH,PRAD
Ricksha	MULE-MuDR	DNA	2	LIHC,STAD
HUERS-P3-int	ERV1	LTR	2	KICH,STAD
MER34-int	ERV1	LTR	2	KICH,LIHC
MLT1I-int	ERVL-MaLR	LTR	2	LIHC,STAD
LTR9	ERV1	LTR	2	LIHC,STAD
MER6A	TcMar-Tigger	DNA	2	KICH,STAD
hAT-N1_Mam	hAT-Tip100?	DNA	2	KICH,STAD
MER50-int	ERV1	LTR	2	KICH,LIHC
LTR55	ERVL?	LTR	2	KICH,LIHC
MER34C2	ERV1	LTR	2	KICH,LIHC
X8_LINE	CR1	LINE	2	KIRC,KIRP
LTR28	ERV1	LTR	2	LIHC,STAD
MER34D	ERV1	LTR	2	KIRC,LIHC
MER72B	ERV1	LTR	2	KIRC,STAD
MER87	ERV1	LTR	2	KIRC,LIHC
L1M7	L1	LINE	2	KIRC,STAD
MER65D	ERV1	LTR	2	KIRC,STAD
Charlie17a	hAT-Charlie	DNA	2	KIRC,PRAD
MER102b	hAT-Charlie	DNA	2	KIRC,KIRP
LTR46	ERV1	LTR	2	KIRC,LIHC
FordPrefect_a	hAT-Tip100	DNA	2	KIRC,STAD
MER57D	ERV1	LTR	2	KIRC,STAD
LTR39-int	ERV1	LTR	2	KIRC,KIRP
LTR86C	ERVL	LTR	2	KIRP,STAD
LTR61	ERV1	LTR	2	LIHC,THCA
LTR56	ERV1	LTR	2	LIHC,STAD
LTR73	ERV1	LTR	2	LIHC,STAD
Charlie1b	hAT-Charlie	DNA	2	LIHC,STAD
LTR33C	ERVL	LTR	2	LIHC,STAD
LOR1-int	ERV1	LTR	2	LIHC,STAD
L1MA4A	L1	LINE	2	LIHC,STAD
Tigger3c	TcMar-Tigger	DNA	2	LIHC,PRAD
L1MA3	L1	LINE	2	LIHC,STAD
Charlie9	hAT-Charlie	DNA	2	LIHC,PRAD
AluYc3	Alu	SINE	2	LIHC,STAD
LTR81C	Gypsy	LTR	2	LIHC,STAD
AluSq4	Alu	SINE	2	LIHC,STAD
LTR49-int	ERV1	LTR	2	LIHC,STAD
HERV17-int	ERV1	LTR	2	LIHC,STAD
LTR9A1	ERV1	LTR	2	LIHC,STAD
LTR29	ERV1	LTR	2	LIHC,STAD
Tigger5	TcMar-Tigger	DNA	2	LIHC,STAD
HERVK11-int	ERVK	LTR	2	LIHC,STAD
L1M8	L1	LINE	2	LIHC,STAD
CR1-3_Croc	CR1	LINE	2	LIHC,PRAD
HERVFH21-int	ERV1	LTR	2	LIHC,PRAD
LTR103b_Mam	ERV1?	LTR	2	LUAD,STAD
MLT1H-int	ERVL-MaLR	LTR	2	PRAD,STAD
PABL_A	ERV1	LTR	1	BLCA
MER4D0	ERV1	LTR	1	BLCA
L1PA8A	L1	LINE	1	BLCA
MER11A	ERVK	LTR	1	BLCA
MER51C	ERV1	LTR	1	LIHC
MER83	ERV1	LTR	1	BLCA
LTR45B	ERV1	LTR	1	BLCA
HERVK9-int	ERVK	LTR	1	BLCA
L1MEg1	L1	LINE	1	BLCA
LTR26D	ERV1	LTR	1	BLCA
LTR3A	ERVK	LTR	1	BLCA
LTR10C	ERV1	LTR	1	BLCA
LTR38A1	ERV1	LTR	1	BLCA
PrimLTR79	ERV1	LTR	1	BLCA
LTR2C	ERV1	LTR	1	BLCA
HERVK3-int	ERVK	LTR	1	BLCA
MER9a3	ERVK	LTR	1	BLCA
HERVE-int	ERV1	LTR	1	BLCA
LTR31	ERV1	LTR	1	LIHC
L1MEg2	L1	LINE	1	LIHC
MER61F	ERV1	LTR	1	KIRC
LTR27B	ERV1	LTR	1	LIHC
MER83B-int	ERV1	LTR	1	HNSC
X7C_LINE	CR1	LINE	1	HNSC
HUERS-P2-int	ERV1	LTR	1	LIHC
LTR13_	ERVK	LTR	1	COAD
MER102c	hAT-Charlie	DNA	1	COAD
L1MC	L1	LINE	1	COAD
L1PA7	L1	LINE	1	STAD
LTR85c	Gypsy?	LTR	1	COAD
MER97c	hAT-Tip100	DNA	1	COAD
HERV1_LTRc	ERV1	LTR	1	COAD
LTR16B2	ERVL	LTR	1	HNSC
LOR1a	ERV1	LTR	1	HNSC
MER11B	ERVK	LTR	1	HNSC
MER77	ERVL	LTR	1	LIHC
LTR52	ERVL	LTR	1	HNSC
MamGypLTR1a	Gypsy	LTR	1	HNSC
Kanga2_a	TcMar-Tc2	DNA	1	PRAD
MLT1E2-int	ERVL-MaLR	LTR	1	LIHC
L1PB2	L1	LINE	1	STAD
LTR81B	Gypsy	LTR	1	LIHC
LTR26E	ERV1	LTR	1	LUSC
Kanga1a	TcMar-Tc2	DNA	1	LIHC
HERVK22-int	ERVK	LTR	1	LIHC
MSTA-int	ERVL-MaLR	LTR	1	LIHC
MER50B	ERV1	LTR	1	LIHC
LTR57-int	ERVL	LTR	1	LIHC
LTR4	ERV1	LTR	1	LIHC
MER121	hAT?	DNA	1	LIHC
L1P4a	L1	LINE	1	STAD
L1PA11	L1	LINE	1	LIHC
LTR64	ERV1	LTR	1	LIHC
Tigger12c	TcMar-Tigger	DNA	1	LIHC
HERV15-int	ERV1	LTR	1	LIHC
MER91C	hAT-Tip100	DNA	1	LIHC
LTR84a	ERVL	LTR	1	LIHC
MER49	ERV1	LTR	1	KICH
L1M3a	L1	LINE	1	STAD
L1MB1	L1	LINE	1	KIRC
MER65C	ERV1	LTR	1	KIRC
LTR16A2	ERVL	LTR	1	KIRC
Looper	PiggyBac	DNA	1	KIRC
MLT1K-int	ERVL-MaLR	LTR	1	KIRC
L1M2a1	L1	LINE	1	STAD
MSTB1	ERVL-MaLR	LTR	1	KIRC
Mam_R4	Dong-R4	LINE	1	KIRC
ORSL-2a	hAT-Tip100	DNA	1	KIRC
LTR40c	ERVL	LTR	1	KIRC
MER20B	hAT-Charlie	DNA	1	KIRC
LTR19A	ERV1	LTR	1	KIRC
LTR9D	ERV1	LTR	1	KIRC
AluYa5	Alu	SINE	1	STAD
X2_LINE	CR1	LINE	1	KIRC
Tigger6b	TcMar-Tigger	DNA	1	KIRC
LTR66	ERVL	LTR	1	LIHC
LTR46-int	ERV1	LTR	1	KIRC
MLT2C2	ERVL	LTR	1	PRAD
Charlie6	hAT-Charlie	DNA	1	STAD
MamRep4096	hAT?	DNA	1	STAD
LTR65	ERV1	LTR	1	LIHC
LTR16D	ERVL	LTR	1	LIHC
LTR6A	ERV1	LTR	1	LIHC
MER39	ERV1	LTR	1	LIHC
LTR5_Hs	ERVK	LTR	1	LIHC
LTR1B	ERV1	LTR	1	LIHC
MLT1E1A	ERVL-MaLR	LTR	1	LIHC
MSTD	ERVL-MaLR	LTR	1	LIHC
LTR2	ERV1	LTR	1	LIHC
L1ME3D	L1	LINE	1	LIHC
LTR21A	ERV1	LTR	1	LIHC
ORSL-2b	hAT-Tip100	DNA	1	STAD
Tigger4	TcMar-Tigger	DNA	1	LIHC
MER4D	ERV1	LTR	1	LIHC
MLT1G	ERVL-MaLR	LTR	1	LIHC
L1PA12	L1	LINE	1	LIHC
MER51A	ERV1	LTR	1	LIHC
MER4A1	ERV1	LTR	1	LIHC
Charlie13a	hAT-Charlie	DNA	1	LIHC
MLT1H2	ERVL-MaLR	LTR	1	LIHC
LTR37A	ERV1	LTR	1	LIHC
MER50	ERV1	LTR	1	LIHC
MER41A	ERV1	LTR	1	LIHC
Charlie4z	hAT-Charlie	DNA	1	LIHC
L1PA13	L1	LINE	1	LIHC
LTR28C	ERV1	LTR	1	LIHC
MER4C	ERV1	LTR	1	LIHC
THE1D-int	ERVL-MaLR	LTR	1	LIHC
L1M4c	L1	LINE	1	LIHC
HERVIP10B3-int	ERV1	LTR	1	LIHC
LTR16E2	ERVL	LTR	1	LIHC
HAL1M8	L1	LINE	1	LIHC
LTR44	ERV1	LTR	1	LIHC
MER70-int	ERVL	LTR	1	LIHC
ERVL-int	ERVL	LTR	1	LIHC
L1PREC2	L1	LINE	1	LIHC
MER87B	ERV1	LTR	1	LIHC
MER52D	ERV1	LTR	1	LIHC
MER63B	hAT-Blackjack	DNA	1	LIHC
HERVK-int	ERVK	LTR	1	LIHC
LTR33A_	ERVL	LTR	1	LIHC
LTR105_Mam	ERVL	LTR	1	LIHC
L1M1	L1	LINE	1	LIHC
LTR14	ERVK	LTR	1	LIHC
MER41C	ERV1	LTR	1	LIHC
HERVK14C-int	ERVK	LTR	1	LIHC
MER70A	ERVL	LTR	1	LIHC
LTR72	ERV1	LTR	1	LIHC
MamGypsy2-I	Gypsy	LTR	1	LIHC
MER101	ERV1	LTR	1	LIHC
LTR22E	ERVK	LTR	1	LIHC
Charlie17	hAT-Charlie	DNA	1	LIHC
HERVK13-int	ERVK	LTR	1	LIHC
HERVH48-int	ERV1	LTR	1	LIHC
LTR62	ERVL	LTR	1	LIHC
Zaphod2	hAT-Tip100	DNA	1	LIHC
MER11D	ERVK	LTR	1	LIHC
MER51E	ERV1	LTR	1	LIHC
MER68	ERVL	LTR	1	LIHC
HERV-Fc1-int	ERV1	LTR	1	LIHC
PRIMA41-int	ERV1	LTR	1	LIHC
MER34B	ERV1	LTR	1	LIHC
LTR40a	ERVL	LTR	1	LIHC
MER66C	ERV1	LTR	1	LIHC
LTR39	ERV1	LTR	1	LIHC
Tigger9a	TcMar-Tigger	DNA	1	LIHC
MLT1F2-int	ERVL-MaLR	LTR	1	LIHC
LTR45	ERV1	LTR	1	LIHC
Kanga1d	TcMar-Tc2	DNA	1	LIHC
L2-1_AMi	L2	LINE	1	LIHC
MER66D	ERV1	LTR	1	LIHC
Charlie10	hAT-Charlie	DNA	1	LIHC
LTR6B	ERV1	LTR	1	LIHC
LTR90B	LTR	LTR	1	LIHC
MER50C	ERV1	LTR	1	LIHC
MLT1G-int	ERVL-MaLR	LTR	1	LIHC
L1MEa	L1	LINE	1	STAD
MamGypsy2-LTR	Gypsy	LTR	1	STAD
LTR27	ERV1	LTR	1	STAD
AmnSINE2	tRNA-Deu	SINE	1	STAD
LTR53B	ERVL	LTR	1	STAD
LTR12B	ERV1	LTR	1	LUSC
L1M6	L1	LINE	1	PRAD
MLT2B1	ERVL	LTR	1	PRAD
LTR41	ERVL	LTR	1	PRAD
LTR71B	ERV1	LTR	1	PRAD
L1P2	L1	LINE	1	PRAD
Tigger16b	TcMar-Tigger	DNA	1	PRAD
LTR86B2	ERVL	LTR	1	STAD
L1M3b	L1	LINE	1	STAD
MER51B	ERV1	LTR	1	STAD
LTR80A	ERVL	LTR	1	STAD
Tigger8	TcMar-Tigger	DNA	1	STAD
LTR82A	ERVL	LTR	1	STAD
MER34A	ERV1	LTR	1	STAD
L1M3c	L1	LINE	1	STAD
HERV9N-int	ERV1	LTR	1	STAD
MER96	hAT	DNA	1	STAD
L1P3	L1	LINE	1	STAD
MLT1E3	ERVL-MaLR	LTR	1	STAD
L1M3d	L1	LINE	1	STAD
MER45B	hAT-Tip100	DNA	1	STAD
L1M2	L1	LINE	1	STAD
LTR48	ERV1	LTR	1	STAD
LTR1D	ERV1	LTR	1	STAD
MER1B	hAT-Charlie	DNA	1	STAD
L1MA10	L1	LINE	1	STAD
L1PA6	L1	LINE	1	STAD
L1MD3	L1	LINE	1	STAD
L1MA1	L1	LINE	1	STAD
Zaphod	hAT-Tip100	DNA	1	STAD
L1PB3	L1	LINE	1	STAD
MLT1A-int	ERVL-MaLR	LTR	1	STAD
MER83A-int	ERV1	LTR	1	STAD
MamTip3	hAT-Tip100	DNA	1	STAD
L1ME3F	L1	LINE	1	STAD
MLT1E1	ERVL-MaLR	LTR	1	STAD
MER4A1_	ERV1	LTR	1	STAD
Kanga11a	TcMar-Tc2	DNA	1	STAD
HERVL-int	ERVL	LTR	1	STAD
MER74C	ERVL	LTR	1	STAD
Charlie7a	hAT-Charlie	DNA	1	STAD
LTR85b	Gypsy?	LTR	1	STAD
HERVFH19-int	ERV1	LTR	1	STAD
LTR24C	ERV1	LTR	1	STAD
L1M4a2	L1	LINE	1	STAD
Tigger17c	TcMar-Tigger	DNA	1	STAD
MER67D	ERV1	LTR	1	STAD
AluYk3	Alu	SINE	1	STAD
MamGyp-int	Gypsy	LTR	1	STAD
MLT1H2-int	ERVL-MaLR	LTR	1	STAD
MLT1E	ERVL-MaLR	LTR	1	STAD
AluYk4	Alu	SINE	1	STAD
MamRep1894	hAT	DNA	1	STAD
LTR85a	Gypsy?	LTR	1	STAD
LTR7B	ERV1	LTR	1	STAD
LTR1F1	ERV1	LTR	1	STAD
AluYg6	Alu	SINE	1	STAD
ERV24_Prim-int	ERV1	LTR	1	STAD
PRIMAX-int	ERV1	LTR	1	STAD
LTR1F	ERV1	LTR	1	STAD
AluYk2	Alu	SINE	1	STAD
LTR26B	ERV1	LTR	1	STAD
MER41G	ERV1	LTR	1	STAD
MER105	DNA	DNA	1	STAD
LTR35B	ERV1	LTR	1	STAD
LTR40A1	ERVL	LTR	1	STAD
Alu	Alu	SINE	1	STAD
LTR1B0	ERV1	LTR	1	STAD
Charlie11	hAT-Charlie	DNA	1	STAD
LTR14C	ERVK	LTR	1	STAD
MER94B	hAT-Blackjack	DNA	1	STAD
LTR27D	ERV1	LTR	1	STAD
L1P4d	L1	LINE	1	STAD
LTR57	ERVL	LTR	1	STAD
L1P4e	L1	LINE	1	STAD
