# Supplementary material for: Transposable element expression in tumors is associated with immune infiltration and increased antigenicity
Source: Nat Commun. 2019 Nov 19;10:5228. doi: 10.1038/s41467-019-13035-2 (PMC6864081; doi:10.1038/s41467-019-13035-2)
Supplement: Supplementary file 5 — Supplementary Data 3 [file 41467_2019_13035_MOESM5_ESM.xlsx]

## Sheet: TEs regulated by methylation
TE subfamiles	No. of cancer types showing negative correlation between expression and DNA methylation	List of Cancer Types	TE Family	TE Class
L1PA2	9	BLCA,BRCA,COAD,HNSC,KIRC,LIHC,LUAD,LUSC,PRAD	L1	LINE
L1HS	8	BLCA,BRCA,COAD,HNSC,KIRP,LIHC,LUAD,LUSC	L1	LINE
SVA_B	6	BLCA,HNSC,LIHC,LUAD,LUSC,PRAD	SVA	Retroposon
HERV-Fc1_LTR2	5	BLCA,BRCA,LIHC,LUAD,LUSC	ERV1	LTR
HERV-Fc2-int	5	BLCA,BRCA,LIHC,LUAD,LUSC	ERV1	LTR
L1PA3	5	BLCA,HNSC,LIHC,LUAD,LUSC	L1	LINE
LTR2752	5	BLCA,HNSC,LIHC,LUAD,LUSC	ERV1	LTR
MER75	5	BLCA,LIHC,LUAD,LUSC,PRAD	PiggyBac	DNA
SVA_D	5	BLCA,HNSC,KIRC,LUAD,LUSC	SVA	Retroposon
HERV9NC-int	4	BLCA,HNSC,LIHC,LUSC	ERV1	LTR
Kanga1c	4	BLCA,LIHC,LUAD,LUSC	TcMar-Tc2	DNA
L1PA14	4	BLCA,HNSC,LIHC,PRAD	L1	LINE
L1PA5	4	BLCA,HNSC,LIHC,LUSC	L1	LINE
L1PA8	4	BLCA,HNSC,LUAD,LUSC	L1	LINE
LTR102_Mam	4	BLCA,LIHC,LUAD,LUSC	ERVL	LTR
LTR12C	4	HNSC,LIHC,LUAD,LUSC	ERV1	LTR
LTR1A2	4	BLCA,HNSC,LUAD,LUSC	ERV1	LTR
LTR1B	4	BLCA,HNSC,LIHC,PRAD	ERV1	LTR
LTR49-int	4	BLCA,HNSC,LIHC,LUSC	ERV1	LTR
LTR7C	4	BLCA,HNSC,KIRP,LIHC	ERV1	LTR
LTR80A	4	BLCA,LIHC,LUSC,PRAD	ERVL	LTR
LTR80B	4	BLCA,LIHC,LUAD,LUSC	ERVL	LTR
MER50B	4	BLCA,HNSC,LIHC,LUSC	ERV1	LTR
MER61A	4	BLCA,HNSC,LIHC,LUSC	ERV1	LTR
MLT1B	4	BLCA,LUAD,LUSC,PRAD	ERVL-MaLR	LTR
MLT2D	4	BLCA,HNSC,KIRC,LUSC	ERVL	LTR
SVA_C	4	BLCA,HNSC,LUAD,LUSC	SVA	Retroposon
SVA_F	4	HNSC,LIHC,LUAD,LUSC	SVA	Retroposon
ERV24_Prim-int	3	BLCA,KIRC,LUSC	ERV1	LTR
HERV15-int	3	BRCA,LUAD,PRAD	ERV1	LTR
L1M1	3	BLCA,LIHC,LUSC	L1	LINE
L1M3	3	BLCA,HNSC,LUSC	L1	LINE
L1M4	3	BLCA,LUSC,PRAD	L1	LINE
L1MA2	3	BLCA,LIHC,PRAD	L1	LINE
L1MA3	3	BLCA,HNSC,LIHC	L1	LINE
L1MC	3	BLCA,LIHC,LUSC	L1	LINE
L1MD3	3	BLCA,HNSC,LUSC	L1	LINE
L1MDa	3	BLCA,HNSC,PRAD	L1	LINE
L1P1	3	BLCA,HNSC,LUSC	L1	LINE
L1PA13	3	BLCA,LIHC,PRAD	L1	LINE
L1PA15-16	3	BLCA,HNSC,LIHC	L1	LINE
L1PA7	3	BLCA,HNSC,PRAD	L1	LINE
LTR12D	3	HNSC,LIHC,LUAD	ERV1	LTR
LTR12F	3	BLCA,HNSC,LIHC	ERV1	LTR
LTR51	3	BLCA,LIHC,LUSC	ERV1	LTR
LTR64	3	BLCA,LIHC,PRAD	ERV1	LTR
MamRep1527	3	BLCA,LIHC,LUSC	LTR	LTR
MER101B	3	BLCA,LUAD,LUSC	ERV1	LTR
MER110	3	BLCA,HNSC,LIHC	ERV1	LTR
MER34	3	BLCA,LIHC,LUSC	ERV1	LTR
MER47C	3	BLCA,LIHC,PRAD	TcMar-Tigger	DNA
MER51B	3	BLCA,LIHC,LUSC	ERV1	LTR
MER52A	3	BLCA,HNSC,LIHC	ERV1	LTR
MER52C	3	BLCA,HNSC,LUSC	ERV1	LTR
MER52D	3	BLCA,HNSC,LUAD	ERV1	LTR
MER57B1	3	BLCA,HNSC,LUSC	ERV1	LTR
MER61B	3	BLCA,LIHC,PRAD	ERV1	LTR
MER61-int	3	HNSC,LIHC,LUSC	ERV1	LTR
MLT1E1A	3	BLCA,LIHC,PRAD	ERVL-MaLR	LTR
MLT1G1-int	3	BLCA,HNSC,LUAD	ERVL-MaLR	LTR
SVA_A	3	HNSC,LUAD,LUSC	SVA	Retroposon
Tigger2	3	BLCA,BRCA,PRAD	TcMar-Tigger	DNA
AluYk4	2	BLCA,PRAD	Alu	SINE
AmnSINE1	2	BLCA,LUAD	5S-Deu-L2	SINE
Charlie14a	2	LIHC,LUSC	hAT-Charlie	DNA
Charlie1b	2	BLCA,LUAD	hAT-Charlie	DNA
Charlie3	2	BLCA,LIHC	hAT-Charlie	DNA
Charlie7a	2	BLCA,LIHC	hAT-Charlie	DNA
HERV17-int	2	BLCA,LIHC	ERV1	LTR
HERV1_LTRa	2	KIRC,KIRP	ERV1	LTR
HERV4_I-int	2	BLCA,LIHC	ERV1	LTR
HERV9-int	2	HNSC,KIRC	ERV1	LTR
HERVE_a-int	2	BLCA,LIHC	ERV1	LTR
HERV-Fc1_LTR1	2	LIHC,LUSC	ERV1	LTR
HERVL66-int	2	BLCA,LUAD	ERVL	LTR
HSMAR2	2	BLCA,PRAD	TcMar-Mariner	DNA
Kanga1d	2	BLCA,LIHC	TcMar-Tc2	DNA
L1M2	2	BLCA,LUSC	L1	LINE
L1M2b	2	LIHC,PRAD	L1	LINE
L1M3b	2	BLCA,HNSC	L1	LINE
L1M4c	2	LIHC,LUSC	L1	LINE
L1M5	2	BLCA,PRAD	L1	LINE
L1MA10	2	HNSC,PRAD	L1	LINE
L1MA6	2	BLCA,HNSC	L1	LINE
L1MC2	2	BLCA,HNSC	L1	LINE
L1MC3	2	BLCA,LIHC	L1	LINE
L1MD	2	BLCA,LUSC	L1	LINE
L1ME3Cz	2	BLCA,LUSC	L1	LINE
L1MEd	2	BLCA,LUSC	L1	LINE
L1MEg1	2	BLCA,LUAD	L1	LINE
L1PA10	2	BLCA,LIHC	L1	LINE
L1PA11	2	BLCA,LUSC	L1	LINE
L1PA12	2	BLCA,LIHC	L1	LINE
L1PA15	2	LIHC,LUSC	L1	LINE
L1PA16	2	BLCA,HNSC	L1	LINE
L1PA4	2	BLCA,LIHC	L1	LINE
L1PA8A	2	BLCA,HNSC	L1	LINE
L1PB1	2	BLCA,LUSC	L1	LINE
L1PBa	2	BLCA,HNSC	L1	LINE
L1PBa1	2	HNSC,LIHC	L1	LINE
Looper	2	KIRC,PRAD	PiggyBac	DNA
LTR1	2	BLCA,LIHC	ERV1	LTR
LTR106_Mam	2	HNSC,LIHC	LTR	LTR
LTR10A	2	HNSC,LIHC	ERV1	LTR
LTR10E	2	LUSC,PRAD	ERV1	LTR
LTR10F	2	BLCA,PRAD	ERV1	LTR
LTR16B1	2	BLCA,HNSC	ERVL	LTR
LTR16D2	2	BLCA,HNSC	ERVL	LTR
LTR17	2	HNSC,LIHC	ERV1	LTR
LTR19B	2	LIHC,LUSC	ERV1	LTR
LTR1E	2	BLCA,HNSC	ERV1	LTR
LTR2	2	BLCA,LIHC	ERV1	LTR
LTR21B	2	KIRC,LUAD	ERV1	LTR
LTR26C	2	BLCA,LIHC	ERV1	LTR
LTR27D	2	BLCA,LIHC	ERV1	LTR
LTR33B	2	BLCA,HNSC	ERVL	LTR
LTR37-int	2	BLCA,PRAD	ERV1	LTR
LTR40a	2	BLCA,LIHC	ERVL	LTR
LTR52-int	2	BLCA,LIHC	ERVL	LTR
LTR56	2	LIHC,LUSC	ERV1	LTR
LTR6A	2	LIHC,LUSC	ERV1	LTR
LTR72	2	KIRC,LIHC	ERV1	LTR
LTR75	2	HNSC,LUSC	ERVL	LTR
LTR75_1	2	LIHC,LUSC	ERV1	LTR
LTR81AB	2	BLCA,LUSC	Gypsy	LTR
LTR86B2	2	HNSC,LIHC	ERVL	LTR
LTR88b	2	BLCA,LUSC	Gypsy?	LTR
MER34A	2	BLCA,LUSC	ERV1	LTR
MER39	2	BLCA,LIHC	ERV1	LTR
MER41G	2	KIRC,LUSC	ERV1	LTR
MER4A	2	BLCA,LIHC	ERV1	LTR
MER4-int	2	LIHC,PRAD	ERV1	LTR
MER50-int	2	LIHC,PRAD	ERV1	LTR
MER51A	2	BLCA,LIHC	ERV1	LTR
MER52-int	2	BLCA,LUAD	ERV1	LTR
MER57D	2	BLCA,PRAD	ERV1	LTR
MER57E1	2	BLCA,HNSC	ERV1	LTR
MER61C	2	BLCA,LIHC	ERV1	LTR
MER63D	2	BLCA,LUAD	hAT-Blackjack	DNA
MER67C	2	BLCA,LIHC	ERV1	LTR
MER6A	2	BLCA,HNSC	TcMar-Tigger	DNA
MER70A	2	BLCA,LUSC	ERVL	LTR
MER70B	2	LUSC,PRAD	ERVL	LTR
MER70-int	2	BLCA,LIHC	ERVL	LTR
MER74C	2	BLCA,LIHC	ERVL	LTR
MER92A	2	BLCA,LUSC	ERV1	LTR
MLT1A0-int	2	BLCA,HNSC	ERVL-MaLR	LTR
MLT1A1	2	BLCA,LUSC	ERVL-MaLR	LTR
MLT1C	2	BLCA,LUSC	ERVL-MaLR	LTR
MLT1C-int	2	BLCA,HNSC	ERVL-MaLR	LTR
MLT1D	2	LUSC,PRAD	ERVL-MaLR	LTR
MLT1E3	2	BLCA,HNSC	ERVL-MaLR	LTR
MLT1G	2	BLCA,LIHC	ERVL-MaLR	LTR
MLT1G3	2	BLCA,LUSC	ERVL-MaLR	LTR
MLT1H2	2	KIRC,LIHC	ERVL-MaLR	LTR
MLT1J2-int	2	BLCA,LIHC	ERVL-MaLR	LTR
MLT1N2	2	HNSC,LUAD	ERVL-MaLR	LTR
MLT2A1	2	LIHC,PRAD	ERVL	LTR
MLT2B1	2	BLCA,PRAD	ERVL	LTR
MSTB2	2	BLCA,LUSC	ERVL-MaLR	LTR
MSTB2-int	2	HNSC,LUSC	ERVL-MaLR	LTR
MSTD-int	2	BLCA,LIHC	ERVL-MaLR	LTR
Plat_L3	2	BLCA,LIHC	CR1	LINE
SVA_E	2	HNSC,LUSC	SVA	Retroposon
THE1A	2	BLCA,LIHC	ERVL-MaLR	LTR
THE1A-int	2	BLCA,LIHC	ERVL-MaLR	LTR
THE1D	2	BLCA,PRAD	ERVL-MaLR	LTR
Tigger1	2	BLCA,LUSC	TcMar-Tigger	DNA
Tigger5b	2	HNSC,PRAD	TcMar-Tigger	DNA
UCON97	2	BLCA,COAD	DNA	DNA
Zaphod	2	BLCA,LUSC	hAT-Tip100	DNA
AluSp	1	BLCA	Alu	SINE
AluSq10	1	LUSC	Alu	SINE
AluSq2	1	PRAD	Alu	SINE
AluSx3	1	LUSC	Alu	SINE
AluY	1	PRAD	Alu	SINE
AluYa5	1	BLCA	Alu	SINE
AluYc3	1	PRAD	Alu	SINE
AluYe5	1	PRAD	Alu	SINE
AluYh3	1	PRAD	Alu	SINE
AluYh7	1	BLCA	Alu	SINE
AluYk11	1	LUSC	Alu	SINE
AluYk2	1	BLCA	Alu	SINE
Arthur1A	1	BLCA	hAT-Tip100	DNA
BLACKJACK	1	BLCA	hAT-Blackjack	DNA
Chap1_Mam	1	KIRP	hAT-Charlie	DNA
Charlie10	1	LIHC	hAT-Charlie	DNA
Charlie17a	1	KIRC	hAT-Charlie	DNA
Charlie20a	1	BRCA	hAT-Charlie	DNA
Charlie29a	1	LUSC	hAT-Charlie	DNA
Charlie2a	1	BLCA	hAT-Charlie	DNA
Charlie2b	1	BLCA	hAT-Charlie	DNA
Charlie30a	1	HNSC	hAT-Charlie	DNA
Charlie7	1	COAD	hAT-Charlie	DNA
Charlie9	1	BLCA	hAT-Charlie	DNA
Chompy-6_Croc	1	LUSC	PIF-Harbinger	DNA
CR1-16_AMi	1	LUSC	CR1	LINE
CR1-3_Croc	1	LIHC	CR1	LINE
ERV3-16A3_I-int	1	BLCA	ERVL	LTR
ERVL-B4-int	1	PRAD	ERVL	LTR
FLAM_A	1	BLCA	Alu	SINE
FordPrefect	1	LUSC	hAT-Tip100	DNA
HAL1	1	PRAD	L1	LINE
HAL1M8	1	LIHC	L1	LINE
HERV1_LTRe	1	BLCA	ERV1	LTR
HERV-Fc1-int	1	LIHC	ERV1	LTR
HERVH-int	1	HNSC	ERV1	LTR
HERVIP10F-int	1	HNSC	ERV1	LTR
HERVK13-int	1	LIHC	ERVK	LTR
HERVK22-int	1	LIHC	ERVK	LTR
HERVK-int	1	LIHC	ERVK	LTR
HERVL32-int	1	LIHC	ERVL	LTR
HERVL40-int	1	LIHC	ERVL	LTR
HERVP71A-int	1	BLCA	ERV1	LTR
HERVS71-int	1	KIRP	ERV1	LTR
HUERS-P1-int	1	PRAD	ERV1	LTR
HUERS-P2-int	1	LUSC	ERV1	LTR
L1M3c	1	BLCA	L1	LINE
L1M3f	1	BLCA	L1	LINE
L1M4a2	1	BLCA	L1	LINE
L1M6B	1	LUSC	L1	LINE
L1M7	1	HNSC	L1	LINE
L1MA4A	1	LIHC	L1	LINE
L1MA8	1	BLCA	L1	LINE
L1MA9	1	BLCA	L1	LINE
L1MB1	1	BLCA	L1	LINE
L1MB2	1	BLCA	L1	LINE
L1MB5	1	PRAD	L1	LINE
L1MB8	1	PRAD	L1	LINE
L1MC5	1	LIHC	L1	LINE
L1MC5a	1	PRAD	L1	LINE
L1MD2	1	LIHC	L1	LINE
L1ME1	1	BLCA	L1	LINE
L1ME3A	1	LUSC	L1	LINE
L1ME3C	1	BLCA	L1	LINE
L1ME4b	1	PRAD	L1	LINE
L1ME4c	1	BLCA	L1	LINE
L1MEf	1	LUSC	L1	LINE
L1MEg	1	BLCA	L1	LINE
L1MEg2	1	LIHC	L1	LINE
L1MEi	1	LIHC	L1	LINE
L1P2	1	LIHC	L1	LINE
L1P3	1	BLCA	L1	LINE
L1P4	1	BLCA	L1	LINE
L1P4a	1	LIHC	L1	LINE
L1PA17	1	BLCA	L1	LINE
L1PB4	1	BLCA	L1	LINE
L1PBb	1	BLCA	L1	LINE
L1PREC2	1	LIHC	L1	LINE
L4_A_Mam	1	LUSC	RTE-X	LINE
L5	1	HNSC	RTE-X	LINE
LFSINE_Vert	1	BLCA	tRNA	SINE
LOR1a	1	HNSC	ERV1	LTR
LOR1b	1	LIHC	ERV1	LTR
LOR1-int	1	LIHC	ERV1	LTR
LTR105_Mam	1	LIHC	ERVL	LTR
LTR108a_Mam	1	BLCA	ERVL	LTR
LTR108d_Mam	1	LUSC	ERVL	LTR
LTR10C	1	PRAD	ERV1	LTR
LTR12_	1	HNSC	ERV1	LTR
LTR13A	1	LIHC	ERVK	LTR
LTR14B	1	KIRP	ERVK	LTR
LTR14C	1	LUAD	ERVK	LTR
LTR16A2	1	KIRC	ERVL	LTR
LTR16C	1	BLCA	ERVL	LTR
LTR16D	1	LIHC	ERVL	LTR
LTR16E2	1	LIHC	ERVL	LTR
LTR18A	1	LUSC	ERVL	LTR
LTR18B	1	LIHC	ERVL	LTR
LTR1B0	1	PRAD	ERV1	LTR
LTR1B1	1	LUSC	ERV1	LTR
LTR1C	1	BLCA	ERV1	LTR
LTR1C1	1	BRCA	ERV1	LTR
LTR23	1	BLCA	ERV1	LTR
LTR25-int	1	LIHC	ERV1	LTR
LTR26D	1	BLCA	ERV1	LTR
LTR27	1	LUAD	ERV1	LTR
LTR27E	1	LIHC	ERV1	LTR
LTR28	1	LIHC	ERV1	LTR
LTR2B	1	PRAD	ERV1	LTR
LTR33	1	PRAD	ERVL	LTR
LTR33C	1	LIHC	ERVL	LTR
LTR38-int	1	LUSC	ERV1	LTR
LTR39	1	KIRC	ERV1	LTR
LTR40b	1	BLCA	ERVL	LTR
LTR42	1	LUAD	ERVL	LTR
LTR43B	1	PRAD	ERV1	LTR
LTR44	1	LIHC	ERV1	LTR
LTR45C	1	BLCA	ERV1	LTR
LTR47A	1	BLCA	ERVL	LTR
LTR47A2	1	KIRP	ERVL	LTR
LTR48B	1	BLCA	ERV1	LTR
LTR5	1	LUSC	ERVK	LTR
LTR50	1	LIHC	ERVL	LTR
LTR52	1	HNSC	ERVL	LTR
LTR53-int	1	LIHC	ERVL	LTR
LTR54	1	HNSC	ERV1	LTR
LTR5_Hs	1	BLCA	ERVK	LTR
LTR61	1	LIHC	ERV1	LTR
LTR62	1	LUSC	ERVL	LTR
LTR65	1	BLCA	ERV1	LTR
LTR66	1	PRAD	ERVL	LTR
LTR6B	1	LUSC	ERV1	LTR
LTR7	1	HNSC	ERV1	LTR
LTR72B	1	LIHC	ERV1	LTR
LTR7Y	1	BLCA	ERV1	LTR
LTR8	1	PRAD	ERV1	LTR
LTR81C	1	LIHC	Gypsy	LTR
LTR82A	1	BLCA	ERVL	LTR
LTR85c	1	BLCA	Gypsy?	LTR
LTR88a	1	LIHC	Gypsy?	LTR
LTR88c	1	BLCA	Gypsy?	LTR
LTR8A	1	LUSC	ERV1	LTR
LTR8B	1	PRAD	ERV1	LTR
LTR9	1	BLCA	ERV1	LTR
LTR9A1	1	LIHC	ERV1	LTR
MamGyp-int	1	BLCA	Gypsy	LTR
MamGypLTR1c	1	LIHC	Gypsy	LTR
MamGypLTR2c	1	BLCA	Gypsy	LTR
MamGypsy2-I	1	LIHC	Gypsy	LTR
Mam_R4	1	KIRC	Dong-R4	LINE
MamRep1879	1	LUAD	hAT-Tip100?	DNA
MamRep38	1	BLCA	hAT	DNA
MamRep4096	1	HNSC	hAT?	DNA
MamRep488	1	KIRP	hAT-Tip100	DNA
MamTip2	1	LIHC	hAT-Tip100	DNA
MER102a	1	BLCA	hAT-Charlie	DNA
MER104	1	PRAD	TcMar-Tc2	DNA
MER110A	1	BLCA	ERV1	LTR
MER110-int	1	LUSC	ERV1	LTR
MER11A	1	BLCA	ERVK	LTR
MER11D	1	LIHC	ERVK	LTR
MER121	1	LUAD	hAT?	DNA
MER125	1	LIHC	DNA	DNA
MER130	1	LUSC	DNA	DNA
MER21C	1	LIHC	ERVL	LTR
MER30	1	BLCA	hAT-Charlie	DNA
MER33	1	BLCA	hAT-Charlie	DNA
MER34A1	1	LIHC	ERV1	LTR
MER34B	1	BLCA	ERV1	LTR
MER34C_	1	PRAD	ERV1	LTR
MER34C2	1	PRAD	ERV1	LTR
MER41C	1	BLCA	ERV1	LTR
MER41E	1	PRAD	ERV1	LTR
MER44D	1	BLCA	TcMar-Tigger	DNA
MER45C	1	BLCA	hAT-Tip100	DNA
MER45R	1	LUSC	hAT-Tip100	DNA
MER47A	1	LIHC	TcMar-Tigger	DNA
MER48	1	LUSC	ERV1	LTR
MER49	1	BLCA	ERV1	LTR
MER4A1_	1	KIRP	ERV1	LTR
MER4B-int	1	BLCA	ERV1	LTR
MER50	1	LIHC	ERV1	LTR
MER51C	1	KIRP	ERV1	LTR
MER51E	1	BLCA	ERV1	LTR
MER54A	1	BLCA	ERVL	LTR
MER57A1	1	LIHC	ERV1	LTR
MER57C1	1	BLCA	ERV1	LTR
MER57C2	1	LIHC	ERV1	LTR
MER57-int	1	LIHC	ERV1	LTR
MER58A	1	BLCA	hAT-Charlie	DNA
MER5C	1	HNSC	hAT-Charlie	DNA
MER61F	1	LUAD	ERV1	LTR
MER63A	1	BLCA	hAT-Blackjack	DNA
MER65D	1	LUSC	ERV1	LTR
MER66B	1	LIHC	ERV1	LTR
MER66D	1	LIHC	ERV1	LTR
MER66-int	1	BLCA	ERV1	LTR
MER67D	1	HNSC	ERV1	LTR
MER68	1	LIHC	ERVL	LTR
MER68B	1	BLCA	ERVL	LTR
MER68C	1	BLCA	ERVL	LTR
MER70C	1	BLCA	ERVL	LTR
MER72	1	PRAD	ERV1	LTR
MER72B	1	PRAD	ERV1	LTR
MER75B	1	LIHC	PiggyBac	DNA
MER76	1	LIHC	ERVL	LTR
MER77	1	LIHC	ERVL	LTR
MER81	1	LIHC	hAT-Blackjack	DNA
MER83	1	BLCA	ERV1	LTR
MER83A-int	1	KIRC	ERV1	LTR
MER84	1	LIHC	ERV1	LTR
MER85	1	BLCA	PiggyBac	DNA
MER89	1	BLCA	ERV1	LTR
MER89-int	1	LIHC	ERV1	LTR
MER91B	1	LIHC	hAT-Tip100	DNA
MER96	1	HNSC	hAT	DNA
MER97a	1	BLCA	hAT-Tip100	DNA
MER9a1	1	LIHC	ERVK	LTR
MER9a2	1	LUAD	ERVK	LTR
MLT1A	1	BLCA	ERVL-MaLR	LTR
MLT1E1A-int	1	PRAD	ERVL-MaLR	LTR
MLT1E2	1	PRAD	ERVL-MaLR	LTR
MLT1F1	1	PRAD	ERVL-MaLR	LTR
MLT1F2	1	BLCA	ERVL-MaLR	LTR
MLT1F-int	1	LIHC	ERVL-MaLR	LTR
MLT1G1	1	BLCA	ERVL-MaLR	LTR
MLT1H1	1	BLCA	ERVL-MaLR	LTR
MLT1H-int	1	BLCA	ERVL-MaLR	LTR
MLT1I	1	LIHC	ERVL-MaLR	LTR
MLT1I-int	1	LIHC	ERVL-MaLR	LTR
MLT1L	1	LIHC	ERVL-MaLR	LTR
MLT2B3	1	BLCA	ERVL	LTR
MLT2B4	1	BLCA	ERVL	LTR
MLT2B5	1	LIHC	ERVL	LTR
MLT2F	1	LUSC	ERVL	LTR
MLT-int	1	BLCA	ERVL-MaLR	LTR
MSTA-int	1	LIHC	ERVL-MaLR	LTR
MSTD	1	LIHC	ERVL-MaLR	LTR
PABL_B	1	LUAD	ERV1	LTR
PABL_B-int	1	LUSC	ERV1	LTR
PRIMA41-int	1	LIHC	ERV1	LTR
THE1B	1	BLCA	ERVL-MaLR	LTR
THE1C	1	PRAD	ERVL-MaLR	LTR
Tigger12A	1	KIRP	TcMar-Tigger	DNA
Tigger12c	1	LIHC	TcMar-Tigger	DNA
Tigger15a	1	PRAD	TcMar-Tigger	DNA
Tigger17b	1	LIHC	TcMar-Tigger	DNA
Tigger17c	1	PRAD	TcMar-Tigger	DNA
Tigger2b_Pri	1	PRAD	TcMar-Tigger	DNA
Tigger3a	1	LIHC	TcMar-Tigger	DNA
Tigger3c	1	LIHC	TcMar-Tigger	DNA
Tigger5	1	LIHC	TcMar-Tigger	DNA
Tigger6b	1	BLCA	TcMar-Tigger	DNA
Tigger8	1	BLCA	TcMar-Tigger	DNA
Tigger9a	1	LIHC	TcMar-Tigger	DNA
UCON132b	1	LUSC	hAT-Tip100	DNA
UCON33	1	LIHC	TcMar-Tigger	DNA
X7B_LINE	1	BLCA	CR1	LINE
X8_LINE	1	KIRC	CR1	LINE
Zaphod2	1	LIHC	hAT-Tip100	DNA
