# Supplementary material for: Transposable element expression in tumors is associated with immune infiltration and increased antigenicity
Source: Nat Commun. 2019 Nov 19;10:5228. doi: 10.1038/s41467-019-13035-2 (PMC6864081; doi:10.1038/s41467-019-13035-2)
Supplement: Supplementary file 6 — Supplementary Data 4 [file 41467_2019_13035_MOESM6_ESM.xlsx]

## Sheet: Sheet1
Category	Gene Signature	Genes	Source
Immune Response	Type I IFN Response	IFI27,IFIT2,MX1,CMPK2,IFIT1,EPSTI1,IFI44L,RSAD2,SAMD9L,IFIT3,GBP4,CXCL11,OASL,IFI44,CXCL10
Immune Response	Type II IFN Response	SLAMF7,OAS2,CXCR6,IDO1,CD38,CXCL9,IFI44L,HLA-DRA,HLA-DQA1,CCR5,GBP4,CXCL11,CCL5,GZMA,CXCL10	PMID:27568558
Immune Response	TNFalpha Response	NFKB2,CD44,SRC,IRAK2,RELB,POU2F2,TNFAIP3,CD83,NFKBIZ,NFKB1,SOCS3,CCL4,NFKBIA,C3	PMID:27568558
Immune Response	NFkB response	KLRC1,KLRF1,KLRC4,KLRC2,KLRC3,PRF1
Immune Response	IL1beta Response	CCL2,LILRB1,IL6,IL1B,IL1A,CCL20,CXCL2	PMID:27568558
Immune Response	CD8 T effector	CD8A, CXCL10, CXCL9, GZMA, GZMB, IFNG, PRF1, TBX21	PMID: 26952546
Immune Response	Antigen processing machinery	B2M, HLA-A, HLA-B, HLA-C, TAP1, TAP2	PMID: 27855702
Immune Response	Immune checkpoint	CD274, CTLA4, HAVCR2, LAG3, PDCD1, PDCD1LG2, TIGIT
DDR	Fanconi anemia	APITD1, ATR, ATRIP, BLM, BRCA1, BRCA2, BRIP1, C17orf70, C19orf40, EME1, EME2, ERCC1, ERCC4, FAN1, FANCA, FANCB, FANCC, FANCD2, FANCE, FANCF, FANCG, FANCI, FANCL, FANCM, HES1, MLH1, MUS81, PALB2, PMS2, POLH, POLI, POLK, POLN, RAD51, RAD51C, REV1, REV3L, RMI1, RMI2, RPA1, RPA2, RPA3, RPA4, SLX4, STRA13, TELO2, TOP3A, TOP3B, UBE2T, USP1, WDR48	KEGG hsa03460
DDR	Nucleotide excision repair	CCNH, CDK7, CETN2, CUL4A, CUL4B, DDB1, DDB2, ERCC1, ERCC2, ERCC3, ERCC4, ERCC5, ERCC6, ERCC8, GTF2H1, GTF2H2, GTF2H3, GTF2H4, GTF2H5, LIG1, MNAT1, PCNA, POLD1, POLD2, POLD3, POLD4, POLE, POLE2, POLE3, POLE4, RAD23A, RAD23B, RBX1, RFC1, RFC2, RFC3, RFC4, RFC5, RPA1, RPA2, RPA3, RPA4, XPA, XPC	KEGG hsa3420
DDR	Homologous recombination	BLM, BRCA2, EME1, MRE11A, MUS81, NBN, POLD1, POLD2, POLD3, POLD4, RAD50, RAD51, RAD51B, RAD51C, RAD51D, RAD52, RAD54B, RAD54L, RPA1, RPA2, RPA3, RPA4, SHFM1, SSBP1, TOP3A, TOP3B, XRCC2, XRCC3	KEGG hsa3440
DDR	NHEJ	RAD50,DNTT,FEN1,XRCC6,POLL,POLM,LIG4,MRE11A,PRKDC,DCLRE1C,XRCC4,XRCC5,NHEJ1	KEGG map03450
DDR	Mismatch repair	EXO1, LIG1, MLH1, MLH3, MSH2, MSH3, MSH6, PCNA, PMS2, POLD1, POLD2, POLD3, POLD4, RFC1, RFC2, RFC3, RFC4, RFC5, RPA1, RPA2, RPA3, RPA4, SSBP1	KEGG hsa3430
DDR	DNA damage repair	ALKBH2, ALKBH3, APEX1, APEX2, APLF, ATM, ATR, ATRIP, BLM, BRCA1, BRCA2, BRIP1, CCNH, CDK7, CETN2, CHAF1A, CHEK1, CHEK2, CLK2, DCLRE1C, DDB1, DDB2, DUT, ENDOV, ERCC1, ERCC2, ERCC3, ERCC4, ERCC5, ERCC6, ERCC8, FAN1, FANCA, FANCB, FANCC, FANCD2, FANCE, FANCF, FANCG, FANCL, FANCM, GTF2H1, GTF2H2, GTF2H3, GTF2H4, GTF2H5, H2AFX, HLTF, HUS1, LIG1, LIG3, LIG4, MBD4, MDC1, MGMT, MLH1, MLH3, MMS19, MNAT1, …	Wood lab	https://www.mdanderson.org/documents/Labs/Wood-Laboratory/human-dna-repair-genes.html
Cancer	EMT	VIM,TWIST1,ZEB1,ZEB2	PMID: 29443960
Cancer	Angiogenesis	CDH5, SOX17, SOX18, TEK	PMID: 22553347
Cancer	P53 signalling pathway	ABAT,ABCC5,ABHD4,ACVR1B,ADA,ADCK3,AEN,AK1,ALOX15B,ANKRA2,APAF1,APP,ATF3,BAIAP2,BAK1,BAX,BLCAP,BMP2,BTG1,BTG2,CASP1,CCND2,CCND3,CCNG1,CCNK,CCP110,CD81,CD82,CDH13,CDK5R1,CDKN1A,CDKN2A,CDKN2AIP,CDKN2B,CEBPA,CGRRF1,CLCA2,CSRNP2,CTSD,CTSF,CYFIP2,DCXR,DDB2,DDIT3,DDIT4,DEF6,DGKA,DNTTIP2,DRAM1,EI24,EPHA2,EPHX1,EPS8L2,ERCC5,F2R,FAM162A,FAS,FBXW7,FDXR,FGF13,FOS,FOXO3,FUCA1,GADD45A,GLS2,GM2A,GNB2L1,GPX2,H2A…	HALLMARK_P53_PATHWAY
Cancer	WNT target	EFNB3, MYC, TCF12, VEGFA	PMID: 25970248
Cancer	DNA replication dependent histones	HIST1H2AG, HIST1H2AI, HIST1H2BL, HIST2H2BF	PMID: 29443960
Cancer	DNA replication	DNA2, FEN1, LIG1, MCM2, MCM3, MCM4, MCM5, MCM6, MCM7, PCNA, POLA1, POLA2, POLD1, POLD2, POLD3, POLD4, POLE, POLE2, POLE3, POLE4, PRIM1, PRIM2, RFC1, RFC2, RFC3, RFC4, RFC5, RNASEH1, RNASEH2A, RNASEH2B, RNASEH2C, RPA1, RPA2, RPA3, RPA4, SSBP1	KEGG hsa3030
Cancer	Cell cycle	ABL1, ANAPC1, ANAPC10, ANAPC11, ANAPC13, ANAPC2, ANAPC4, ANAPC5, ANAPC7, ATM, ATR, BUB1, BUB1B, BUB3, CCNA1, CCNA2, CCNB1, CCNB2, CCNB3, CCND1, CCND2, CCND3, CCNE1, CCNE2, CCNH, CDC14A, CDC14B, CDC16, CDC20, CDC23, CDC25A, CDC25B, CDC25C, CDC26, CDC27, CDC45, CDC6, CDC7, CDK1, CDK2, CDK4, CDK6, CDK7, CDKN1A, CDKN1B, CDKN1C, CDKN2A, CDKN2B, CDKN2C, CDKN2D, CHEK1, CHEK2, CREBBP, CUL1, DBF4, E2F1, E…	KEGG hsa4110
Cancer	Cell cycle regulators	ATM, CCND1, CCNE1, CDKN1A, CDKN2A, E2F3, FBXW7, MDM2, RB1, TP53	PMID: 24476821
Other	Pan-F-TBRS	ACTA2, ACTG2, ADAM12, ADAM19, CNN1, COL4A1, CTGF, CTPS1, FAM101B, FSTL3, HSPB1, IGFBP3, PXDC1, SEMA7A, SH3PXD2A, TAGLN, TGFBI, TNS1, TPM1	PMID: 29443960	pan-fibroblast TGF-β response signature
Other	FGFR3-related genees	FGFR3, TP63, WNT7B	PMID: 22553347
