# Supplementary material for: Transposable element expression in tumors is associated with immune infiltration and increased antigenicity
Source: Nat Commun. 2019 Nov 19;10:5228. doi: 10.1038/s41467-019-13035-2 (PMC6864081; doi:10.1038/s41467-019-13035-2)
Supplement: Supplementary file 7 — Supplementary Data 5 [file 41467_2019_13035_MOESM7_ESM.xlsx]

## Sheet: Table S8
	Cellularity measures (myeloid, purity, lymphoid) have been highlighed with background colors to distinguish them from the TE features. R-squared ("r2") values are colored in intensity so that higher values are brighter (dark red -> orange -> yellow).
Gene Signature	Top Lasso predictor*	Second Lasso predictor*	Third Lasso predictor*	Fourth Lasso predictor*	Fifth Lasso predictor*	Sixth Lasso predictor*	"Cellularity+TRUE TE" model: r2 values averaged across cancer types	"Cellularity+TRUE TE" model: SD of r2 values	Cellularity-only model: r2 values averaged across cancer types	Cellularity-only model: SD of r2 values	Difference in mean r2: (Total contributions from TEs): "Cellularity+TE" r2 minus Cellularity-only r2
NHEJ	purity	HERVIP10B3-int	MER67A	Charlie17b	MLT1F2-int	LTR7B	0.554289	0.229364	0.0144569	0.0323456	0.539832
Homologous Recombination	MER75	lymphoid	MER4A	MER54A	purity	MER67A	0.695758	0.26306	0.098165	0.106905	0.597593
Mismatch repair	MER75	lymphoid	purity	MER4A	MER54A	L1MD	0.679869	0.247337	0.0943823	0.11136	0.585487
Nucleotide excision repair	purity	MER75	lymphoid	MER4A	Charlie20a	MER54A	0.680945	0.247258	0.104506	0.104605	0.576439
DNA damage repair	MER75	lymphoid	purity	MER4A	MER67A	MER54A	0.685727	0.224986	0.133629	0.114225	0.552098
Fanconi anemia	MER75	lymphoid	purity	MER4A	MER67A	MER54A	0.719775	0.229539	0.101952	0.104658	0.617822
DDR overall mean across the 6 gene signatures above							0.669394	0.240257	0.0911819	0.0956832	0.578212
Type I IFN Response	MamGypLTR2b	THE1C-int	myeloid	LTR21B	purity	MER57F	0.642134	0.227503	0.145222	0.102977	0.496913
Type II IFN Response	myeloid	purity	lymphoid	MER57F	LTR21B	HERVL74-int	0.769009	0.096988	0.502019	0.110014	0.266991
NFkB	lymphoid	myeloid	purity	LTR21B	MER57F	HERVL74-int	0.516312	0.205713	0.323765	0.17122	0.192547
TNFalpha	purity	myeloid	MER57F	MER61F	HERVL74-int	LTR21B	0.67795	0.235424	0.40488	0.178311	0.27307
CD8 T Effector	lymphoid	myeloid	purity	MER57F	LTR21B	HERVL74-int	0.694172	0.161866	0.508107	0.130736	0.186065
Immune checkpoint	myeloid	lymphoid	purity	LTR21B	MER57F	HERVL74-int	0.799889	0.10177	0.599628	0.136856	0.20026
Antigen Processing Machinery	Tigger1a_Mars	myeloid	lymphoid	MER57F	ERV3-16A3_I-int	Charlie20a	0.693585	0.206856	0.207709	0.140338	0.485876
IL1b Response	purity	myeloid	MER57F	MER61F	LTR54	ERV24B_Prim-int	0.47978	0.180375	0.236995	0.161294	0.242785
Immune signatures overall mean across the 8 gene signatures above							0.659104	0.177062	0.366041	0.141468	0.293063
Cell cycle	MER75	lymphoid	MER4A	MamGypLTR1d	MER67A	L1MD	0.725752	0.235312	0.0927226	0.0956734	0.633029
Cell cycle regulators	purity	LTR17	MER75	LTR27B	L1M2a	MARNA	0.415116	0.28529	0.0151501	0.0336244	0.399966
DNA replication	MER75	lymphoid	purity	MER4A	MER67A	MER54A	0.679715	0.242075	0.114744	0.115479	0.564971
DNA replication-dependent histones	LTR48B	MER51D	MER34	LTR12C	MER41E	L1ME3D	0.496688	0.217395	0.000196495	0.000682978	0.496491
Cell cycle overall mean across the 4 gene signatures above							0.579318	0.245018	0.0557034	0.0613649	0.523614
EMT	purity	myeloid	Charlie20a	Tigger12A	HERVL74-int	LTR84a	0.638871	0.239235	0.155599	0.179549	0.483273
WNT target	lymphoid	L1M2a	LTR14	LTR48B	MER66B	MER45R	0.471955	0.228878	0.028916	0.0536714	0.443039
Angiogenesis	purity	Tigger3	myeloid	lymphoid	Tigger12A	MIR3	0.52078	0.216206	0.141594	0.109141	0.379186
Hallmark P53	purity	myeloid	MER106A	LTR33	lymphoid	LTR9B	0.751082	0.190174	0.229563	0.175347	0.521518
FGFR3-related_genes	lymphoid	HERV16-int	MER70-int	Kanga2_a	LTR12_	L1MEh	0.4094	0.247587	0.0163504	0.0413969	0.39305
Pan-F-TBRS (pan-fibroblast TGFb response signature)	purity	Tigger12A	Charlie20a	lymphoid	LTR38B	LTR9C	0.620619	0.239647	0.165086	0.131637	0.455532
* predictors are ranked according to the absolute value of Lasso coefficients
