# Supplementary material for: Transposable element expression in tumors is associated with immune infiltration and increased antigenicity
Source: Nat Commun. 2019 Nov 19;10:5228. doi: 10.1038/s41467-019-13035-2 (PMC6864081; doi:10.1038/s41467-019-13035-2)
Supplement: Supplementary file 8 — Supplementary Data 6 [file 41467_2019_13035_MOESM8_ESM.xlsx]

## Sheet: Table_S9_GBM_Aza_treatment_diff
	repName	repFamily	repClass	all expresion log2 FC	intergenic expression log2FC	intron expression log2FC	all expression adj.P.Val	intergenic expression adj.P.Val	intron expression adj.P.Val	all AveExpr (log2CPM)	intergenic AveExpr (log2CPM)	intronic AveExpr (log2CPM)
1	SVA_D	SVA	SVA	2.3	2.3	2.6	5.8e-07	2.3e-07	1.2e-09	5.4	4.4	4.1
2	SVA_F	SVA	SVA	2	2.6	2.2	6e-07	2.3e-07	2.4e-08	3.7	2.4	2.4
3	SVA_C	SVA	SVA	2.1	2.3	1.8	2.8e-06	2.5e-07	2.2e-05	2.9	2	1.8
4	SVA_B	SVA	SVA	1.5	1.7	1.4	1.4e-05	2.2e-06	2.1e-05	3.8	2.9	2.6
5	SVA_E	SVA	SVA	1.8	1.9	1.7	3e-05	3e-05	3.1e-05	2.7	1.5	1.8
6	HERVH48-int	ERV1	LTR	1.2	0.68	1.8	0.00018	0.033	7.1e-05	1.7	0.6	0.5
7	LTR9	ERV1	LTR	1	1.2	0.81	0.00039	0.00027	0.014	2.4	1.7	0.62
8	MamGypsy2-I	Gypsy	LTR	0.86	1.1	0.62	0.0004	0.00076	0.014	2.4	1.2	1.5
9	LTR101_Mam	ERVL	LTR	1.1	0.34	1.4	0.00064	0.26	4.5e-05	2.7	0.16	2.2
10	LTR12D	ERV1	LTR	2.1	2	2.4	0.0007	0.00014	7.1e-05	3.3	2.3	2.1
11	LTR12C	ERV1	LTR	2.5	2.6	2.3	0.0007	4.4e-05	0.00025	7.2	6.5	5.8
12	HERV9-int	ERV1	LTR	1.4	1.4	1.3	0.00093	8.6e-05	0.037	2.8	2.5	0.59
13	HERV9NC-int	ERV1	LTR	2.6	2	3.3	0.00097	8.2e-05	7.1e-05	3.4	2.7	2
14	LTR12	ERV1	LTR	1.9	1.5	2.1	0.001	0.00027	7.9e-05	3.5	2.1	2.8
15	L1PA2	L1	LINE	1	1	1.1	0.0021	0.00077	0.00039	5.9	5.3	4.3
16	LTR12E	ERV1	LTR	1.4	1.3	1.7	0.0035	0.0011	0.032	1.5	1.3	-1.5
17	MER61C	ERV1	LTR	1.3	1.5	1.2	0.0035	0.0011	0.013	1	0.23	-0.19
18	LTR1A2	ERV1	LTR	1.1	1.3	0.81	0.0036	0.003	0.003	3.8	2.8	2.6
19	L1HS	L1	LINE	0.96	1.2	0.89	0.0062	0.00076	0.025	4.1	3.2	2.7
20	LTR12B	ERV1	LTR	1.5	2.6	0.53	0.0095	0.00027	0.2	1.7	0.23	-0.13
21	HERVFH21-int	ERV1	LTR	1.3	0.88	1.5	0.013	0.099	0.014	-0.25	-1.7	-1.1
22	HERVI-int	ERV1	LTR	1.8	0.46	1.9	0.014	0.4	0.0026	3.5	-1.3	3.4
23	MER48	ERV1	LTR	1.5	0.97	1.5	0.014	0.027	0.0074	2	0.29	0.98
24	AluYk2	Alu	SINE	1.1	1.2	1.1	0.014	0.022	0.0018	2	0.7	1.3
25	AluYb9	Alu	SINE	1.7	1.5	2.3	0.015	0.033	0.021	-0.35	-1	-2
26	AluYc3	Alu	SINE	0.74	1.2	0.58	0.018	0.0047	0.11	2.5	1.2	1.4
27	HERVIP10B3-int	ERV1	LTR	0.86	0.54	1.1	0.026	0.026	0.0029	4.4	3.3	3.1
28	LTR1F1	ERV1	LTR	1.1	2.1	0.081	0.027	0.002	0.92	0.36	-0.87	-0.63
29	LTR10D	ERV1	LTR	2	0.53	2.3	0.028	0.11	0.0077	1.4	-0.62	0.89
30	LTR12_	ERV1	LTR	1.2	1.3	0.8	0.032	0.019	0.1	3.5	2.9	0.9
31	AluYk4	Alu	SINE	0.93	0.82	1	0.034	0.046	0.006	2.8	1.6	1.8
32	AluYe5	Alu	SINE	0.91	0.78	1	0.035	0.046	0.0067	2.8	1.8	1.8
33	LTR1B0	ERV1	LTR	2.4	NA	2.6	0.036	NA	0.005	0.049	NA	-0.24
34	LTR48B	ERV1	LTR	0.77	1.1	0.17	0.036	0.016	0.71	3	2.5	0.84
35	AluYd8	Alu	SINE	1.7	2.3	1.3	0.036	0.02	0.1	-0.13	-1.3	-1.2
36	LTR7Y	ERV1	LTR	0.95	1.4	0.34	0.038	0.018	0.66	-0.64	-1.5	-1.8
37	MER34A1	ERV1	LTR	0.64	2.2	0.41	0.038	0.0038	0.12	3	0.88	1
38	HERV15-int	ERV1	LTR	0.97	0.4	2.5	0.042	0.14	0.00066	1.2	0.8	-1.7
39	AluYe6	Alu	SINE	0.99	1.4	0.77	0.044	0.022	0.2	0.24	-1.3	-0.38
40	MER9a1	ERVK	LTR	1.1	1.6	0.34	0.045	0.015	0.65	0.091	-0.67	-1.3
41	LTR10B1	ERV1	LTR	0.97	0.45	2.2	0.048	0.11	5.8e-05	1.9	-0.26	0.69
42	HERV-Fc1-int	ERV1	LTR	2.1	2	NA	0.05	0.029	NA	-1.9	-1.9	NA
43	LTR10E	ERV1	LTR	0.62	1	0.42	0.052	0.018	0.38	1.9	0.14	1.1
44	LTR66	ERVL	LTR	0.96	1	0.88	0.054	0.046	0.38	0.31	-0.62	-1.1
45	LTR89	ERVL?	LTR	0.56	1.7	0.13	0.059	0.017	0.77	2.5	0.35	0.31
46	MLT1H-int	ERVL-MaLR	LTR	0.64	1.2	0.13	0.069	0.017	0.78	2.9	1.8	0.72
47	AluYa8	Alu	SINE	0.89	0.72	1.1	0.1	0.26	0.037	0.2	-1.3	-0.6
48	HUERS-P2-int	ERV1	LTR	0.6	0.36	1.3	0.12	0.29	0.037	0.77	0.28	-1.2
49	AluYh7	Alu	SINE	0.65	1.9	-0.47	0.16	0.037	0.52	-1	-2.3	-2.1
50	MER51E	ERV1	LTR	0.56	0.065	2	0.17	0.92	0.033	-0.18	-0.74	-2.5
51	MamGypLTR1b	Gypsy	LTR	0.59	0.49	1.2	0.17	0.14	0.017	2.4	0.69	-0.48
