# Supplementary material for: Transposable element expression in tumors is associated with immune infiltration and increased antigenicity
Source: Nat Commun. 2019 Nov 19;10:5228. doi: 10.1038/s41467-019-13035-2 (PMC6864081; doi:10.1038/s41467-019-13035-2)
Supplement: Supplementary file 9 — Supplementary Data 7 [file 41467_2019_13035_MOESM9_ESM.xlsx]

## Sheet: Sheet1
Peptide	Length	TotalSpec	celltype	subfamily	repFamily	repClass	context	Mean DM Area	Mean NT Area	Area change	Area log2FC	Best predicted IC50*	Best predicted allele*	A03:01 peptide exchange 2D LCMS
ALLPPQPPK	9	13	LNT229	AluYb9	Alu	SINE	intergenic	16000000	12750000	3250000	0.327575	40.19	HLA-A*03:01	present
VICPPWPPK	9	10	LNT229	AluYe5, AluYk2, AluYc3, SVA_B	Alu, SVA	SINE, SVA	intergenic, intron	16950000	3764000	13186000	2.17095	149.36	HLA-A*03:01	present
VILLPLPPK	9	4	LNT229	AluYh7	Alu	SINE	intergenic	6670000	NA	6.67e+06	Aza only	90.34	HLA-A*03:01	N/A
VISPPRPPK	9	7	LNT229	AluYk2, AluYc3	Alu	SINE	intergenic, intron	9640000	4060000	5580000	1.24755	89.35	HLA-A*03:01	present, both I and L variants of this peptide
MVKPPSLLK	9	8	LNT229	AluYk4	Alu	SINE	intergenic	22900000	7555000	15345000	1.59984	22.31	HLA-A*03:01	present
VICLPWPPK	9	32	LNT229	AluYk4, AluYk2, AluYe5	Alu	SINE	intergenic, intron	2.91667e+07	3910000	2.52567e+07	2.89908	174.84	HLA-A*03:01	present
VICPPRLPK	9	6	LNT229	AluYk4	Alu	SINE	intergenic, intron	20800000	12150000	8650000	0.775627	66.2	HLA-A*03:01	present
LVYSPTNSVK	10	7	LNT229	L1PA2	L1	LINE	intergenic, intron	8.69667e+06	5610000	3.08667e+06	0.632462	22.22	HLA-A*03:01	present
AIRAVTLTAK	10	5	LNT229	LTR12C	ERV1	LTR	intergenic	3.96667e+07	NA	3.96667e+07	Aza only	40.53	HLA-A*03:01	present
ALKAVTLTGK	10	3	LNT229	LTR12C	ERV1	LTR	intron	2.41667e+07	NA	2.41667e+07	Aza only	41.3	HLA-A*03:01	present, AIKAVTLTGK also exchanged
ALRALTLTAK	10	3	LNT229	LTR12C	ERV1	LTR	intergenic, intron	1.83333e+06	NA	1.83333e+06	Aza only	31.24	HLA-A*03:01	present, AIRALTLTAK also exchanged
ALRAVTLTAK	10	5	LNT229	LTR12C	ERV1	LTR	intergenic, intron	3.96667e+07	NA	3.96667e+07	Aza only	27.92	HLA-A*03:01	present
ATAHSLGPR	9	6	LNT229	LTR12C	ERV1	LTR	intergenic, intron	59600000	NA	5.96e+07	Aza only	950.51	HLA-A*03:01	Peptide not found, but complex peak recovery suggests exchange was succesful
AVSVTALK	8	3	LNT229	LTR12C	ERV1	LTR	intron	931000	16300000	-15369000	-4.12995	77.87	HLA-A*03:01	present, both I and L variants of this peptide
RTLAVSVTALK	11	13	LNT229	LTR12C	ERV1	LTR	intron	50200000	4.84667e+07	1.73333e+06	0.0506945	24.24	HLA-A*03:01	present
AVSVTVLK	8	11	LNT229	LTR12D	ERV1	LTR	intergenic	5.42467e+07	50800000	3.44667e+06	0.094706	79.6	HLA-A*03:01	present, both I and L variants of this peptide
RTLAVSVTVLK	11	28	LNT229	LTR12D	ERV1	LTR	intergenic	187000000	143200000	43800000	0.385007	28.47	HLA-A*03:01	present, TVIK also detected but low peak
LLYSPSLPR	9	5	LNT229	LTR1F1	ERV1	LTR	intergenic	7250000	7820000	-570000	-0.109188	28.63	HLA-A*03:01	present
LSSSPLNPLK	10	4	LNT229	LTR48B	ERV1	LTR	intergenic	3690000	1920000	1770000	0.942515	267.43	HLA-A*03:01	present
RLPHYLLQK	9	8	LNT229	LTR48B	ERV1	LTR	intergenic	12540000	1.26667e+07	-126667	-0.0144996	37.45	HLA-A*03:01	present
NEIKEDTKKW	10	3	U87	L1PA2	L1	LINE	intergenic	5305000	49900	5255100	6.73217	52.6	HLA-B*44:02	N/A
AVARGIPGV	9	9	U87	HERVH48-int	ERV1	LTR	intergenic	69300000	1.51433e+07	5.41567e+07	2.19417	60.39	HLA-A*02:01	negative control; fail to bind A03:01
LEGLGLVEV	9	6	U87	MLT1H-int	ERVL-MaLR	LTR	intergenic	3000000	1620000	1380000	0.888969	6327.43	HLA-B*44:02	N/A
LEGLGLVEV	9	6	T98G	MLT1H-int	ERVL-MaLR	LTR	intergenic	12900000	8000000	4900000	0.689299	6327.43	HLA-B*44:02	N/A
AHYNLHLPA	9	4	T98G	SVA_D	SVA	SVA	intergenic	7.02667e+06	NA	7.02667e+06	Aza only	1420.7	HLA-B*39:06	N/A
AHYNLHLPAA	10	8	T98G	SVA_D	SVA	SVA	intergenic	21290000	NA	2.129e+07	Aza only	1891.65	HLA-B*39:06	N/A
ARYNIHLPA	9	3	T98G	SVA_D	SVA	SVA	intergenic	26355000	NA	2.6355e+07	Aza only	1659.97	HLA-B*39:06	N/A
ARYNIHLPAA	10	8	T98G	SVA_D	SVA	SVA	intergenic	2.21333e+07	NA	2.21333e+07	Aza only	1759.29	HLA-B*39:06	N/A
YNLHLPAA	8	3	T98G	SVA_D	SVA	SVA	intergenic	30200000	NA	3.02e+07	Aza only	6520.43	HLA-B*39:06	N/A
IASDPPALA	9	4	U87	SVA_D	SVA	SVA	intron	3.20333e+06	2170000	1.03333e+06	0.561879	3021	HLA-C*05:01	N/A
GRLCPAAPSEK	11	6	LNT229	SVA_D	SVA	SVA	intron	3.38667e+07	NA	3.38667e+07	Aza only	14071.2	HLA-A*03:01	FAIL, both I and L variants of this peptide
RICPAAPTGK	10	6	LNT229	SVA_D	SVA	SVA	intergenic	36100000	NA	3.61e+07	Aza only	140.13	HLA-A*03:01	present
RLAPRPASR	9	4	LNT229	SVA_D	SVA	SVA	intron	14700000	7700000	7000000	0.932886	160.79	HLA-A*03:01	Exchange likely successful**
RLCPAAPSEK	10	15	LNT229	SVA_D	SVA	SVA	intron	2.30367e+08	11150000	2.19217e+08	4.36882	66.12	HLA-A*03:01	present
RLCPAAPTGK	10	6	LNT229	SVA_D, SVA_F	SVA	SVA	intergenic, intron	36100000	NA	3.61e+07	Aza only	57.38	HLA-A*03:01	present
RLFPAAIPSRK	11	6	LNT229	SVA_D	SVA	SVA	intergenic	2.29667e+07	NA	2.29667e+07	Aza only	7.95	HLA-A*03:01	present, RIFPAAIPSRK also exchanged
RLFPAAITSRK	11	3	LNT229	SVA_D	SVA	SVA	intergenic, intron	3.60667e+06	NA	3.60667e+06	Aza only	7.34	HLA-A*03:01	present, RIFPAAITSRK also exchanged
SLYPATTPSGK	11	5	LNT229	SVA_D	SVA	SVA	intergenic	5385000	5620000	-235000	-0.0616238	8.87	HLA-A*03:01	present, both I and L variants of this peptide
AILVPQPPK	9	7	LNT229	SVA_E	SVA	SVA	intergenic	20700000	1.80667e+07	2.63333e+06	0.1963	153.72	HLA-A*03:01	present
MILPPQSPK	9	54	LNT229	SVA_E	SVA	SVA	intron	134800000	1.39167e+08	-4.36667e+06	-0.0459932	28.48	HLA-A*03:01	present
* prediction based on NetMHC. The reference is: Karosiene, E., Lundegaard, C., Lund, O., and Nielsen, M. (2012). NetMHCcons: a consensus method for the major histocompatibility complex class I predictions. Immunogenetics 64, 177–186.
** Peptide peak detected in 1D but has +3 charge, may not stick to column. For 2D LCMS, we use both the peak area for the complex on analytical SEC and the mass spec detection of the peptide to determine if exchange was successful. If a peptide exchange is unsuccessful, the complex is unstable, and we expect to see a reduction in peak area on SEC and an absence of peptide in the 2nd dimension. Fo…
