# Supplementary material for: Transposable element expression in tumors is associated with immune infiltration and increased antigenicity
Source: Nat Commun. 2019 Nov 19;10:5228. doi: 10.1038/s41467-019-13035-2 (PMC6864081; doi:10.1038/s41467-019-13035-2)
Supplement: Supplementary file 10 — Supplementary Data 8 [file 41467_2019_13035_MOESM10_ESM.xlsx]

## Sheet: Sheet Legend
Sheet	Title	Contents
1	Peptide Summary	Summary of results for both TE families and peptide counts in both the MHC and proteome data sets
2	MHC_TEPeptides	All peptides identified in MHC pull-downs that mapped to TE
3	MHC_AllPeptides	All peptides identified in MHC pull-downs
4	Proteome_TEPeptides	All peptides identified in whole proteome analysis that mapped to TE
5	Proteome_AllPeptides	All peptides identified in whole protteome analysis
6	MHC_PSM_QC	Comparison of peptide spectral match (PSM) results when MHC pull-down data is searched against the same database w/o TE sequences

## Sheet: 1. Peptide Summary
MHC Peptides				Proteome				PSM Quality Control			Quantified TE Peptides
Family	Unique Peptides	In Proteome		Family	Unique Peptides	In MHC Peptides		Category	PSM Count		Cell Line & Treatment	Unique TE Peptides Quantified
SVA_D	28	TRUE		LTR12C	9	TRUE		TE PSMs Total	555		U87 NT	6
LTR12C	17	TRUE		SVA_D	4	TRUE		TE PSMs not found in Search w/o TEs	487		U87 DM	7
L1PA2	4	TRUE		L1PA2	2	TRUE		TE PSMs found in Search w/o TEs	68		T98G NT	4
SVA_E	4	TRUE		SVA_E	2	TRUE		Tremble hits	64		T98G DM	15
LTR12D	3	TRUE		MamGypsy2	2	TRUE		Uniprot hits	3		LNT229 NT	26
AluYk4	3	FALSE		SVA_B	2	FALSE		Decoy hits	1		LNT229 DM	58
LTR48B	3	FALSE		LTR12D	2	TRUE		FDR	0.0144144
AluYe5	3	FALSE		LTR12_	2	FALSE
AluYk2	3	FALSE		MER34A1	1	FALSE
MLT1H	3	FALSE		MER61C	1	FALSE
HERV9	2	FALSE		LTR12E	1	TRUE
AluYb9	1	FALSE		LTR101_Mam	1	FALSE
SVA_C	1	FALSE
MamGypsy2	1	TRUE
HERVH48	1	FALSE
LTR12E	1	TRUE
LTR1F1	1	FALSE
HERV9NC	1	FALSE
HERVIP10B3	1	FALSE
AluYh7	1	FALSE
AluYc3	1	FALSE
L1M3c	1	FALSE
HERVI	1	FALSE
LTR9	1	FALSE
AluYe6	1	FALSE
MER51E	1	FALSE

## Sheet: 2. MHC_TEPeptides
Peptide	-10lgP	Mass	Length	ppm	m/z	RT	Area U87_NT_1	Area U87_NT_2	Area U87_NT_3	Area U87_DM_1	Area U87_DM_2	Area U87_DM_3	Area T98G_NT_1	Area T98G_NT_2	Area T98G_NT_3	Area T98G_DM_1	Area T98G_DM_2	Area T98G_DM_3	Area LNT229_NT_1	Area LNT229_NT_2	Area LNT229_NT_3	Area LNT229_DM_1	Area LNT229_DM_2	Area LNT229_DM_3	Fraction	Scan	Source File	#Spec	#Spec U87_NT_1	#Spec U87_NT_2	#Spec U87_DM_1	#Spec U87_DM_2	#Spec T98G_NT_1	#Spec T98G_NT_2	#Spec T98G_DM_1	#Spec T98G_DM_2	#Spec LNT229_NT_1	#Spec LNT229_NT_2	#Spec LNT229_DM_1	#Spec LNT229_DM_2	#Spec U87_NT_3	#Spec U87_DM_3	#Spec T98G_NT_3	#Spec T98G_DM_3	#Spec LNT229_NT_3	#Spec LNT229_DM_3	Accession	PTM	AScore
MILPPQSPK	22.73	1009.56	9	2.6	505.79	96.42													204000000	92500000	121000000	81400000	104000000	219000000	10	33440	SYSMHC00007_Seq44771_QE2_LNT229.raw	54	0	0	0	0	0	0	0	0	13	14	6	2	0	0	0	0	12	7	SVA_E-intron-3__116218748_116218824-fw21
VICLPWPPK	33.06	1051.59	9	5.2	526.804	151.59													5030000	3620000	3080000	19500000	30000000	38000000	17	55818	SYSMHC00007_Seq44778_QE2_LNT229.raw	32	0	0	0	0	0	0	0	0	3	4	5	8	0	0	0	0	4	8	AluYk4-intergenic-20__61962866_61963172-rc13-2:AluYk2-intergenic-15__40578190_40578509-rc22-4:AluYk2-intron-4__44342090_44342391-rc24-4:AluYk4-intergenic-9__87189751_87190052-rc26-2:AluYe5-intron-19__6323139_6323448-rc15-3
RTLAVSVTVIK	38.9	1185.74	11	4	396.257	107.62													234000000	140000000	55600000	214000000	209000000	138000000	17	37173	SYSMHC00007_Seq44778_QE2_LNT229.raw	28	0	0	0	0	0	0	0	0	4	5	5	4	0	0	0	0	4	6	LTR12C-intergenic-3__160573222_160574509-rc31-7
RLCPAAPSEK	25.34	1070.55	10	4	357.86	64.82													13500000	14200000	5750000	276000000	337000000	78100000	12	19054	SYSMHC00007_Seq44773_QE2_LNT229D.raw	16	0	0	0	0	0	0	0	0	1	1	4	6	0	0	0	0	1	3	SVA_D-intron-2__160438259_160440064-fw15-6
ALLPPQPPK	24.17	959.58	9	4.5	480.8	95.25													14200000		11300000	11700000	14500000	21800000	17	31776	SYSMHC00007_Seq44778_QE2_LNT229.raw	15	0	0	0	0	0	0	0	0	2	0	2	3	0	0	0	0	6	2	AluYb9-intergenic-12__126420571_126420874-rc31-12
RTLAVSVTALK	31.75	1157.71	11	2.4	386.913	99.87													88500000	38300000	18600000	63600000	63500000	23500000	10	34994	SYSMHC00007_Seq44771_QE2_LNT229.raw	13	0	0	0	0	0	0	0	0	3	3	2	2	0	0	0	0	2	1	LTR12C-intron-11__67816928_67818174-rc11-8
AVSVTVLK	26.36	815.512	8	4.9	816.523	92.93													52900000		48700000	35000000	740000	127000000	18	32118	SYSMHC00007_Seq44779_QE2_LNT229D.raw	11	0	0	0	0	0	0	0	0	2	0	2	1	0	0	0	0	2	4	LTR12D-intergenic-5__120936647_120937749-rc11-7
VICPPWPPK	27.18	1035.56	9	9.2	518.791	125.55													432000	2900000	7960000	11200000	22700000		11	47332	SYSMHC00007_Seq44772_QE2_LNT229D.raw	10	0	0	0	0	0	0	0	0	1	1	3	2	0	0	0	0	3	0	AluYe5-intron-12__89480596_89480899-rc13-4:AluYk2-intron-9__113285344_113285677-rc12-4:SVA_B-intron-17__16144880_16146306-fw32-1:AluYc3-intergenic-1__35699900_35700198-rc32-23:AluYc3-intergenic-12__18977852_18978123-rc23-18:AluYc3-intergenic-11__43300259_43300553-rc13-7:AluYk4-intron-17__31516468_31516761-rc34-2
AVARGIPGV	22.05	838.502	9	2.2	420.259	96.12	4430000	10000000	31000000	88400000	50200000	54800000													1	30834	SYSMHC00007_Seq44762_QE2_U87.raw	10	2	2	2	1	0	0	0	0	0	0	0	0	2	1	0	0	0	0	HERVH48-int-intergenic-X__75964498_75968551-rc28-1
ARYNIHLPAA	20.88	1124.61	10	2.8	375.878	104.97										18500000	16000000	31900000							16	35505	SYSMHC00007_Seq44777_QE2_T98GD.raw	10	0	0	0	0	0	0	2	3	0	0	0	0	0	0	0	5	0	0	SVA_D-intergenic-1__23934959_23936501-fw33-23
RLPHYLLQK	31.35	1166.69	9	5.1	389.907	86.92													21300000	10500000	6200000	14500000	13500000	9620000	10	29142	SYSMHC00007_Seq44771_QE2_LNT229.raw	8	0	0	0	0	0	0	0	0	2	2	1	1	0	0	0	0	1	1	LTR48B-intergenic-6__27138224_27138815-fw12-17
AHYNLHLPAA	28.05	1105.57	10	4.4	553.793	104.52										34500000	3670000	25700000							16	35295	SYSMHC00007_Seq44777_QE2_T98GD.raw	8	0	0	0	0	0	0	3	2	0	0	0	0	0	0	0	3	0	0	SVA_D-intergenic-19__40964851_40967429-fw12-36
GRLCPAAPSEK	24.58	1127.58	11	3.8	564.797	60.95																43100000	41800000	16700000	18	17289	SYSMHC00007_Seq44779_QE2_LNT229D.raw	8	0	0	0	0	0	0	0	0	0	0	3	3	0	0	0	0	0	2	SVA_D-intron-2__160438259_160440064-fw15-6
MVKPPSLLK	24.08	1011.62	9	2.7	338.213	97.25														7070000	8040000	19200000	20900000	28600000	18	34194	SYSMHC00007_Seq44779_QE2_LNT229D.raw	8	0	0	0	0	0	0	0	0	0	1	1	3	0	0	0	0	1	2	AluYk4-intergenic-3__94828798_94829103-fw11-11
LVYSPTNSVK	25.52	1106.6	10	3.2	554.308	85.46													6090000	5130000		5960000	12700000	7430000	12	28759	SYSMHC00007_Seq44773_QE2_LNT229D.raw	7	0	0	0	0	0	0	0	0	1	2	1	2	0	0	0	0	0	1	L1PA2-intergenic-1__153442421_153443261-rc21-1:L1PA2-intron-1__69114478_69116973-rc14-12:L1PA2-intergenic-1__43114528_43120516-rc15-10
AILVPQPPK	21.99	961.596	9	4.5	481.807	103.29													25200000	14400000	14600000			20700000	10	36544	SYSMHC00007_Seq44771_QE2_LNT229.raw	7	0	0	0	0	0	0	0	0	1	2	0	0	0	0	0	0	3	1	SVA_E-intergenic-4__34069789_34069919-fw22-6
VISPPRPPK	20.93	989.602	9	3	330.876	74.53														4350000	3770000	10600000	10100000	8220000	18	23522	SYSMHC00007_Seq44779_QE2_LNT229D.raw	7	0	0	0	0	0	0	0	0	0	2	1	1	0	0	0	0	1	2	AluYk2-intron-16__66883129_66883431-rc34-4:AluYc3-intergenic-19__18189437_18189729-rc22-23
ATAHSLGPR	26.91	908.483	9	3	455.25	52.67																42500000	105000000	31300000	18	13565	SYSMHC00007_Seq44779_QE2_LNT229D.raw	6	0	0	0	0	0	0	0	0	0	0	2	2	0	0	0	0	0	2	LTR12C-intergenic-10__28815020_28816229-fw111-12:LTR12C-intron-13__92296482_92298047-fw212-9:LTR12C-intergenic-12__10224516_10226197-fw111-21:LTR12C-intron-9__21959076_21960297-fw110-12:LTR12C-intergenic-X__151554426_151555715-fw310-12:LTR12C-intron-Y__4098935_4100298-fw29-4:LTR12C-intergenic-1__220412245_220413506-fw110-5:LTR12C-intergenic-5__36782400_36783845-fw113-12:LTR12C-intergenic-13__5473…
RLCPAAPTGK	26.54	1012.55	10	3.7	507.284	65																40200000	55600000	12500000	12	19140	SYSMHC00007_Seq44773_QE2_LNT229D.raw	6	0	0	0	0	0	0	0	0	0	0	2	3	0	0	0	0	0	1	SVA_D-intron-1__11249441_11250365-fw12-26:SVA_D-intergenic-3__145482251_145483084-rc17-12:SVA_D-intron-1__111529369_111530091-fw11:SVA_F-intergenic-1__208658936_208659661-fw11:SVA_D-intron-2__37932082_37933815-fw111:SVA_D-intron-10__70407118_70408306-fw21
RLFPAAIPSRK	25.81	1254.76	11	4.2	419.261	89.08																28000000	22600000	18300000	11	30722	SYSMHC00007_Seq44772_QE2_LNT229D.raw	6	0	0	0	0	0	0	0	0	0	0	2	2	0	0	0	0	0	2	SVA_D-intergenic-1__13394276_13395260-rc22-10:SVA_D-intergenic-1__13394871_13395679-fw14-10
VICPPRLPK	21.03	1021.61	9	4	341.546	98.29													7350000	17200000	11900000	20800000			17	33098	SYSMHC00007_Seq44778_QE2_LNT229.raw	6	0	0	0	0	0	0	0	0	1	1	2	0	0	0	0	0	2	0	AluYk4-intron-12__5603664_5603970-rc13-2:AluYk4-intergenic-2__117516808_117517108-rc12-4
LEGLGLVEV	19.66	927.528	9	6.8	928.541	167.43	2850000	390000		3000000				8000000			11900000	13900000							2	61756	SYSMHC00007_Seq44763_QE2_U87.raw	6	1	1	1	0	0	1	0	1	0	0	0	0	0	0	0	1	0	0	MLT1H-int-intergenic-20__39085363_39086085-fw32-1
M(+15.99)ILPPQSPK	17.37	1025.56	9	4	513.788	82.75													22700000	15600000		17500000	11300000		10	27255	SYSMHC00007_Seq44771_QE2_LNT229.raw	6	0	0	0	0	0	0	0	0	1	3	1	1	0	0	0	0	0	0	SVA_E-intron-3__116218748_116218824-fw21	Oxidation (M)	M1:Oxidation (M):1000.00
SLYPATTPSGK	34.94	1120.58	11	3.8	561.298	84.7													8870000	3990000	4000000		3730000	7040000	17	27115	SYSMHC00007_Seq44778_QE2_LNT229.raw	5	0	0	0	0	0	0	0	0	1	1	0	1	0	0	0	0	1	1	SVA_D-intergenic-1__106411820_106413364-fw22-34
ALRAVTLTAK	29.55	1042.65	10	2.4	348.558	80.11																29100000	49100000	40800000	12	26245	SYSMHC00007_Seq44773_QE2_LNT229D.raw	5	0	0	0	0	0	0	0	0	0	0	1	2	0	0	0	0	0	2	LTR12C-intron-15__92710300_92711583-fw114-11:LTR12C-intergenic-3__87678918_87680450-fw16-11:LTR12C-intron-10__30929194_30930596-fw116-11:LTR12C-intergenic-13__90348417_90349777-fw113-24:LTR12D-intergenic-18__66396123_66396489-fw12-9:LTR12C-intergenic-1__58623249_58624834-fw113-11:LTR12C-intron-2__216885076_216886417-fw212-6:LTR12C-intergenic-6__115833338_115835163-fw115-11:LTR12C-intergenic-5__17…
LLYSPSLPR	21.36	1044.6	9	4.8	523.308	107.37													7820000			4190000	6360000	11200000	18	38873	SYSMHC00007_Seq44779_QE2_LNT229D.raw	5	0	0	0	0	0	0	0	0	1	0	1	1	0	0	0	0	0	2	LTR1F1-intergenic-7__106073754_106074510-rc35-10
AHYNLHLPA	20.74	1034.53	9	4	518.274	100.88										7550000	10200000	11400000							16	33636	SYSMHC00007_Seq44777_QE2_T98GD.raw	5	0	0	0	0	0	0	1	2	0	0	0	0	0	0	0	2	0	0	SVA_D-intergenic-19__40964851_40967429-fw12-36
VILLPLPPK	18.6	988.668	9	3.4	495.343	138.99																8310000	10500000		12	53154	SYSMHC00007_Seq44773_QE2_LNT229D.raw	5	0	0	0	0	0	0	0	0	0	0	3	2	0	0	0	0	0	0	AluYh7-intergenic-6__36589462_36589572-rc1-9
LSSSPLNPLK	25.22	1054.6	10	2.5	528.31	114.73														1960000	1880000	2930000	4450000		10	41616	SYSMHC00007_Seq44771_QE2_LNT229.raw	4	0	0	0	0	0	0	0	0	0	1	1	1	0	0	0	0	1	0	LTR48B-intergenic-3__145341643_145342200-fw39-6
IASDPPALA	21.6	853.455	9	5.3	854.466	105.79			2170000	3070000	1400000	5140000													3	37696	SYSMHC00007_Seq44764_QE2_U87D.raw	4	0	0	1	1	0	0	0	0	0	0	0	0	1	1	0	0	0	0	SVA_D-intron-15__51293535_51294998-fw22-15
RLAPRPASR	20.17	1022.61	9	1.3	341.878	47.25														8540000	6860000	10400000	19000000		12	10748	SYSMHC00007_Seq44773_QE2_LNT229D.raw	4	0	0	0	0	0	0	0	0	0	1	1	1	0	0	0	0	1	0	SVA_D-intron-1__76111454_76113334-fw210-11
AVSVTALK	17.64	787.48	8	1.9	788.489	85.72															16300000			33600000	17	27573	SYSMHC00007_Seq44778_QE2_LNT229.raw	4	0	0	0	0	0	0	0	0	0	0	0	0	0	0	0	0	2	2	LTR12C-intron-11__67816928_67818174-rc11-8
ALRALTLTAK	29.01	1056.67	10	3.8	353.231	91.86																1480000	2470000	1550000	11	31992	SYSMHC00007_Seq44772_QE2_LNT229D.raw	3	0	0	0	0	0	0	0	0	0	0	1	1	0	0	0	0	0	1	LTR12C-intergenic-2__145880083_145881476-fw116-11:LTR12C-intron-2__51150538_51152185-fw119-9
ALKAVTLTGK	27.81	1000.63	10	0.5	334.55	78.71																20300000	34100000	18100000	18	25461	SYSMHC00007_Seq44779_QE2_LNT229D.raw	3	0	0	0	0	0	0	0	0	0	0	1	1	0	0	0	0	0	1	LTR12C-intron-17__60613441_60614980-fw114-11
NEIKEDTKKW	24.77	1289.66	10	-1.8	430.894	69.61		49900		6760000	3850000														2	19324	SYSMHC00007_Seq44763_QE2_U87.raw	3	0	1	1	1	0	0	0	0	0	0	0	0	0	0	0	0	0	0	L1PA2-intergenic-16__46449412_46455427-fw283-52:L1PA2-intergenic-X__121695488_121697899-fw22-126
RLFPAAITSRK	22.9	1258.75	11	3.5	420.592	86.69																3080000	4730000	3010000	11	29577	SYSMHC00007_Seq44772_QE2_LNT229D.raw	3	0	0	0	0	0	0	0	0	0	0	1	1	0	0	0	0	0	1	SVA_D-intergenic-11__44662970_44664646-fw14-10:SVA_D-intron-17__59500001_59501165-fw31
SLQPPPLRFK	22.87	1181.69	10	4.4	394.906	110.06														16400000		3040000			10	39555	SYSMHC00007_Seq44771_QE2_LNT229.raw	3	0	0	0	0	0	0	0	0	0	2	1	0	0	0	0	0	0	0	AluYk2-intron-8__140611943_140612250-rc21-10
ARYNIHLPA	19.36	1053.57	9	4.9	352.2	101.77										1110000		51600000							16	34045	SYSMHC00007_Seq44777_QE2_T98GD.raw	3	0	0	0	0	0	0	1	0	0	0	0	0	0	0	0	2	0	0	SVA_D-intergenic-1__23934959_23936501-fw33-23
YNLHLPAA	18.62	897.471	8	2.8	449.744	115.35										25900000		34500000							7	42417	SYSMHC00007_Seq44768_QE2_T98GD.raw	3	0	0	0	0	0	0	2	0	0	0	0	0	0	0	0	1	0	0	SVA_D-intergenic-19__40964851_40967429-fw12-36
VLRAVPLTMK	31.06	1126.69	10	2	376.571	98.85																	1860000	2530000	12	34995	SYSMHC00007_Seq44773_QE2_LNT229D.raw	2	0	0	0	0	0	0	0	0	0	0	0	1	0	0	0	0	0	1	LTR12C-intergenic-4__188178806_188180215-fw211-14
RLCPDAPSEK	24.08	1114.54	10	2.1	558.28	65.85																2040000	2460000		12	19526	SYSMHC00007_Seq44773_QE2_LNT229D.raw	2	0	0	0	0	0	0	0	0	0	0	1	1	0	0	0	0	0	0	SVA_D-intron-2__197618052_197619752-fw15-6
RLCPATPSEK	24.02	1100.56	10	2.4	551.291	63.27																6700000	15800000		12	18356	SYSMHC00007_Seq44773_QE2_LNT229D.raw	2	0	0	0	0	0	0	0	0	0	0	1	1	0	0	0	0	0	0	SVA_C-intergenic-10__118894963_118896427-fw14-14:SVA_D-intergenic-1__170418260_170419873-fw36-14:SVA_D-intron-11__71166788_71168831-fw16-6:SVA_D-intergenic-3__95744162_95745331-rc211-3:SVA_C-intron-13__49761202_49762874-fw15
RLYPAAPSEK	23.62	1130.61	10	2.9	566.313	70.67																1430000	1730000		12	21778	SYSMHC00007_Seq44773_QE2_LNT229D.raw	2	0	0	0	0	0	0	0	0	0	0	1	1	0	0	0	0	0	0	SVA_D-intergenic-7__26261274_26263036-fw15-14
QPAGPAGPAA	21.8	835.419	10	5.5	836.431	59.49								0			5880000								6	16347	SYSMHC00007_Seq44767_QE2_T98G.raw	2	0	0	0	0	0	1	0	1	0	0	0	0	0	0	0	0	0	0	LTR12C-intergenic-3__176212550_176213978-fw32-20
RLATTPSEK	21.31	1001.55	9	3.1	501.784	50.38																3460000	7930000		11	12730	SYSMHC00007_Seq44772_QE2_LNT229D.raw	2	0	0	0	0	0	0	0	0	0	0	1	1	0	0	0	0	0	0	SVA_D-intergenic-12__49860209_49862000-fw18-10:SVA_D-intergenic-6__85837973_85839700-fw16-10
TLTHIPVEV	21.07	1007.57	9	4.8	504.792	131.38									1530000		5890000								8	50380	SYSMHC00007_Seq44769_QE2_T98GD.raw	2	0	0	0	0	0	0	0	1	0	0	0	0	0	0	1	0	0	0	HERV9NC-int-intergenic-1__161252714_161256595-fw148-2
ALRAVTLIAK	19.85	1054.69	10	3.6	352.571	97.54																	1260000	861000	18	34327	SYSMHC00007_Seq44779_QE2_LNT229D.raw	2	0	0	0	0	0	0	0	0	0	0	0	1	0	0	0	0	0	1	LTR12C-intergenic-6__10171517_10173007-fw210-11:LTR12C-intergenic-8__63161809_63163313-fw116-11:LTR12C-intergenic-3__176361327_176362792-fw210-16:LTR12C-intron-7__21460146_21461799-fw315-11
VICSPRPPK	18.91	995.559	9	2	332.861	68.43														7850000	2790000				10	20743	SYSMHC00007_Seq44771_QE2_LNT229.raw	2	0	0	0	0	0	0	0	0	0	1	0	0	0	0	0	0	1	0	AluYe5-intergenic-18__76730351_76730650-rc15-3
VLSLPQPPK	17.52	977.591	9	2.8	489.804	106.4																6400000	12800000		11	38674	SYSMHC00007_Seq44772_QE2_LNT229D.raw	2	0	0	0	0	0	0	0	0	0	0	1	1	0	0	0	0	0	0	AluYc3-intron-10__73336575_73336875-rc11-27
ALRAVTLIGK	17.37	1040.67	10	4.7	347.899	97.86																	20800000	14100000	12	34529	SYSMHC00007_Seq44773_QE2_LNT229D.raw	2	0	0	0	0	0	0	0	0	0	0	0	1	0	0	0	0	0	1	LTR12C-intergenic-7__130229841_130231228-fw212-11
AILLPQLPK	17.09	991.643	9	5.1	496.831	135.57													1810000				2210000		12	51616	SYSMHC00007_Seq44773_QE2_LNT229D.raw	2	0	0	0	0	0	0	0	0	1	0	0	1	0	0	0	0	0	0	AluYe5-intron-21__28566591_28566836-rc31-12
RLAAAPSGK	16.95	869.508	9	3.4	435.763	49.7																3740000	7020000		11	12410	SYSMHC00007_Seq44772_QE2_LNT229D.raw	2	0	0	0	0	0	0	0	0	0	0	1	1	0	0	0	0	0	0	SVA_D-intron-4__53236862_53239408-fw27-10:SVA_D-intergenic-X__25905232_25906798-fw28-10:SVA_B-intergenic-X__70122448_70123902-fw27-7:SVA_B-intron-8__73844155_73845726-fw18-7
FLFPPPPPP	16.05	1007.55	9	7.2	504.785	156.37		10400000																	2	57031	SYSMHC00007_Seq44763_QE2_U87.raw	2	0	2	0	0	0	0	0	0	0	0	0	0	0	0	0	0	0	0	SVA_D-exon-19__58404233_58406386-fw11-1
YNLHLPA	15.37	826.434	7	2.6	414.225	112.22										17400000									7	40895	SYSMHC00007_Seq44768_QE2_T98GD.raw	2	0	0	0	0	0	0	2	0	0	0	0	0	0	0	0	0	0	0	SVA_D-intergenic-19__40964851_40967429-fw12-36
RIYNELKQISK	30.33	1390.79	11	4.7	464.607	82.71														1360000					10	27238	SYSMHC00007_Seq44771_QE2_LNT229.raw	1	0	0	0	0	0	0	0	0	0	1	0	0	0	0	0	0	0	0	L1PA2-intergenic-8__35171473_35177508-fw311-168
RTLTVSVTVLK	27.63	1215.76	11	4.3	406.261	105.49																	1080000		12	37957	SYSMHC00007_Seq44773_QE2_LNT229D.raw	1	0	0	0	0	0	0	0	0	0	0	0	1	0	0	0	0	0	0	LTR12D-intergenic-7__38175187_38176048-rc32-2
SLYPAATPSGK	26.73	1090.57	11	7.5	546.294	84.45																		2670000	18	28115	SYSMHC00007_Seq44779_QE2_LNT229D.raw	1	0	0	0	0	0	0	0	0	0	0	0	0	0	0	0	0	0	1	SVA_D-intron-15__43166555_43168172-fw22-34
RLFPAAPSEK	25.56	1114.61	10	3.8	558.316	86.51																	2070000		12	29252	SYSMHC00007_Seq44773_QE2_LNT229D.raw	1	0	0	0	0	0	0	0	0	0	0	0	1	0	0	0	0	0	0	SVA_D-intron-11__112026328_112027951-fw15-14
GPFLLQNLFH	23.75	1184.63	10	-12.3	593.317	156.7																		90800	18	61028	SYSMHC00007_Seq44779_QE2_LNT229D.raw	1	0	0	0	0	0	0	0	0	0	0	0	0	0	0	0	0	0	1	MamGypsy2-I-intergenic-13__103228843_103228934-rc12-3
MESRSLSAQW	22.92	1193.55	10	3.5	597.784	105.43						5350000													14	38050	SYSMHC00007_Seq44775_QE2_U87D.raw	1	0	0	0	0	0	0	0	0	0	0	0	0	0	1	0	0	0	0	SVA_E-intergenic-7__152586095_152587219-fw13-6:SVA_D-intergenic-8__93038573_93040227-fw24-1:SVA_D-intron-1__202451193_202452602-fw13-6
YNLHLPAAC	22.8	1000.48	9	3.8	501.249	122.2										34700000									7	45819	SYSMHC00007_Seq44768_QE2_T98GD.raw	1	0	0	0	0	0	0	1	0	0	0	0	0	0	0	0	0	0	0	SVA_D-intergenic-19__40964851_40967429-fw12-36
SLISSTQGHK	21.93	1056.56	10	3.2	529.287	60.54																	1570000		12	17078	SYSMHC00007_Seq44773_QE2_LNT229D.raw	1	0	0	0	0	0	0	0	0	0	0	0	1	0	0	0	0	0	0	SVA_D-intron-17__19440793_19442424-fw114-8:SVA_D-intron-15__43166555_43168172-fw116-2:SVA_C-intron-6__129087895_129089092-fw112-4:SVA_D-intergenic-3__128816224_128816433-fw21-3:SVA_B-intron-2__202439749_202440764-fw27-13
RTLSVSVTVLK	21.67	1201.74	11	4.6	401.589	101.78																1530000			11	36551	SYSMHC00007_Seq44772_QE2_LNT229D.raw	1	0	0	0	0	0	0	0	0	0	0	1	0	0	0	0	0	0	0	LTR12E-intergenic-8__100956495_100957671-rc22-3
ALRTVTLTVK	21.52	1100.69	10	7.7	367.907	90.74																	2400000		12	31211	SYSMHC00007_Seq44773_QE2_LNT229D.raw	1	0	0	0	0	0	0	0	0	0	0	0	1	0	0	0	0	0	0	LTR12C-intron-17__68308217_68309471-fw36-11
TAHSLGPR	21.32	837.446	8	5	419.732	52.53																		6750000	18	13499	SYSMHC00007_Seq44779_QE2_LNT229D.raw	1	0	0	0	0	0	0	0	0	0	0	0	0	0	0	0	0	0	1	LTR12C-intergenic-10__28815020_28816229-fw111-12:LTR12C-intron-13__92296482_92298047-fw212-9:LTR12C-intergenic-12__10224516_10226197-fw111-21:LTR12C-intron-9__21959076_21960297-fw110-12:LTR12C-intergenic-X__151554426_151555715-fw310-12:LTR12C-intron-Y__4098935_4100298-fw29-4:LTR12C-intergenic-1__220412245_220413506-fw110-5:LTR12C-intergenic-5__36782400_36783845-fw113-12:LTR12C-intergenic-13__5473…
IPSDSSLGL	19.41	887.46	9	3.5	888.47	136.18				4200000															3	52152	SYSMHC00007_Seq44764_QE2_U87D.raw	1	0	0	1	0	0	0	0	0	0	0	0	0	0	0	0	0	0	0	HERVIP10B3-int-intron-6__118574512_118575515-fw110-11
ALRAVTLTVK	18.84	1070.68	10	6	357.903	92.2																	1090000		12	31893	SYSMHC00007_Seq44773_QE2_LNT229D.raw	1	0	0	0	0	0	0	0	0	0	0	0	1	0	0	0	0	0	0	LTR12C-intergenic-6__125125672_125127113-fw18-11:LTR12C-intron-11__58531779_58533240-fw115-9:LTR12D-intergenic-14__24009249_24009695-fw35-8:LTR12C-intron-9__117851845_117853232-fw110-11:LTR12C-intron-22__42138118_42139675-fw112-10:LTR12C-intergenic-1__24721343_24722746-fw114-12:LTR12C-intergenic-16__62724698_62726074-fw314-11:LTR12C-intron-2__107535216_107536644-fw111-9
VIHMPQPPK	18.81	1045.57	9	4.2	349.534	89.29																		1130000	18	30396	SYSMHC00007_Seq44779_QE2_LNT229D.raw	1	0	0	0	0	0	0	0	0	0	0	0	0	0	0	0	0	0	1	AluYk2-intergenic-4__9619323_9619632-rc12-6
GRLCPAAPTGK	18.15	1069.57	11	2.8	535.794	60.96																		1240000	18	17294	SYSMHC00007_Seq44779_QE2_LNT229D.raw	1	0	0	0	0	0	0	0	0	0	0	0	0	0	0	0	0	0	1	SVA_D-intron-1__11249441_11250365-fw12-26:SVA_D-intergenic-3__145482251_145483084-rc17-12:SVA_D-intron-1__111529369_111530091-fw11:SVA_F-intergenic-1__208658936_208659661-fw11:SVA_D-intron-2__37932082_37933815-fw111:SVA_D-intron-10__70407118_70408306-fw21
SLFGSTLPL	18.13	933.517	9	3	934.527	167.94											5840000								8	67748	SYSMHC00007_Seq44769_QE2_T98GD.raw	1	0	0	0	0	0	0	0	1	0	0	0	0	0	0	0	0	0	0	LTR12C-intron-2__50083427_50084761-fw113-12:LTR12_-intron-4__42373658_42374121-fw26-9:LTR12C-intergenic-7__140270659_140271868-fw112:LTR12C-intergenic-16__25058219_25059475-fw39:LTR12C-intergenic-3__166257703_166259030-fw210:LTR12C-intergenic-3__154888321_154889804-fw212-10:LTR12C-intergenic-11__32887479_32888724-fw36-12:LTR12C-intron-9__82053459_82054895-fw16-12:LTR12C-intergenic-3__192788849_19…
IIVCLKLFL	17.1	1060.67	9	-2.8	1061.68	168.03										1980000									7	67444	SYSMHC00007_Seq44768_QE2_T98GD.raw	1	0	0	0	0	0	0	1	0	0	0	0	0	0	0	0	0	0	0	L1M3c-intergenic-9__118750516_118750805-rc22-3
GATSRSLLLK	17.02	1044.63	10	5	349.219	77.27														39300000					10	24757	SYSMHC00007_Seq44771_QE2_LNT229.raw	1	0	0	0	0	0	0	0	0	0	1	0	0	0	0	0	0	0	0	MLT1H-int-intron-11__41559474_41560572-fw111-11
WNGGGGKVGK	17.02	958.498	10	5.5	480.259	81.81																	1540000		12	27040	SYSMHC00007_Seq44773_QE2_LNT229D.raw	1	0	0	0	0	0	0	0	0	0	0	0	1	0	0	0	0	0	0	SVA_D-intergenic-19__38854971_38856692-fw210-4
TGAAPGVSAT	16.57	830.413	10	4.2	831.424	134.31												0							16	49654	SYSMHC00007_Seq44777_QE2_T98GD.raw	1	0	0	0	0	0	0	0	0	0	0	0	0	0	0	0	1	0	0	HERVI-int-intergenic-4__43072389_43074698-fw15-2
NEIKEDTNKW	15.98	1275.61	10	4.6	638.815	79.8				347000															3	25296	SYSMHC00007_Seq44764_QE2_U87D.raw	1	0	0	1	0	0	0	0	0	0	0	0	0	0	0	0	0	0	0	L1PA2-intergenic-2__185841721_185847756-fw164-23:L1PA2-intron-1__71888204_71894235-fw19-267:L1PA2-intergenic-1__60208953_60210804-fw11-17
TLQPPGPSL	15.96	908.497	9	4	455.257	106.15																1700000			11	38560	SYSMHC00007_Seq44772_QE2_LNT229D.raw	1	0	0	0	0	0	0	0	0	0	0	1	0	0	0	0	0	0	0	LTR48B-intergenic-18__25938336_25938963-fw26-27
LEGLGLVE	15.84	828.459	8	3.7	829.47	148.14												11800000							16	56633	SYSMHC00007_Seq44777_QE2_T98GD.raw	1	0	0	0	0	0	0	0	0	0	0	0	0	0	0	0	1	0	0	MLT1H-int-intergenic-20__39085363_39086085-fw32-1
IFILPGATV	15.62	929.559	9	6.7	465.79	167.74								1730000											6	66127	SYSMHC00007_Seq44767_QE2_T98G.raw	1	0	0	0	0	0	1	0	0	0	0	0	0	0	0	0	0	0	0	HERV9-int-intergenic-8__53460057_53468446-rc243-6
LARAILSAA	15.39	884.544	9	3.9	443.281	118.87										9030000									7	44153	SYSMHC00007_Seq44768_QE2_T98GD.raw	1	0	0	0	0	0	0	1	0	0	0	0	0	0	0	0	0	0	0	LTR9-intergenic-16__77995292_77995870-rc14-7
SVTVIK	15.19	645.406	6	5.8	646.417	92.91																		3720000	18	32109	SYSMHC00007_Seq44779_QE2_LNT229D.raw	1	0	0	0	0	0	0	0	0	0	0	0	0	0	0	0	0	0	1	LTR12C-intergenic-3__160573222_160574509-rc31-7
SLYPAATPSRK	15.11	1189.65	11	-4.9	595.827	93.96															1120000				17	31204	SYSMHC00007_Seq44778_QE2_LNT229.raw	1	0	0	0	0	0	0	0	0	0	0	0	0	0	0	0	0	1	0	SVA_D-intergenic-2__41995004_41996193-fw32-34:SVA_B-intergenic-X__54735791_54737405-fw34
VICPLRPPK	14.96	1021.61	9	4.3	511.815	94.04																1550000			11	33012	SYSMHC00007_Seq44772_QE2_LNT229D.raw	1	0	0	0	0	0	0	0	0	0	0	1	0	0	0	0	0	0	0	AluYe6-intron-2__227481864_227482164-rc12-24
KTLSGGLLSH	14.83	1011.57	10	2.2	338.199	79.99																14200000			11	26421	SYSMHC00007_Seq44772_QE2_LNT229D.raw	1	0	0	0	0	0	0	0	0	0	0	1	0	0	0	0	0	0	0	MER51E-intergenic-8__7027200_7027441-fw1-3
SVSARPLSH	14.78	952.509	9	2.7	318.511	57.42																		3660000	18	15699	SYSMHC00007_Seq44779_QE2_LNT229D.raw	1	0	0	0	0	0	0	0	0	0	0	0	0	0	0	0	0	0	1	SVA_D-intron-2__25633188_25635070-fw14-5
TLAVSVTV	14.74	788.464	8	2.7	789.474	110.03									5630000										15	38716	SYSMHC00007_Seq44776_QE2_T98G.raw	1	0	0	0	0	0	0	0	0	0	0	0	0	0	0	1	0	0	0	LTR12C-intergenic-3__160573222_160574509-rc31-7:LTR12D-intergenic-5__120936647_120937749-rc11-7
TVSVTVLK	14.64	845.522	8	3.8	423.77	94.13																		4050000	18	32694	SYSMHC00007_Seq44779_QE2_LNT229D.raw	1	0	0	0	0	0	0	0	0	0	0	0	0	0	0	0	0	0	1	LTR12D-intergenic-7__38175187_38176048-rc32-2
LLSSTVTSV	14.55	905.507	9	3.4	906.517	160.9		2470000																	2	58972	SYSMHC00007_Seq44763_QE2_U87.raw	1	0	1	0	0	0	0	0	0	0	0	0	0	0	0	0	0	0	0	HERV9-int-intergenic-16__57396955_57399143-rc213-21
ISRPPALAA	14.5	894.529	9	7.3	448.275	96.4										853000000									7	33272	SYSMHC00007_Seq44768_QE2_T98GD.raw	1	0	0	0	0	0	0	1	0	0	0	0	0	0	0	0	0	0	0	SVA_D-intergenic-7__111609316_111611173-fw23-15
[truncated: 10 more columns]

## Sheet: 3. MHC_AllPeptides
Peptide	-10lgP	Mass	Length	ppm	m/z	RT	Area U87_NT_1	Area U87_NT_2	Area U87_NT_3	Area U87_DM_1	Area U87_DM_2	Area U87_DM_3	Area T98G_NT_1	Area T98G_NT_2	Area T98G_NT_3	Area T98G_DM_1	Area T98G_DM_2	Area T98G_DM_3	Area LNT229_NT_1	Area LNT229_NT_2	Area LNT229_NT_3	Area LNT229_DM_1	Area LNT229_DM_2	Area LNT229_DM_3	Fraction	Scan	Source File	#Spec	#Spec U87_NT_1	#Spec U87_NT_2	#Spec U87_DM_1	#Spec U87_DM_2	#Spec T98G_NT_1	#Spec T98G_NT_2	#Spec T98G_DM_1	#Spec T98G_DM_2	#Spec LNT229_NT_1	#Spec LNT229_NT_2	#Spec LNT229_DM_1	#Spec LNT229_DM_2	#Spec U87_NT_3	#Spec U87_DM_3	#Spec T98G_NT_3	#Spec T98G_DM_3	#Spec LNT229_NT_3	#Spec LNT229_DM_3	Accession	PTM	AScore
RTLAVSVTVIK	38.9	1185.74	11	4	396.257	107.62													234000000	140000000	55600000	214000000	209000000	138000000	17	37173	SYSMHC00007_Seq44778_QE2_LNT229.raw	28	0	0	0	0	0	0	0	0	4	5	5	4	0	0	0	0	4	6	LTR12C-intergenic-3__160573222_160574509-rc31-7
SLYPATTPSGK	34.94	1120.58	11	3.8	561.298	84.7													8870000	3990000	4000000		3730000	7040000	17	27115	SYSMHC00007_Seq44778_QE2_LNT229.raw	5	0	0	0	0	0	0	0	0	1	1	0	1	0	0	0	0	1	1	SVA_D-intergenic-1__106411820_106413364-fw22-34
VICLPWPPK	33.06	1051.59	9	5.2	526.804	151.59													5030000	3620000	3080000	19500000	30000000	38000000	17	55818	SYSMHC00007_Seq44778_QE2_LNT229.raw	32	0	0	0	0	0	0	0	0	3	4	5	8	0	0	0	0	4	8	AluYk4-intergenic-20__61962866_61963172-rc13-2:AluYk2-intergenic-15__40578190_40578509-rc22-4:AluYk2-intron-4__44342090_44342391-rc24-4:AluYk4-intergenic-9__87189751_87190052-rc26-2:AluYe5-intron-19__6323139_6323448-rc15-3
RTLAVSVTALK	31.75	1157.71	11	2.4	386.913	99.87													88500000	38300000	18600000	63600000	63500000	23500000	10	34994	SYSMHC00007_Seq44771_QE2_LNT229.raw	13	0	0	0	0	0	0	0	0	3	3	2	2	0	0	0	0	2	1	LTR12C-intron-11__67816928_67818174-rc11-8
RLPHYLLQK	31.35	1166.69	9	5.1	389.907	86.92													21300000	10500000	6200000	14500000	13500000	9620000	10	29142	SYSMHC00007_Seq44771_QE2_LNT229.raw	8	0	0	0	0	0	0	0	0	2	2	1	1	0	0	0	0	1	1	LTR48B-intergenic-6__27138224_27138815-fw12-17
VLRAVPLTMK	31.06	1126.69	10	2	376.571	98.85																	1860000	2530000	12	34995	SYSMHC00007_Seq44773_QE2_LNT229D.raw	2	0	0	0	0	0	0	0	0	0	0	0	1	0	0	0	0	0	1	LTR12C-intergenic-4__188178806_188180215-fw211-14
RIYNELKQISK	30.33	1390.79	11	4.7	464.607	82.71														1360000					10	27238	SYSMHC00007_Seq44771_QE2_LNT229.raw	1	0	0	0	0	0	0	0	0	0	1	0	0	0	0	0	0	0	0	L1PA2-intergenic-8__35171473_35177508-fw311-168
ALRAVTLTAK	29.55	1042.65	10	2.4	348.558	80.11																29100000	49100000	40800000	12	26245	SYSMHC00007_Seq44773_QE2_LNT229D.raw	5	0	0	0	0	0	0	0	0	0	0	1	2	0	0	0	0	0	2	LTR12C-intron-15__92710300_92711583-fw114-11:LTR12C-intergenic-3__87678918_87680450-fw16-11:LTR12C-intron-10__30929194_30930596-fw116-11:LTR12C-intergenic-13__90348417_90349777-fw113-24:LTR12D-intergenic-18__66396123_66396489-fw12-9:LTR12C-intergenic-1__58623249_58624834-fw113-11:LTR12C-intron-2__216885076_216886417-fw212-6:LTR12C-intergenic-6__115833338_115835163-fw115-11:LTR12C-intergenic-5__17…
ALRALTLTAK	29.01	1056.67	10	3.8	353.231	91.86																1480000	2470000	1550000	11	31992	SYSMHC00007_Seq44772_QE2_LNT229D.raw	3	0	0	0	0	0	0	0	0	0	0	1	1	0	0	0	0	0	1	LTR12C-intergenic-2__145880083_145881476-fw116-11:LTR12C-intron-2__51150538_51152185-fw119-9
AHYNLHLPAA	28.05	1105.57	10	4.4	553.793	104.52										34500000	3670000	25700000							16	35295	SYSMHC00007_Seq44777_QE2_T98GD.raw	8	0	0	0	0	0	0	3	2	0	0	0	0	0	0	0	3	0	0	SVA_D-intergenic-19__40964851_40967429-fw12-36
ALKAVTLTGK	27.81	1000.63	10	0.5	334.55	78.71																20300000	34100000	18100000	18	25461	SYSMHC00007_Seq44779_QE2_LNT229D.raw	3	0	0	0	0	0	0	0	0	0	0	1	1	0	0	0	0	0	1	LTR12C-intron-17__60613441_60614980-fw114-11
RTLTVSVTVLK	27.63	1215.76	11	4.3	406.261	105.49																	1080000		12	37957	SYSMHC00007_Seq44773_QE2_LNT229D.raw	1	0	0	0	0	0	0	0	0	0	0	0	1	0	0	0	0	0	0	LTR12D-intergenic-7__38175187_38176048-rc32-2
VICPPWPPK	27.18	1035.56	9	9.2	518.791	125.55													432000	2900000	7960000	11200000	22700000		11	47332	SYSMHC00007_Seq44772_QE2_LNT229D.raw	10	0	0	0	0	0	0	0	0	1	1	3	2	0	0	0	0	3	0	AluYe5-intron-12__89480596_89480899-rc13-4:AluYk2-intron-9__113285344_113285677-rc12-4:SVA_B-intron-17__16144880_16146306-fw32-1:AluYc3-intergenic-1__35699900_35700198-rc32-23:AluYc3-intergenic-12__18977852_18978123-rc23-18:AluYc3-intergenic-11__43300259_43300553-rc13-7:AluYk4-intron-17__31516468_31516761-rc34-2
ATAHSLGPR	26.91	908.483	9	3	455.25	52.67																42500000	105000000	31300000	18	13565	SYSMHC00007_Seq44779_QE2_LNT229D.raw	6	0	0	0	0	0	0	0	0	0	0	2	2	0	0	0	0	0	2	LTR12C-intergenic-10__28815020_28816229-fw111-12:LTR12C-intron-13__92296482_92298047-fw212-9:LTR12C-intergenic-12__10224516_10226197-fw111-21:LTR12C-intron-9__21959076_21960297-fw110-12:LTR12C-intergenic-X__151554426_151555715-fw310-12:LTR12C-intron-Y__4098935_4100298-fw29-4:LTR12C-intergenic-1__220412245_220413506-fw110-5:LTR12C-intergenic-5__36782400_36783845-fw113-12:LTR12C-intergenic-13__5473…
SLYPAATPSGK	26.73	1090.57	11	7.5	546.294	84.45																		2670000	18	28115	SYSMHC00007_Seq44779_QE2_LNT229D.raw	1	0	0	0	0	0	0	0	0	0	0	0	0	0	0	0	0	0	1	SVA_D-intron-15__43166555_43168172-fw22-34
RLCPAAPTGK	26.54	1012.55	10	3.7	507.284	65																40200000	55600000	12500000	12	19140	SYSMHC00007_Seq44773_QE2_LNT229D.raw	6	0	0	0	0	0	0	0	0	0	0	2	3	0	0	0	0	0	1	SVA_D-intron-1__11249441_11250365-fw12-26:SVA_D-intergenic-3__145482251_145483084-rc17-12:SVA_D-intron-1__111529369_111530091-fw11:SVA_F-intergenic-1__208658936_208659661-fw11:SVA_D-intron-2__37932082_37933815-fw111:SVA_D-intron-10__70407118_70408306-fw21
AVSVTVLK	26.36	815.512	8	4.9	816.523	92.93													52900000		48700000	35000000	740000	127000000	18	32118	SYSMHC00007_Seq44779_QE2_LNT229D.raw	11	0	0	0	0	0	0	0	0	2	0	2	1	0	0	0	0	2	4	LTR12D-intergenic-5__120936647_120937749-rc11-7
RLFPAAIPSRK	25.81	1254.76	11	4.2	419.261	89.08																28000000	22600000	18300000	11	30722	SYSMHC00007_Seq44772_QE2_LNT229D.raw	6	0	0	0	0	0	0	0	0	0	0	2	2	0	0	0	0	0	2	SVA_D-intergenic-1__13394276_13395260-rc22-10:SVA_D-intergenic-1__13394871_13395679-fw14-10
RLFPAAPSEK	25.56	1114.61	10	3.8	558.316	86.51																	2070000		12	29252	SYSMHC00007_Seq44773_QE2_LNT229D.raw	1	0	0	0	0	0	0	0	0	0	0	0	1	0	0	0	0	0	0	SVA_D-intron-11__112026328_112027951-fw15-14
LVYSPTNSVK	25.52	1106.6	10	3.2	554.308	85.46													6090000	5130000		5960000	12700000	7430000	12	28759	SYSMHC00007_Seq44773_QE2_LNT229D.raw	7	0	0	0	0	0	0	0	0	1	2	1	2	0	0	0	0	0	1	L1PA2-intergenic-1__153442421_153443261-rc21-1:L1PA2-intron-1__69114478_69116973-rc14-12:L1PA2-intergenic-1__43114528_43120516-rc15-10
RLCPAAPSEK	25.34	1070.55	10	4	357.86	64.82													13500000	14200000	5750000	276000000	337000000	78100000	12	19054	SYSMHC00007_Seq44773_QE2_LNT229D.raw	16	0	0	0	0	0	0	0	0	1	1	4	6	0	0	0	0	1	3	SVA_D-intron-2__160438259_160440064-fw15-6
LSSSPLNPLK	25.22	1054.6	10	2.5	528.31	114.73														1960000	1880000	2930000	4450000		10	41616	SYSMHC00007_Seq44771_QE2_LNT229.raw	4	0	0	0	0	0	0	0	0	0	1	1	1	0	0	0	0	1	0	LTR48B-intergenic-3__145341643_145342200-fw39-6
NEIKEDTKKW	24.77	1289.66	10	-1.8	430.894	69.61		49900		6760000	3850000														2	19324	SYSMHC00007_Seq44763_QE2_U87.raw	3	0	1	1	1	0	0	0	0	0	0	0	0	0	0	0	0	0	0	L1PA2-intergenic-16__46449412_46455427-fw283-52:L1PA2-intergenic-X__121695488_121697899-fw22-126
GRLCPAAPSEK	24.58	1127.58	11	3.8	564.797	60.95																43100000	41800000	16700000	18	17289	SYSMHC00007_Seq44779_QE2_LNT229D.raw	8	0	0	0	0	0	0	0	0	0	0	3	3	0	0	0	0	0	2	SVA_D-intron-2__160438259_160440064-fw15-6
ALLPPQPPK	24.17	959.58	9	4.5	480.8	95.25													14200000		11300000	11700000	14500000	21800000	17	31776	SYSMHC00007_Seq44778_QE2_LNT229.raw	15	0	0	0	0	0	0	0	0	2	0	2	3	0	0	0	0	6	2	AluYb9-intergenic-12__126420571_126420874-rc31-12
RLCPDAPSEK	24.08	1114.54	10	2.1	558.28	65.85																2040000	2460000		12	19526	SYSMHC00007_Seq44773_QE2_LNT229D.raw	2	0	0	0	0	0	0	0	0	0	0	1	1	0	0	0	0	0	0	SVA_D-intron-2__197618052_197619752-fw15-6
MVKPPSLLK	24.08	1011.62	9	2.7	338.213	97.25														7070000	8040000	19200000	20900000	28600000	18	34194	SYSMHC00007_Seq44779_QE2_LNT229D.raw	8	0	0	0	0	0	0	0	0	0	1	1	3	0	0	0	0	1	2	AluYk4-intergenic-3__94828798_94829103-fw11-11
RLCPATPSEK	24.02	1100.56	10	2.4	551.291	63.27																6700000	15800000		12	18356	SYSMHC00007_Seq44773_QE2_LNT229D.raw	2	0	0	0	0	0	0	0	0	0	0	1	1	0	0	0	0	0	0	SVA_C-intergenic-10__118894963_118896427-fw14-14:SVA_D-intergenic-1__170418260_170419873-fw36-14:SVA_D-intron-11__71166788_71168831-fw16-6:SVA_D-intergenic-3__95744162_95745331-rc211-3:SVA_C-intron-13__49761202_49762874-fw15
GPFLLQNLFH	23.75	1184.63	10	-12.3	593.317	156.7																		90800	18	61028	SYSMHC00007_Seq44779_QE2_LNT229D.raw	1	0	0	0	0	0	0	0	0	0	0	0	0	0	0	0	0	0	1	MamGypsy2-I-intergenic-13__103228843_103228934-rc12-3
RLYPAAPSEK	23.62	1130.61	10	2.9	566.313	70.67																1430000	1730000		12	21778	SYSMHC00007_Seq44773_QE2_LNT229D.raw	2	0	0	0	0	0	0	0	0	0	0	1	1	0	0	0	0	0	0	SVA_D-intergenic-7__26261274_26263036-fw15-14
MESRSLSAQW	22.92	1193.55	10	3.5	597.784	105.43						5350000													14	38050	SYSMHC00007_Seq44775_QE2_U87D.raw	1	0	0	0	0	0	0	0	0	0	0	0	0	0	1	0	0	0	0	SVA_E-intergenic-7__152586095_152587219-fw13-6:SVA_D-intergenic-8__93038573_93040227-fw24-1:SVA_D-intron-1__202451193_202452602-fw13-6
RLFPAAITSRK	22.9	1258.75	11	3.5	420.592	86.69																3080000	4730000	3010000	11	29577	SYSMHC00007_Seq44772_QE2_LNT229D.raw	3	0	0	0	0	0	0	0	0	0	0	1	1	0	0	0	0	0	1	SVA_D-intergenic-11__44662970_44664646-fw14-10:SVA_D-intron-17__59500001_59501165-fw31
SLQPPPLRFK	22.87	1181.69	10	4.4	394.906	110.06														16400000		3040000			10	39555	SYSMHC00007_Seq44771_QE2_LNT229.raw	3	0	0	0	0	0	0	0	0	0	2	1	0	0	0	0	0	0	0	AluYk2-intron-8__140611943_140612250-rc21-10
YNLHLPAAC	22.8	1000.48	9	3.8	501.249	122.2										34700000									7	45819	SYSMHC00007_Seq44768_QE2_T98GD.raw	1	0	0	0	0	0	0	1	0	0	0	0	0	0	0	0	0	0	0	SVA_D-intergenic-19__40964851_40967429-fw12-36
MILPPQSPK	22.73	1009.56	9	2.6	505.79	96.42													204000000	92500000	121000000	81400000	104000000	219000000	10	33440	SYSMHC00007_Seq44771_QE2_LNT229.raw	54	0	0	0	0	0	0	0	0	13	14	6	2	0	0	0	0	12	7	SVA_E-intron-3__116218748_116218824-fw21
AVARGIPGV	22.05	838.502	9	2.2	420.259	96.12	4430000	10000000	31000000	88400000	50200000	54800000													1	30834	SYSMHC00007_Seq44762_QE2_U87.raw	10	2	2	2	1	0	0	0	0	0	0	0	0	2	1	0	0	0	0	HERVH48-int-intergenic-X__75964498_75968551-rc28-1
AILVPQPPK	21.99	961.596	9	4.5	481.807	103.29													25200000	14400000	14600000			20700000	10	36544	SYSMHC00007_Seq44771_QE2_LNT229.raw	7	0	0	0	0	0	0	0	0	1	2	0	0	0	0	0	0	3	1	SVA_E-intergenic-4__34069789_34069919-fw22-6
SLISSTQGHK	21.93	1056.56	10	3.2	529.287	60.54																	1570000		12	17078	SYSMHC00007_Seq44773_QE2_LNT229D.raw	1	0	0	0	0	0	0	0	0	0	0	0	1	0	0	0	0	0	0	SVA_D-intron-17__19440793_19442424-fw114-8:SVA_D-intron-15__43166555_43168172-fw116-2:SVA_C-intron-6__129087895_129089092-fw112-4:SVA_D-intergenic-3__128816224_128816433-fw21-3:SVA_B-intron-2__202439749_202440764-fw27-13
QPAGPAGPAA	21.8	835.419	10	5.5	836.431	59.49								0			5880000								6	16347	SYSMHC00007_Seq44767_QE2_T98G.raw	2	0	0	0	0	0	1	0	1	0	0	0	0	0	0	0	0	0	0	LTR12C-intergenic-3__176212550_176213978-fw32-20
RTLSVSVTVLK	21.67	1201.74	11	4.6	401.589	101.78																1530000			11	36551	SYSMHC00007_Seq44772_QE2_LNT229D.raw	1	0	0	0	0	0	0	0	0	0	0	1	0	0	0	0	0	0	0	LTR12E-intergenic-8__100956495_100957671-rc22-3
IASDPPALA	21.6	853.455	9	5.3	854.466	105.79			2170000	3070000	1400000	5140000													3	37696	SYSMHC00007_Seq44764_QE2_U87D.raw	4	0	0	1	1	0	0	0	0	0	0	0	0	1	1	0	0	0	0	SVA_D-intron-15__51293535_51294998-fw22-15
ALRTVTLTVK	21.52	1100.69	10	7.7	367.907	90.74																	2400000		12	31211	SYSMHC00007_Seq44773_QE2_LNT229D.raw	1	0	0	0	0	0	0	0	0	0	0	0	1	0	0	0	0	0	0	LTR12C-intron-17__68308217_68309471-fw36-11
LLYSPSLPR	21.36	1044.6	9	4.8	523.308	107.37													7820000			4190000	6360000	11200000	18	38873	SYSMHC00007_Seq44779_QE2_LNT229D.raw	5	0	0	0	0	0	0	0	0	1	0	1	1	0	0	0	0	0	2	LTR1F1-intergenic-7__106073754_106074510-rc35-10
TAHSLGPR	21.32	837.446	8	5	419.732	52.53																		6750000	18	13499	SYSMHC00007_Seq44779_QE2_LNT229D.raw	1	0	0	0	0	0	0	0	0	0	0	0	0	0	0	0	0	0	1	LTR12C-intergenic-10__28815020_28816229-fw111-12:LTR12C-intron-13__92296482_92298047-fw212-9:LTR12C-intergenic-12__10224516_10226197-fw111-21:LTR12C-intron-9__21959076_21960297-fw110-12:LTR12C-intergenic-X__151554426_151555715-fw310-12:LTR12C-intron-Y__4098935_4100298-fw29-4:LTR12C-intergenic-1__220412245_220413506-fw110-5:LTR12C-intergenic-5__36782400_36783845-fw113-12:LTR12C-intergenic-13__5473…
RLATTPSEK	21.31	1001.55	9	3.1	501.784	50.38																3460000	7930000		11	12730	SYSMHC00007_Seq44772_QE2_LNT229D.raw	2	0	0	0	0	0	0	0	0	0	0	1	1	0	0	0	0	0	0	SVA_D-intergenic-12__49860209_49862000-fw18-10:SVA_D-intergenic-6__85837973_85839700-fw16-10
TLTHIPVEV	21.07	1007.57	9	4.8	504.792	131.38									1530000		5890000								8	50380	SYSMHC00007_Seq44769_QE2_T98GD.raw	2	0	0	0	0	0	0	0	1	0	0	0	0	0	0	1	0	0	0	HERV9NC-int-intergenic-1__161252714_161256595-fw148-2
VICPPRLPK	21.03	1021.61	9	4	341.546	98.29													7350000	17200000	11900000	20800000			17	33098	SYSMHC00007_Seq44778_QE2_LNT229.raw	6	0	0	0	0	0	0	0	0	1	1	2	0	0	0	0	0	2	0	AluYk4-intron-12__5603664_5603970-rc13-2:AluYk4-intergenic-2__117516808_117517108-rc12-4
VISPPRPPK	20.93	989.602	9	3	330.876	74.53														4350000	3770000	10600000	10100000	8220000	18	23522	SYSMHC00007_Seq44779_QE2_LNT229D.raw	7	0	0	0	0	0	0	0	0	0	2	1	1	0	0	0	0	1	2	AluYk2-intron-16__66883129_66883431-rc34-4:AluYc3-intergenic-19__18189437_18189729-rc22-23
ARYNIHLPAA	20.88	1124.61	10	2.8	375.878	104.97										18500000	16000000	31900000							16	35505	SYSMHC00007_Seq44777_QE2_T98GD.raw	10	0	0	0	0	0	0	2	3	0	0	0	0	0	0	0	5	0	0	SVA_D-intergenic-1__23934959_23936501-fw33-23
AHYNLHLPA	20.74	1034.53	9	4	518.274	100.88										7550000	10200000	11400000							16	33636	SYSMHC00007_Seq44777_QE2_T98GD.raw	5	0	0	0	0	0	0	1	2	0	0	0	0	0	0	0	2	0	0	SVA_D-intergenic-19__40964851_40967429-fw12-36
RLAPRPASR	20.17	1022.61	9	1.3	341.878	47.25														8540000	6860000	10400000	19000000		12	10748	SYSMHC00007_Seq44773_QE2_LNT229D.raw	4	0	0	0	0	0	0	0	0	0	1	1	1	0	0	0	0	1	0	SVA_D-intron-1__76111454_76113334-fw210-11
ALRAVTLIAK	19.85	1054.69	10	3.6	352.571	97.54																	1260000	861000	18	34327	SYSMHC00007_Seq44779_QE2_LNT229D.raw	2	0	0	0	0	0	0	0	0	0	0	0	1	0	0	0	0	0	1	LTR12C-intergenic-6__10171517_10173007-fw210-11:LTR12C-intergenic-8__63161809_63163313-fw116-11:LTR12C-intergenic-3__176361327_176362792-fw210-16:LTR12C-intron-7__21460146_21461799-fw315-11
LEGLGLVEV	19.66	927.528	9	6.8	928.541	167.43	2850000	390000		3000000				8000000			11900000	13900000							2	61756	SYSMHC00007_Seq44763_QE2_U87.raw	6	1	1	1	0	0	1	0	1	0	0	0	0	0	0	0	1	0	0	MLT1H-int-intergenic-20__39085363_39086085-fw32-1
IPSDSSLGL	19.41	887.46	9	3.5	888.47	136.18				4200000															3	52152	SYSMHC00007_Seq44764_QE2_U87D.raw	1	0	0	1	0	0	0	0	0	0	0	0	0	0	0	0	0	0	0	HERVIP10B3-int-intron-6__118574512_118575515-fw110-11
ARYNIHLPA	19.36	1053.57	9	4.9	352.2	101.77										1110000		51600000							16	34045	SYSMHC00007_Seq44777_QE2_T98GD.raw	3	0	0	0	0	0	0	1	0	0	0	0	0	0	0	0	2	0	0	SVA_D-intergenic-1__23934959_23936501-fw33-23
VICSPRPPK	18.91	995.559	9	2	332.861	68.43														7850000	2790000				10	20743	SYSMHC00007_Seq44771_QE2_LNT229.raw	2	0	0	0	0	0	0	0	0	0	1	0	0	0	0	0	0	1	0	AluYe5-intergenic-18__76730351_76730650-rc15-3
ALRAVTLTVK	18.84	1070.68	10	6	357.903	92.2																	1090000		12	31893	SYSMHC00007_Seq44773_QE2_LNT229D.raw	1	0	0	0	0	0	0	0	0	0	0	0	1	0	0	0	0	0	0	LTR12C-intergenic-6__125125672_125127113-fw18-11:LTR12C-intron-11__58531779_58533240-fw115-9:LTR12D-intergenic-14__24009249_24009695-fw35-8:LTR12C-intron-9__117851845_117853232-fw110-11:LTR12C-intron-22__42138118_42139675-fw112-10:LTR12C-intergenic-1__24721343_24722746-fw114-12:LTR12C-intergenic-16__62724698_62726074-fw314-11:LTR12C-intron-2__107535216_107536644-fw111-9
VIHMPQPPK	18.81	1045.57	9	4.2	349.534	89.29																		1130000	18	30396	SYSMHC00007_Seq44779_QE2_LNT229D.raw	1	0	0	0	0	0	0	0	0	0	0	0	0	0	0	0	0	0	1	AluYk2-intergenic-4__9619323_9619632-rc12-6
YNLHLPAA	18.62	897.471	8	2.8	449.744	115.35										25900000		34500000							7	42417	SYSMHC00007_Seq44768_QE2_T98GD.raw	3	0	0	0	0	0	0	2	0	0	0	0	0	0	0	0	1	0	0	SVA_D-intergenic-19__40964851_40967429-fw12-36
VILLPLPPK	18.6	988.668	9	3.4	495.343	138.99																8310000	10500000		12	53154	SYSMHC00007_Seq44773_QE2_LNT229D.raw	5	0	0	0	0	0	0	0	0	0	0	3	2	0	0	0	0	0	0	AluYh7-intergenic-6__36589462_36589572-rc1-9
GRLCPAAPTGK	18.15	1069.57	11	2.8	535.794	60.96																		1240000	18	17294	SYSMHC00007_Seq44779_QE2_LNT229D.raw	1	0	0	0	0	0	0	0	0	0	0	0	0	0	0	0	0	0	1	SVA_D-intron-1__11249441_11250365-fw12-26:SVA_D-intergenic-3__145482251_145483084-rc17-12:SVA_D-intron-1__111529369_111530091-fw11:SVA_F-intergenic-1__208658936_208659661-fw11:SVA_D-intron-2__37932082_37933815-fw111:SVA_D-intron-10__70407118_70408306-fw21
SLFGSTLPL	18.13	933.517	9	3	934.527	167.94											5840000								8	67748	SYSMHC00007_Seq44769_QE2_T98GD.raw	1	0	0	0	0	0	0	0	1	0	0	0	0	0	0	0	0	0	0	LTR12C-intron-2__50083427_50084761-fw113-12:LTR12_-intron-4__42373658_42374121-fw26-9:LTR12C-intergenic-7__140270659_140271868-fw112:LTR12C-intergenic-16__25058219_25059475-fw39:LTR12C-intergenic-3__166257703_166259030-fw210:LTR12C-intergenic-3__154888321_154889804-fw212-10:LTR12C-intergenic-11__32887479_32888724-fw36-12:LTR12C-intron-9__82053459_82054895-fw16-12:LTR12C-intergenic-3__192788849_19…
AVSVTALK	17.64	787.48	8	1.9	788.489	85.72															16300000			33600000	17	27573	SYSMHC00007_Seq44778_QE2_LNT229.raw	4	0	0	0	0	0	0	0	0	0	0	0	0	0	0	0	0	2	2	LTR12C-intron-11__67816928_67818174-rc11-8
VLSLPQPPK	17.52	977.591	9	2.8	489.804	106.4																6400000	12800000		11	38674	SYSMHC00007_Seq44772_QE2_LNT229D.raw	2	0	0	0	0	0	0	0	0	0	0	1	1	0	0	0	0	0	0	AluYc3-intron-10__73336575_73336875-rc11-27
M(+15.99)ILPPQSPK	17.37	1025.56	9	4	513.788	82.75													22700000	15600000		17500000	11300000		10	27255	SYSMHC00007_Seq44771_QE2_LNT229.raw	6	0	0	0	0	0	0	0	0	1	3	1	1	0	0	0	0	0	0	SVA_E-intron-3__116218748_116218824-fw21	Oxidation (M)	M1:Oxidation (M):1000.00
ALRAVTLIGK	17.37	1040.67	10	4.7	347.899	97.86																	20800000	14100000	12	34529	SYSMHC00007_Seq44773_QE2_LNT229D.raw	2	0	0	0	0	0	0	0	0	0	0	0	1	0	0	0	0	0	1	LTR12C-intergenic-7__130229841_130231228-fw212-11
IIVCLKLFL	17.1	1060.67	9	-2.8	1061.68	168.03										1980000									7	67444	SYSMHC00007_Seq44768_QE2_T98GD.raw	1	0	0	0	0	0	0	1	0	0	0	0	0	0	0	0	0	0	0	L1M3c-intergenic-9__118750516_118750805-rc22-3
AILLPQLPK	17.09	991.643	9	5.1	496.831	135.57													1810000				2210000		12	51616	SYSMHC00007_Seq44773_QE2_LNT229D.raw	2	0	0	0	0	0	0	0	0	1	0	0	1	0	0	0	0	0	0	AluYe5-intron-21__28566591_28566836-rc31-12
GATSRSLLLK	17.02	1044.63	10	5	349.219	77.27														39300000					10	24757	SYSMHC00007_Seq44771_QE2_LNT229.raw	1	0	0	0	0	0	0	0	0	0	1	0	0	0	0	0	0	0	0	MLT1H-int-intron-11__41559474_41560572-fw111-11
WNGGGGKVGK	17.02	958.498	10	5.5	480.259	81.81																	1540000		12	27040	SYSMHC00007_Seq44773_QE2_LNT229D.raw	1	0	0	0	0	0	0	0	0	0	0	0	1	0	0	0	0	0	0	SVA_D-intergenic-19__38854971_38856692-fw210-4
RLAAAPSGK	16.95	869.508	9	3.4	435.763	49.7																3740000	7020000		11	12410	SYSMHC00007_Seq44772_QE2_LNT229D.raw	2	0	0	0	0	0	0	0	0	0	0	1	1	0	0	0	0	0	0	SVA_D-intron-4__53236862_53239408-fw27-10:SVA_D-intergenic-X__25905232_25906798-fw28-10:SVA_B-intergenic-X__70122448_70123902-fw27-7:SVA_B-intron-8__73844155_73845726-fw18-7
TGAAPGVSAT	16.57	830.413	10	4.2	831.424	134.31												0							16	49654	SYSMHC00007_Seq44777_QE2_T98GD.raw	1	0	0	0	0	0	0	0	0	0	0	0	0	0	0	0	1	0	0	HERVI-int-intergenic-4__43072389_43074698-fw15-2
FLFPPPPPP	16.05	1007.55	9	7.2	504.785	156.37		10400000																	2	57031	SYSMHC00007_Seq44763_QE2_U87.raw	2	0	2	0	0	0	0	0	0	0	0	0	0	0	0	0	0	0	0	SVA_D-exon-19__58404233_58406386-fw11-1
NEIKEDTNKW	15.98	1275.61	10	4.6	638.815	79.8				347000															3	25296	SYSMHC00007_Seq44764_QE2_U87D.raw	1	0	0	1	0	0	0	0	0	0	0	0	0	0	0	0	0	0	0	L1PA2-intergenic-2__185841721_185847756-fw164-23:L1PA2-intron-1__71888204_71894235-fw19-267:L1PA2-intergenic-1__60208953_60210804-fw11-17
TLQPPGPSL	15.96	908.497	9	4	455.257	106.15																1700000			11	38560	SYSMHC00007_Seq44772_QE2_LNT229D.raw	1	0	0	0	0	0	0	0	0	0	0	1	0	0	0	0	0	0	0	LTR48B-intergenic-18__25938336_25938963-fw26-27
LEGLGLVE	15.84	828.459	8	3.7	829.47	148.14												11800000							16	56633	SYSMHC00007_Seq44777_QE2_T98GD.raw	1	0	0	0	0	0	0	0	0	0	0	0	0	0	0	0	1	0	0	MLT1H-int-intergenic-20__39085363_39086085-fw32-1
IFILPGATV	15.62	929.559	9	6.7	465.79	167.74								1730000											6	66127	SYSMHC00007_Seq44767_QE2_T98G.raw	1	0	0	0	0	0	1	0	0	0	0	0	0	0	0	0	0	0	0	HERV9-int-intergenic-8__53460057_53468446-rc243-6
LARAILSAA	15.39	884.544	9	3.9	443.281	118.87										9030000									7	44153	SYSMHC00007_Seq44768_QE2_T98GD.raw	1	0	0	0	0	0	0	1	0	0	0	0	0	0	0	0	0	0	0	LTR9-intergenic-16__77995292_77995870-rc14-7
YNLHLPA	15.37	826.434	7	2.6	414.225	112.22										17400000									7	40895	SYSMHC00007_Seq44768_QE2_T98GD.raw	2	0	0	0	0	0	0	2	0	0	0	0	0	0	0	0	0	0	0	SVA_D-intergenic-19__40964851_40967429-fw12-36
SVTVIK	15.19	645.406	6	5.8	646.417	92.91																		3720000	18	32109	SYSMHC00007_Seq44779_QE2_LNT229D.raw	1	0	0	0	0	0	0	0	0	0	0	0	0	0	0	0	0	0	1	LTR12C-intergenic-3__160573222_160574509-rc31-7
SLYPAATPSRK	15.11	1189.65	11	-4.9	595.827	93.96															1120000				17	31204	SYSMHC00007_Seq44778_QE2_LNT229.raw	1	0	0	0	0	0	0	0	0	0	0	0	0	0	0	0	0	1	0	SVA_D-intergenic-2__41995004_41996193-fw32-34:SVA_B-intergenic-X__54735791_54737405-fw34
VICPLRPPK	14.96	1021.61	9	4.3	511.815	94.04																1550000			11	33012	SYSMHC00007_Seq44772_QE2_LNT229D.raw	1	0	0	0	0	0	0	0	0	0	0	1	0	0	0	0	0	0	0	AluYe6-intron-2__227481864_227482164-rc12-24
KTLSGGLLSH	14.83	1011.57	10	2.2	338.199	79.99																14200000			11	26421	SYSMHC00007_Seq44772_QE2_LNT229D.raw	1	0	0	0	0	0	0	0	0	0	0	1	0	0	0	0	0	0	0	MER51E-intergenic-8__7027200_7027441-fw1-3
SVSARPLSH	14.78	952.509	9	2.7	318.511	57.42																		3660000	18	15699	SYSMHC00007_Seq44779_QE2_LNT229D.raw	1	0	0	0	0	0	0	0	0	0	0	0	0	0	0	0	0	0	1	SVA_D-intron-2__25633188_25635070-fw14-5
TLAVSVTV	14.74	788.464	8	2.7	789.474	110.03									5630000										15	38716	SYSMHC00007_Seq44776_QE2_T98G.raw	1	0	0	0	0	0	0	0	0	0	0	0	0	0	0	1	0	0	0	LTR12C-intergenic-3__160573222_160574509-rc31-7:LTR12D-intergenic-5__120936647_120937749-rc11-7
TVSVTVLK	14.64	845.522	8	3.8	423.77	94.13																		4050000	18	32694	SYSMHC00007_Seq44779_QE2_LNT229D.raw	1	0	0	0	0	0	0	0	0	0	0	0	0	0	0	0	0	0	1	LTR12D-intergenic-7__38175187_38176048-rc32-2
LLSSTVTSV	14.55	905.507	9	3.4	906.517	160.9		2470000																	2	58972	SYSMHC00007_Seq44763_QE2_U87.raw	1	0	1	0	0	0	0	0	0	0	0	0	0	0	0	0	0	0	0	HERV9-int-intergenic-16__57396955_57399143-rc213-21
ISRPPALAA	14.5	894.529	9	7.3	448.275	96.4										853000000									7	33272	SYSMHC00007_Seq44768_QE2_T98GD.raw	1	0	0	0	0	0	0	1	0	0	0	0	0	0	0	0	0	0	0	SVA_D-intergenic-7__111609316_111611173-fw23-15
HSLGGGTGSGMGTLLLSK	47.7	1671.86	18	-0.2	836.938	114.15														5090000	1390000	6610000	16700000	3950000	17	39990	SYSMHC00007_Seq44778_QE2_LNT229.raw	8	0	0	0	0	0	0	0	0	0	1	2	2	0	0	0	0	1	2
RQIFHPEQLITGKEDAANNY	42.17	2343.16	20	3.3	782.063	118.73												15800000			1030000			4380000	18	43768	SYSMHC00007_Seq44779_QE2_LNT229D.raw	3	0	0	0	0	0	0	0	0	0	0	0	0	0	0	0	1	1	1
SLGGGTGSGMGTLLLSK	41.72	1534.8	17	6.2	768.413	127.14																	1040000	1250000	18	47657	SYSMHC00007_Seq44779_QE2_LNT229D.raw	2	0	0	0	0	0	0	0	0	0	0	0	1	0	0	0	0	0	1
HSLGGGTGSGM(+15.99)GTLLLSK	40.77	1687.86	18	6.1	563.63	93.14													796000	1250000			4820000	1660000	12	32331	SYSMHC00007_Seq44773_QE2_LNT229D.raw	4	0	0	0	0	0	0	0	0	1	1	0	1	0	0	0	0	0	1		Oxidation (M)	M11:Oxidation (M):1000.00
LLYGPPGTGKTLLAK	39.02	1527.9	15	3.1	510.31	109.52														4770000		2000000	6140000	2000000	18	39788	SYSMHC00007_Seq44779_QE2_LNT229D.raw	5	0	0	0	0	0	0	0	0	0	1	1	2	0	0	0	0	0	1
RLYNELKQIYK	37.4	1466.82	11	4.2	489.951	94.5													16600000	12200000	5550000	18700000	17000000	14400000	18	32870	SYSMHC00007_Seq44779_QE2_LNT229D.raw	7	0	0	0	0	0	0	0	0	2	1	1	1	0	0	0	0	1	1
RQIFHPEQLITGKEDAAN	36.9	2066.05	18	5.6	689.696	111.11												1750000							16	38344	SYSMHC00007_Seq44777_QE2_T98GD.raw	1	0	0	0	0	0	0	0	0	0	0	0	0	0	0	0	1	0	0
RVFIGNLNTAIVK	36.3	1443.86	13	4	482.295	122.62															757000		2890000	2240000	18	45551	SYSMHC00007_Seq44779_QE2_LNT229D.raw	4	0	0	0	0	0	0	0	0	0	0	0	2	0	0	0	0	1	1
RWEPSSQPTIPIVGILAG	34.75	1920.05	18	3.7	961.034	167.24				1550000	1450000		3120000		1290000	3050000	1770000	7210000							8	67420	SYSMHC00007_Seq44769_QE2_T98GD.raw	7	0	0	1	1	1	0	1	1	0	0	0	0	0	0	1	1	0	0
AILGHLLLH	33.27	985.607	9	6.8	493.814	123.81													22100000	2620000	838000	14500000	14400000	6400000	10	45612	SYSMHC00007_Seq44771_QE2_LNT229.raw	15	0	0	0	0	0	0	0	0	3	2	3	3	0	0	0	0	1	3
LLNPIIYTL	32.68	1058.64	9	4.7	1059.65	169.61							29400000	24000000	1510000	29800000	6090000	8490000							8	68559	SYSMHC00007_Seq44769_QE2_T98GD.raw	12	0	0	0	0	2	2	4	1	0	0	0	0	0	0	1	2	0	0
RGLKYLHSA	30.99	1043.59	9	4.6	348.871	63.3							68400000	38900000		56000000	74500000	5200000							6	18017	SYSMHC00007_Seq44767_QE2_T98G.raw	10	0	0	0	0	2	2	1	3	0	0	0	0	0	0	0	2	0	0
ALIGGMFT	30.21	808.415	8	4.3	809.426	141.41	6020000		104000000		2100000	186000000			16500000			35200000							16	53188	SYSMHC00007_Seq44777_QE2_T98GD.raw	11	1	0	0	1	0	0	0	0	0	0	0	0	2	3	2	2	0	0
RQIFHPEQLITGKEDAANN	29.95	2180.1	19	1.6	727.708	110.73												1800000							16	38164	SYSMHC00007_Seq44777_QE2_T98GD.raw	1	0	0	0	0	0	0	0	0	0	0	0	0	0	0	0	1	0	0
KALEENNNFSK	29.93	1292.64	11	3.8	647.328	60.31													879000		1100000				9	17354	SYSMHC00007_Seq44770_QE2_LNT229.raw	3	0	0	0	0	0	0	0	0	1	0	0	0	0	0	0	0	2	0
GVHGGILNK	29.86	893.508	9	2.5	894.518	58.23													3330000000	1360000000	1370000000	3310000000	5700000000	3110000000	11	16327	SYSMHC00007_Seq44772_QE2_LNT229D.raw	41	0	0	0	0	0	0	0	0	7	5	7	8	0	0	0	0	5	9
IGNLNTAIVK	29.52	1041.62	10	4.7	521.819	105.46															2490000				17	36218	SYSMHC00007_Seq44778_QE2_LNT229.raw	1	0	0	0	0	0	0	0	0	0	0	0	0	0	0	0	0	1	0
ATPRHLIVRF	29.38	1208.71	10	6.7	403.915	91.82													13900000	7550000		16900000			9	32185	SYSMHC00007_Seq44770_QE2_LNT229.raw	6	0	0	0	0	0	0	0	0	2	2	2	0	0	0	0	0	0	0
GMGTLLLSK	28.87	918.521	9	6.8	460.271	112.5														1210000	1470000	3910000			17	39309	SYSMHC00007_Seq44778_QE2_LNT229.raw	3	0	0	0	0	0	0	0	0	0	1	1	0	0	0	0	0	1	0
TVMGAELRHV	28.31	1111.58	10	5	371.536	85.54				1390000	4420000														4	27978	SYSMHC00007_Seq44765_QE2_U87D.raw	3	0	0	1	2	0	0	0	0	0	0	0	0	0	0	0	0	0	0
ILFGPPGTGK	27.83	985.56	10	2.9	493.788	105.69													83200000	37600000	37400000	18200000	84200000	123000000	9	38705	SYSMHC00007_Seq44770_QE2_LNT229.raw	22	0	0	0	0	0	0	0	0	3	5	2	3	0	0	0	0	4	5
ALIGGM(+15.99)FT	27.63	824.41	8	5.6	825.422	121.17			15800000			21300000			1450000			5940000							14	45866	SYSMHC00007_Seq44775_QE2_U87D.raw	8	0	0	0	0	0	0	0	0	0	0	0	0	2	3	1	2	0	0		Oxidation (M)	M6:Oxidation (M):1000.00
TPGNRLVY	27.54	918.492	8	5	460.256	83.65							7780000						11600000	1270000	2960000				9	28305	SYSMHC00007_Seq44770_QE2_LNT229.raw	4	0	0	0	0	1	0	0	0	1	1	0	0	0	0	0	0	1	0
HLGKPST	27.41	738.402	7	3.5	370.21	47.38							20300000	18800000		4290000	8740000			19900000			18300000		5	11078	SYSMHC00007_Seq44766_QE2_T98G.raw	6	0	0	0	0	1	1	1	1	0	1	0	1	0	0	0	0	0	0
ILLDEEGHIKI	27.18	1278.72	11	4.6	640.369	125.78	1010000		2070000				14900000	0	2970000	14300000	18300000	28400000							7	47514	SYSMHC00007_Seq44768_QE2_T98GD.raw	12	1	0	0	0	2	1	2	2	0	0	0	0	1	0	1	2	0	0
QANPLLEAF	26.98	1001.52	9	10	1002.54	155.9													2750000			4710000	4240000	3310000	11	60700	SYSMHC00007_Seq44772_QE2_LNT229D.raw	7	0	0	0	0	0	0	0	0	1	0	2	2	0	0	0	0	0	2
AIKDKIEKA	26.67	1014.61	9	0.9	508.311	59.02	2580000	16800000	22000000	93300000	79000000	49400000	19300000	13200000	5060000	14800000	22300000								3	16056	SYSMHC00007_Seq44764_QE2_U87D.raw	20	3	2	3	3	1	1	1	1	0	0	0	0	2	2	1	0	0	0
LLYKLFTLK	26.59	1137.72	9	6.4	380.248	136.65													307000			1070000	379000	320000	11	52274	SYSMHC00007_Seq44772_QE2_LNT229D.raw	5	0	0	0	0	0	0	0	0	1	0	2	1	0	0	0	0	0	1
ILGHLLLH	26.55	914.57	8	6.6	458.295	123.09													14800000				33200000		9	46432	SYSMHC00007_Seq44770_QE2_LNT229.raw	2	0	0	0	0	0	0	0	0	1	0	0	1	0	0	0	0	0	0
KLSGFPKNR	26.44	1045.6	9	4.5	349.543	58.34													15600000	10800000	6980000	16900000	36400000	11600000	10	16292	SYSMHC00007_Seq44771_QE2_LNT229.raw	7	0	0	0	0	0	0	0	0	1	2	1	1	0	0	0	0	1	1
EEMRELRRKI	26.42	1358.75	10	4.5	453.924	69.52	12400000	6140000	20200000	48300000	32000000	24800000													1	19757	SYSMHC00007_Seq44762_QE2_U87.raw	9	2	1	1	2	0	0	0	0	0	0	0	0	2	1	0	0	0	0
RIAKSIISQK	26.4	1142.71	10	3.9	381.913	63.89													8220000	3550000	1910000			5910000	17	18002	SYSMHC00007_Seq44778_QE2_LNT229.raw	5	0	0	0	0	0	0	0	0	1	1	0	0	0	0	0	0	1	2
RLGFGSFVEK	26.27	1138.61	10	-0.7	380.545	109.63																	721000		12	39838	SYSMHC00007_Seq44773_QE2_LNT229D.raw	1	0	0	0	0	0	0	0	0	0	0	0	1	0	0	0	0	0	0
LGFGSFVEK	25.85	982.512	9	5.3	492.266	127.43													10500000	3810000	2070000	6910000	7390000	7780000	17	45489	SYSMHC00007_Seq44778_QE2_LNT229.raw	7	0	0	0	0	0	0	0	0	1	1	2	1	0	0	0	0	1	1
GLQDFDLIRV	25.67	1174.63	10	3.1	588.326	157.24	6780000									4740000		26500000							1	58575	SYSMHC00007_Seq44762_QE2_U87.raw	3	1	0	0	0	0	0	1	0	0	0	0	0	0	0	0	1	0	0
ILGPTVML	25.54	842.494	8	5.6	843.506	155.07				8000000	9030000			2270000		2770000	3400000	6090000							3	61276	SYSMHC00007_Seq44764_QE2_U87D.raw	7	0	0	2	1	0	1	1	1	0	0	0	0	0	0	0	1	0	0
THLNIVVL	25.2	907.549	8	6.4	908.562	128.97										2770000	3310000	60600000							8	49191	SYSMHC00007_Seq44769_QE2_T98GD.raw	4	0	0	0	0	0	0	1	1	0	0	0	0	0	0	0	2	0	0
SVIFSK	24.52	679.39	6	3.5	680.4	82.27													5840000	21200000	23300000	5660000	8960000	75900000	18	27106	SYSMHC00007_Seq44779_QE2_LNT229D.raw	15	0	0	0	0	0	0	0	0	2	2	2	2	0	0	0	0	3	4
FIYPFPL	24.11	895.484	7	3.5	896.495	170.46	8450000		6310000			9910000				4590000		20300000							7	68776	SYSMHC00007_Seq44768_QE2_T98GD.raw	5	1	0	0	0	0	0	1	0	0	0	0	0	1	1	0	1	0	0
KLALTKNPK	24.08	1011.64	9	3.9	338.223	52.51													10700000	8140000	2870000	815000	15400000	6630000	10	13689	SYSMHC00007_Seq44771_QE2_LNT229.raw	10	0	0	0	0	0	0	0	0	2	2	1	1	0	0	0	0	2	2
LLKLSSPAVI	23.6	1039.66	10	6.2	520.842	131.1																		5050000	18	49486	SYSMHC00007_Seq44779_QE2_LNT229D.raw	1	0	0	0	0	0	0	0	0	0	0	0	0	0	0	0	0	0	1
ALLSGLVS	23.56	758.454	8	3.1	759.463	136.71			133000000			101000000			52900000			30000000							14	53490	SYSMHC00007_Seq44775_QE2_U87D.raw	6	0	0	0	0	0	0	0	0	0	0	0	0	2	1	1	2	0	0
DELIQEKK	23.45	1001.54	8	4.4	501.779	62.73															5090000				17	17496	SYSMHC00007_Seq44778_QE2_LNT229.raw	2	0	0	0	0	0	0	0	0	0	0	0	0	0	0	0	0	2	0
SHIIVWQV	23.24	980.544	8	4.2	491.281	136.01							20700000	16100000		27400000	41600000								7	52463	SYSMHC00007_Seq44768_QE2_T98GD.raw	5	0	0	0	0	1	1	1	2	0	0	0	0	0	0	0	0	0	0
HSLGGGTGSGMGTLLLS	23.11	1543.77	17	2.9	772.893	127.48									1460000			10000000			4880000	1670000	2550000		16	46248	SYSMHC00007_Seq44777_QE2_T98GD.raw	5	0	0	0	0	0	0	0	0	0	0	1	1	0	0	1	1	1	0
ALIGGMF	23.1	707.368	7	6.5	708.38	151.04	27600000		77700000	11000000	18100000	171000000			8160000	7790000		34200000							14	60284	SYSMHC00007_Seq44775_QE2_U87D.raw	12	1	0	1	2	0	0	1	0	0	0	0	0	2	2	2	1	0	0
KVLAIQARK	22.99	1025.67	9	3.2	513.844	56.76													97000000	150000000			489000000	30800000	10	15590	SYSMHC00007_Seq44771_QE2_LNT229.raw	10	0	0	0	0	0	0	0	0	1	4	0	3	0	0	0	0	0	2
ALLLPQPPK	22.8	975.612	9	2	488.814	115.57													25200000	22900000	20000000	28000000	43200000	46000000	17	40488	SYSMHC00007_Seq44778_QE2_LNT229.raw	32	0	0	0	0	0	0	0	0	5	5	5	5	0	0	0	0	6	6
RIYGHWVKK	22.69	1185.68	9	2.9	396.234	61.53													10100000	7710000	3100000	12300000	12000000	7290000	10	17729	SYSMHC00007_Seq44771_QE2_LNT229.raw	6	0	0	0	0	0	0	0	0	1	1	1	1	0	0	0	0	1	1
FIVNSDL	22.65	806.417	7	8.7	807.432	133.7			1290000			2110000													14	52017	SYSMHC00007_Seq44775_QE2_U87D.raw	2	0	0	0	0	0	0	0	0	0	0	0	0	1	1	0	0	0	0
APVYLAAVI	22.56	915.543	9	6.5	916.556	161.34													2050000			748000			9	63365	SYSMHC00007_Seq44770_QE2_LNT229.raw	3	0	0	0	0	0	0	0	0	2	0	1	0	0	0	0	0	0	0
ILAESVT	22.48	731.407	7	2.9	732.416	96.43			28800000		2240000	50600000													14	33547	SYSMHC00007_Seq44775_QE2_U87D.raw	4	0	0	0	1	0	0	0	0	0	0	0	0	1	2	0	0	0	0
TIDPALL	22.07	741.427	7	9.5	742.442	137.24									1840000									2990000	18	52285	SYSMHC00007_Seq44779_QE2_LNT229D.raw	2	0	0	0	0	0	0	0	0	0	0	0	0	0	0	1	0	0	1
RGDSVLVVL	21.98	956.565	9	5	957.577	125.86	53200000	87800000		28300000															3	47071	SYSMHC00007_Seq44764_QE2_U87D.raw	5	2	1	2	0	0	0	0	0	0	0	0	0	0	0	0	0	0	0
EELGTGI	21.89	717.355	7	3.8	718.365	105.41			2200000		0	4330000													14	38039	SYSMHC00007_Seq44775_QE2_U87D.raw	3	0	0	0	1	0	0	0	0	0	0	0	0	1	1	0	0	0	0
SVLSSPLLK	21.81	942.575	9	2	472.296	113.94													5930000			6060000	7860000	10500000	18	41581	SYSMHC00007_Seq44779_QE2_LNT229D.raw	6	0	0	0	0	0	0	0	0	2	0	1	1	0	0	0	0	0	2
WLTPVLPAL	21.69	1008.6	9	5.5	1009.61	170.16	8190000	178000		6980000			3730000			9500000	4620000	3150000							7	68582	SYSMHC00007_Seq44768_QE2_T98GD.raw	7	1	1	1	0	1	0	1	1	0	0	0	0	0	0	0	1	0	0
THSLGGGTGSGMGTLLLS	21.66	1644.81	18	7	823.42	130.08													2090000			2200000	1270000	3220000	18	49013	SYSMHC00007_Seq44779_QE2_LNT229D.raw	4	0	0	0	0	0	0	0	0	1	0	1	1	0	0	0	0	0	1
ELPMVEL	21.63	829.426	7	3.7	830.436	152.57			1230000		2080000	2390000	5430000	4750000	5290000			22900000							15	57986	SYSMHC00007_Seq44776_QE2_T98G.raw	11	0	0	0	1	2	1	0	0	0	0	0	0	1	1	2	3	0	0
SLIEGYISI	21.53	993.538	9	5.3	994.551	160.45	8320000			12900000	18200000		3750000			4520000									1	60043	SYSMHC00007_Seq44762_QE2_U87.raw	6	1	0	1	1	1	0	1	1	0	0	0	0	0	0	0	0	0	0
FIYKLLD	21.46	910.516	7	2.6	911.526	126.14						19000000						45600000							16	45596	SYSMHC00007_Seq44777_QE2_T98GD.raw	3	0	0	0	0	0	0	0	0	0	0	0	0	0	1	0	2	0	0
AILDKLY	21.43	834.485	7	6.7	835.498	124.57			4000000		1070000	3520000				2180000		4800000							16	44821	SYSMHC00007_Seq44777_QE2_T98GD.raw	5	0	0	0	1	0	0	1	0	0	0	0	0	1	1	0	1	0	0
MTITSF	21.32	698.331	6	4.7	699.341	134.4																6910000	11300000		12	51095	SYSMHC00007_Seq44773_QE2_LNT229D.raw	3	0	0	0	0	0	0	0	0	0	0	1	2	0	0	0	0	0	0
GYVLFR	21.18	753.417	6	3.9	754.428	111.11													188000000	96300000	90100000	131000000	147000000	480000000	10	40029	SYSMHC00007_Seq44771_QE2_LNT229.raw	17	0	0	0	0	0	0	0	0	5	2	1	3	0	0	0	0	3	3
AITFGC	21.17	610.278	6	1.9	611.287	121.51					20800000	61800000													14	46043	SYSMHC00007_Seq44775_QE2_U87D.raw	3	0	0	0	1	0	0	0	0	0	0	0	0	0	2	0	0	0	0
VHGGILNK	21.16	836.487	8	3.2	419.252	60.37													110000000	53000000	61700000	101000000	209000000	108000000	17	16484	SYSMHC00007_Seq44778_QE2_LNT229.raw	11	0	0	0	0	0	0	0	0	1	1	2	3	0	0	0	0	2	2
RLPKEVLLK	21.12	1094.72	9	2.3	365.914	83.97													18300000	9730000	2640000	3290000	9130000	3050000	10	27799	SYSMHC00007_Seq44771_QE2_LNT229.raw	9	0	0	0	0	0	0	0	0	2	2	1	2	0	0	0	0	1	1
LLDRALTSL	21.01	1000.59	9	2.1	501.304	114.41				3970000		2090000													14	42447	SYSMHC00007_Seq44775_QE2_U87D.raw	2	0	0	1	0	0	0	0	0	0	0	0	0	0	1	0	0	0	0
ALLKELVTL	20.99	998.638	9	4	500.328	143.26			2570000		6360000	5610000													4	55516	SYSMHC00007_Seq44765_QE2_U87D.raw	3	0	0	0	1	0	0	0	0	0	0	0	0	1	1	0	0	0	0
ILDGGVLNL	20.94	912.528	9	6.2	913.541	151.77													3080000			4610000	3470000		9	59206	SYSMHC00007_Seq44770_QE2_LNT229.raw	3	0	0	0	0	0	0	0	0	1	0	1	1	0	0	0	0	0	0
LVSAQNLLK	20.92	984.597	9	2.6	493.307	108.38													3340000	2190000			9220000	9180000	10	38822	SYSMHC00007_Seq44771_QE2_LNT229.raw	4	0	0	0	0	0	0	0	0	1	1	0	1	0	0	0	0	0	1
TEHPKLN	20.85	837.434	7	1.7	838.443	49.2	665000		23800000	1900000		41200000													13	12037	SYSMHC00007_Seq44774_QE2_U87.raw	7	1	0	1	0	0	0	0	0	0	0	0	0	2	3	0	0	0	0
EWLMLK	20.85	818.436	6	4.3	819.447	125.07													192000000		68200000	139000000	118000000	445000000	18	46702	SYSMHC00007_Seq44779_QE2_LNT229D.raw	15	0	0	0	0	0	0	0	0	3	0	3	4	0	0	0	0	3	2
FVIEGK	20.84	691.39	6	5.2	692.401	84.95													1980000				579000	1690000	9	28918	SYSMHC00007_Seq44770_QE2_LNT229.raw	3	0	0	0	0	0	0	0	0	1	0	0	1	0	0	0	0	0	1
TLMDLLPRL	20.81	1070.62	9	5.4	536.318	166.47				3170000			4370000				10100000	2500000							8	67064	SYSMHC00007_Seq44769_QE2_T98GD.raw	5	0	0	1	0	1	0	0	2	0	0	0	0	0	0	0	1	0	0
TEGLSF	20.6	652.307	6	3.3	653.316	118.23																5330000	5180000	15200000	18	43535	SYSMHC00007_Seq44779_QE2_LNT229D.raw	4	0	0	0	0	0	0	0	0	0	0	1	2	0	0	0	0	0	1
LIDDPNIV	20.55	897.481	8	5.9	898.493	121.41			21200000			13800000													13	44157	SYSMHC00007_Seq44774_QE2_U87.raw	3	0	0	0	0	0	0	0	0	0	0	0	0	2	1	0	0	0	0
SILDKILGA	20.55	928.559	9	3.6	929.57	148.84	4830000000	41600000	91300000	655000000	450000000	126000000	2280000000	138000000	22300000	3720000000	396000000	585000000							1	54712	SYSMHC00007_Seq44762_QE2_U87.raw	49	7	2	5	5	4	3	9	4	0	0	0	0	3	2	2	3	0	0
TFFQGL	20.46	711.359	6	5.2	712.37	148.25				11400000	11000000	8150000													3	58005	SYSMHC00007_Seq44764_QE2_U87D.raw	5	0	0	2	2	0	0	0	0	0	0	0	0	0	1	0	0	0	0
SISPATL	20.31	687.38	7	2.3	688.389	99.57			9160000			8510000								945000	7470000			14000000	18	35282	SYSMHC00007_Seq44779_QE2_LNT229D.raw	7	0	0	0	0	0	0	0	0	0	1	0	0	1	1	0	0	2	2
KLLIIGDSGVGK	20.27	1198.73	12	3.8	600.374	108.16														1080000			1670000		12	39176	SYSMHC00007_Seq44773_QE2_LNT229D.raw	2	0	0	0	0	0	0	0	0	0	1	0	1	0	0	0	0	0	0
NRHIRGISA	20.26	1022.57	9	5.7	341.867	55.76							9640000	9950000		17700000	24900000								7	14826	SYSMHC00007_Seq44768_QE2_T98GD.raw	4	0	0	0	0	1	1	1	1	0	0	0	0	0	0	0	0	0	0
AILTNY	20.22	693.37	6	5.8	694.381	106.91															1250000	2580000		8140000	18	38660	SYSMHC00007_Seq44779_QE2_LNT229D.raw	3	0	0	0	0	0	0	0	0	0	0	1	0	0	0	0	0	1	1
ALLRQLKEV	20.2	1068.67	9	4.5	535.342	93.32	583000			3920000	2260000	2110000		3430000		12900000	16000000	1390000							3	31637	SYSMHC00007_Seq44764_QE2_U87D.raw	8	1	0	1	1	0	1	1	1	0	0	0	0	0	1	0	1	0	0
LLWGDLL	20.2	828.475	7	4.5	829.486	170.36	23400000		21100000			9740000				3980000		8040000							7	68710	SYSMHC00007_Seq44768_QE2_T98GD.raw	5	1	0	0	0	0	0	1	0	0	0	0	0	1	1	0	1	0	0
ILGPTVM(+15.99)L	20.17	858.489	8	1.8	859.497	140.21				3670000	2680000							1480000							3	54121	SYSMHC00007_Seq44764_QE2_U87D.raw	3	0	0	1	1	0	0	0	0	0	0	0	0	0	0	0	1	0	0		Oxidation (M)	M7:Oxidation (M):1000.00
IERQGY	20.13	764.382	6	2.6	383.199	58.38			6590000		8970000	28900000													13	15776	SYSMHC00007_Seq44774_QE2_U87.raw	3	0	0	0	1	0	0	0	0	0	0	0	0	1	1	0	0	0	0
SLLDKLLG	20.13	857.522	8	4	858.533	141.26	1270000		6830000						410000			7180000							16	53113	SYSMHC00007_Seq44777_QE2_T98GD.raw	5	1	0	0	0	0	0	0	0	0	0	0	0	2	0	1	1	0	0
LIYDTY	20.06	786.38	6	7.4	787.393	119.7													1030000			1020000	763000	3200000	12	44431	SYSMHC00007_Seq44773_QE2_LNT229D.raw	5	0	0	0	0	0	0	0	0	1	0	1	1	0	0	0	0	0	2
HGGILNK	19.73	737.418	7	3.8	369.718	59.53													114000000	53300000		105000000	205000000	102000000	10	16825	SYSMHC00007_Seq44771_QE2_LNT229.raw	10	0	0	0	0	0	0	0	0	2	2	2	3	0	0	0	0	0	1
FFLLKY	19.73	829.474	6	4.3	830.485	142.27	14400000		16100000	38800000	25700000	46000000													14	56138	SYSMHC00007_Seq44775_QE2_U87D.raw	8	1	0	2	2	0	0	0	0	0	0	0	0	1	2	0	0	0	0
SEIGSF	19.67	638.291	6	3.2	639.301	116.07																		25900000	18	42531	SYSMHC00007_Seq44779_QE2_LNT229D.raw	1	0	0	0	0	0	0	0	0	0	0	0	0	0	0	0	0	0	1
ELQQEM	19.65	776.337	6	2.8	777.347	78.94													12000000	3520000	6380000	11800000	19900000	20600000	17	24587	SYSMHC00007_Seq44778_QE2_LNT229.raw	9	0	0	0	0	0	0	0	0	2	1	1	2	0	0	0	0	1	2
SMDEYVHQL	19.54	1120.49	9	3.2	561.252	110.64											2590000								8	40329	SYSMHC00007_Seq44769_QE2_T98GD.raw	1	0	0	0	0	0	0	0	1	0	0	0	0	0	0	0	0	0	0
IDVGEY	19.47	694.317	6	4.5	695.328	103.77													2650000			3680000	5080000	7180000	9	37805	SYSMHC00007_Seq44770_QE2_LNT229.raw	4	0	0	0	0	0	0	0	0	1	0	1	1	0	0	0	0	0	1
TPSTIL	19.46	630.359	6	2.7	631.368	106.08													2390000		630000		1330000	3710000	17	36493	SYSMHC00007_Seq44778_QE2_LNT229.raw	5	0	0	0	0	0	0	0	0	2	0	0	1	0	0	0	0	1	1
EFVWAI	19.45	763.39	6	7.3	764.403	169.36							1540000			3480000	1910000								5	67423	SYSMHC00007_Seq44766_QE2_T98G.raw	3	0	0	0	0	1	0	1	1	0	0	0	0	0	0	0	0	0	0
GVHGGILN(+.98)K	19.45	894.492	9	4.9	448.256	62.6														2030000		2470000		2320000	10	18198	SYSMHC00007_Seq44771_QE2_LNT229.raw	3	0	0	0	0	0	0	0	0	0	1	1	0	0	0	0	0	0	1		Deamidation (NQ)	N8:Deamidation (NQ):1000.00
TDIGSF	19.41	638.291	6	4.1	639.301	114.84													18200000			11400000	9130000	25900000	11	42421	SYSMHC00007_Seq44772_QE2_LNT229D.raw	6	0	0	0	0	0	0	0	0	1	0	2	2	0	0	0	0	0	1
YSVLIQK	19.4	849.496	7	5	425.757	98.77															394000				17	33312	SYSMHC00007_Seq44778_QE2_LNT229.raw	1	0	0	0	0	0	0	0	0	0	0	0	0	0	0	0	0	1	0
EHLWTL	19.25	797.407	6	3.6	798.417	127.58									1090000			3820000							15	46710	SYSMHC00007_Seq44776_QE2_T98G.raw	2	0	0	0	0	0	0	0	0	0	0	0	0	0	0	1	1	0	0
IVENYL	19.24	749.396	6	6.7	750.408	121.31													17200000		3960000	18400000	17900000	23900000	12	45159	SYSMHC00007_Seq44773_QE2_LNT229D.raw	8	0	0	0	0	0	0	0	0	1	0	2	1	0	0	0	0	2	2
LHVIDF	19.15	742.401	6	3.8	743.412	124.16													18300000			571000	6190000	12500000	9	46922	SYSMHC00007_Seq44770_QE2_LNT229.raw	6	0	0	0	0	0	0	0	0	2	0	1	2	0	0	0	0	0	1
GLSPAIT	19.14	657.37	7	4.8	658.38	98.88			3450000			10900000													13	33719	SYSMHC00007_Seq44774_QE2_U87.raw	2	0	0	0	0	0	0	0	0	0	0	0	0	1	1	0	0	0	0
VLYVNW	19.08	792.417	6	4.7	793.428	144.84		432000		4530000															3	56345	SYSMHC00007_Seq44764_QE2_U87D.raw	2	0	1	1	0	0	0	0	0	0	0	0	0	0	0	0	0	0	0
LLDTSRHYL	19.03	1116.59	9	4.8	373.207	97.59				9020000	9990000			7770000			11100000	3150000							16	32147	SYSMHC00007_Seq44777_QE2_T98GD.raw	5	0	0	1	1	0	1	0	1	0	0	0	0	0	0	0	1	0	0
WSVII	19.03	616.359	5	6.3	617.37	161.56																1370000			11	63151	SYSMHC00007_Seq44772_QE2_LNT229D.raw	1	0	0	0	0	0	0	0	0	0	0	1	0	0	0	0	0	0	0
VGFINR	19	704.397	6	3.4	353.207	93.35													16000000	3590000	8710000			27700000	18	32315	SYSMHC00007_Seq44779_QE2_LNT229D.raw	5	0	0	0	0	0	0	0	0	2	1	0	0	0	0	0	0	1	1
LELTML	18.84	718.394	6	3.4	719.403	151.1													876000000	635000000	256000000	948000000	908000000		10	57260	SYSMHC00007_Seq44771_QE2_LNT229.raw	12	0	0	0	0	0	0	0	0	3	1	3	4	0	0	0	0	1	0
IVTGIK	18.66	629.411	6	2.9	630.42	91.64															1510000			2220000	17	30194	SYSMHC00007_Seq44778_QE2_LNT229.raw	2	0	0	0	0	0	0	0	0	0	0	0	0	0	0	0	0	1	1
VVELFK	18.63	733.437	6	7.6	734.45	120.66													2180000				1800000		9	45336	SYSMHC00007_Seq44770_QE2_LNT229.raw	2	0	0	0	0	0	0	0	0	1	0	0	1	0	0	0	0	0	0
LLDSGIYRL	18.61	1048.59	9	3.8	525.305	128.57	7180000	6310000	18600000							29900000	28300000								2	44779	SYSMHC00007_Seq44763_QE2_U87.raw	5	1	1	0	0	0	0	1	1	0	0	0	0	1	0	0	0	0	0
VSQEVI	18.57	673.365	6	3.6	674.374	90.88															3620000	6230000	9160000	11900000	18	31148	SYSMHC00007_Seq44779_QE2_LNT229D.raw	6	0	0	0	0	0	0	0	0	0	0	1	2	0	0	0	0	1	2
EIQTLQ	18.55	730.386	6	3.5	731.396	96.11			2100000																13	32424	SYSMHC00007_Seq44774_QE2_U87.raw	1	0	0	0	0	0	0	0	0	0	0	0	0	1	0	0	0	0	0
IVIRPPRPPK	18.54	1171.76	10	1.5	391.593	85.75														32000000	12700000	42000000		27000000	10	28614	SYSMHC00007_Seq44771_QE2_LNT229.raw	4	0	0	0	0	0	0	0	0	0	1	1	0	0	0	0	0	1	1
ELITDI	18.51	702.38	6	5	703.391	127.13																920000		2680000	18	47653	SYSMHC00007_Seq44779_QE2_LNT229D.raw	2	0	0	0	0	0	0	0	0	0	0	1	0	0	0	0	0	0	1
WTLQGAANALSG	18.37	1187.59	12	5.2	594.807	146.67																		2450000	18	56536	SYSMHC00007_Seq44779_QE2_LNT229D.raw	1	0	0	0	0	0	0	0	0	0	0	0	0	0	0	0	0	0	1
EFIQTL	18.36	749.396	6	4.4	750.407	135.26	13900000			29300000			32200000	22100000		36000000		43500000							1	48429	SYSMHC00007_Seq44762_QE2_U87.raw	6	1	0	1	0	1	1	1	0	0	0	0	0	0	0	0	1	0	0
IILDWI	18.27	771.453	6	1.6	772.462	170.15	9150000						1730000	505000		6090000		25200000							1	64569	SYSMHC00007_Seq44762_QE2_U87.raw	5	1	0	0	0	1	1	1	0	0	0	0	0	0	0	0	1	0	0
YLIEKSRVV	18.27	1105.65	9	4.7	553.835	91.72					9640000														4	30873	SYSMHC00007_Seq44765_QE2_U87D.raw	1	0	0	0	1	0	0	0	0	0	0	0	0	0	0	0	0	0	0
QSTLTI	18.17	661.365	6	4.3	662.375	95.65															2740000				17	31954	SYSMHC00007_Seq44778_QE2_LNT229.raw	1	0	0	0	0	0	0	0	0	0	0	0	0	0	0	0	0	1	0
TSIQSV	18.15	633.333	6	4.7	634.344	78.78						1450000													14	25072	SYSMHC00007_Seq44775_QE2_U87D.raw	1	0	0	0	0	0	0	0	0	0	0	0	0	0	1	0	0	0	0
KIYQELIQL	18.12	1146.66	9	2.3	574.341	141.89	4680000																		1	51493	SYSMHC00007_Seq44762_QE2_U87.raw	1	1	0	0	0	0	0	0	0	0	0	0	0	0	0	0	0	0	0
EVLGSKL	18.11	744.438	7	5.7	745.45	84.88													5180000				1010000		9	28882	SYSMHC00007_Seq44770_QE2_LNT229.raw	2	0	0	0	0	0	0	0	0	1	0	0	1	0	0	0	0	0	0
LGHLLLH	18.1	801.486	7	6.7	401.753	123.18													1580000						9	46476	SYSMHC00007_Seq44770_QE2_LNT229.raw	1	0	0	0	0	0	0	0	0	1	0	0	0	0	0	0	0	0	0
LIGEIM	18.05	674.367	6	2.5	675.376	138.99													80200000	27400000	21300000	58100000	54000000	105000000	10	52054	SYSMHC00007_Seq44771_QE2_LNT229.raw	7	0	0	0	0	0	0	0	0	1	1	1	1	0	0	0	0	1	2
LGPMAL	18	600.331	6	6	601.341	133.17						781000000	4860000		29600000			28400000							16	49097	SYSMHC00007_Seq44777_QE2_T98GD.raw	6	0	0	0	0	1	0	0	0	0	0	0	0	0	2	2	1	0	0
ILIFW	17.97	690.41	5	2.5	691.419	170.88												996000							16	67639	SYSMHC00007_Seq44777_QE2_T98GD.raw	1	0	0	0	0	0	0	0	0	0	0	0	0	0	0	0	1	0	0
VFIPMV	17.96	704.393	6	7.3	705.405	155.8				14200000	16600000	2110000				3090000									3	61618	SYSMHC00007_Seq44764_QE2_U87D.raw	4	0	0	1	1	0	0	1	0	0	0	0	0	0	1	0	0	0	0
SFDDILA	17.96	779.37	7	5.9	780.382	137.32													1750000			1960000	6140000		12	52401	SYSMHC00007_Seq44773_QE2_LNT229D.raw	3	0	0	0	0	0	0	0	0	1	0	1	1	0	0	0	0	0	0
LLPTAF	17.92	660.385	6	4.2	661.395	133.12																		4590000	18	50419	SYSMHC00007_Seq44779_QE2_LNT229D.raw	1	0	0	0	0	0	0	0	0	0	0	0	0	0	0	0	0	0	1
ALTQTI	17.91	645.37	6	5.5	646.381	87.92													17700000	6020000					10	29596	SYSMHC00007_Seq44771_QE2_LNT229.raw	2	0	0	0	0	0	0	0	0	1	1	0	0	0	0	0	0	0	0
TVIWG	17.9	574.312	5	7.3	575.323	140.83																765000		4510000	11	54121	SYSMHC00007_Seq44772_QE2_LNT229D.raw	2	0	0	0	0	0	0	0	0	0	0	1	0	0	0	0	0	0	1
MDLNLL	17.88	717.373	6	2	718.382	158.86														6310000		12200000			10	60613	SYSMHC00007_Seq44771_QE2_LNT229.raw	2	0	0	0	0	0	0	0	0	0	1	1	0	0	0	0	0	0	0
SLLKDILHL	17.88	1050.64	9	2.9	526.331	153.07												3720000							16	59037	SYSMHC00007_Seq44777_QE2_T98GD.raw	1	0	0	0	0	0	0	0	0	0	0	0	0	0	0	0	1	0	0
LALAEI	17.82	628.38	6	4.8	629.39	132.31													70300000		8830000		75000000	120000000	18	50047	SYSMHC00007_Seq44779_QE2_LNT229D.raw	7	0	0	0	0	0	0	0	0	2	0	0	2	0	0	0	0	1	2
IEAEQI	17.79	701.36	6	3.6	702.369	102.5		18700000		64600000	68600000	94000000	40100000		30000000	29900000									5	36349	SYSMHC00007_Seq44766_QE2_T98G.raw	7	0	1	1	1	1	0	1	0	0	0	0	0	0	1	1	0	0	0
IFLAAF	17.75	680.39	6	1.7	681.398	163.3													506000						9	64213	SYSMHC00007_Seq44770_QE2_LNT229.raw	1	0	0	0	0	0	0	0	0	1	0	0	0	0	0	0	0	0	0
DIRLYF	17.74	825.438	6	1.8	826.447	147.25													0			1250000	710000	1850000	18	56797	SYSMHC00007_Seq44779_QE2_LNT229D.raw	4	0	0	0	0	0	0	0	0	1	0	1	1	0	0	0	0	0	1
VILGIMF	17.74	791.462	7	1.8	792.47	170.45	5680000									3990000		4260000							16	67383	SYSMHC00007_Seq44777_QE2_T98GD.raw	3	1	0	0	0	0	0	1	0	0	0	0	0	0	0	0	1	0	0
VGIATI	17.74	572.353	6	2.6	573.362	111.93															3280000			49800000	18	40739	SYSMHC00007_Seq44779_QE2_LNT229D.raw	3	0	0	0	0	0	0	0	0	0	0	0	0	0	0	0	0	1	2
EAIAEI	17.74	644.338	6	4.6	645.348	110.35													39300000	13000000					10	39687	SYSMHC00007_Seq44771_QE2_LNT229.raw	2	0	0	0	0	0	0	0	0	1	1	0	0	0	0	0	0	0	0
LIDDPNI	17.67	798.412	7	1.9	799.421	108.66	3880000		29100000			37600000													14	39678	SYSMHC00007_Seq44775_QE2_U87D.raw	4	1	0	0	0	0	0	0	0	0	0	0	0	1	2	0	0	0	0
DIPFVF	17.65	736.38	6	4.6	737.39	157.07													3880000	2890000			1770000		9	61509	SYSMHC00007_Seq44770_QE2_LNT229.raw	3	0	0	0	0	0	0	0	0	1	1	0	1	0	0	0	0	0	0
TVPLAK	17.64	627.395	6	2.6	628.404	73.03															3180000				17	21967	SYSMHC00007_Seq44778_QE2_LNT229.raw	1	0	0	0	0	0	0	0	0	0	0	0	0	0	0	0	0	1	0
SLASPFL	17.63	733.401	7	7	734.413	146.07									2940000			4930000							16	55580	SYSMHC00007_Seq44777_QE2_T98GD.raw	2	0	0	0	0	0	0	0	0	0	0	0	0	0	0	1	1	0	0
LSIQFF	17.6	753.406	6	7.1	754.419	167.85				3090000															3	67171	SYSMHC00007_Seq44764_QE2_U87D.raw	1	0	0	1	0	0	0	0	0	0	0	0	0	0	0	0	0	0	0
AMTQLI	17.6	675.362	6	5	676.373	125.4			36800000			39400000													14	47929	SYSMHC00007_Seq44775_QE2_U87D.raw	2	0	0	0	0	0	0	0	0	0	0	0	0	1	1	0	0	0	0
EWLM(+15.99)LK	17.6	834.431	6	7.1	835.444	113.83														28200000					10	41224	SYSMHC00007_Seq44771_QE2_LNT229.raw	2	0	0	0	0	0	0	0	0	0	2	0	0	0	0	0	0	0	0		Oxidation (M)	M4:Oxidation (M):1000.00
FILEHF	17.48	804.417	6	2.9	805.427	124.79																1190000	1520000		11	46984	SYSMHC00007_Seq44772_QE2_LNT229D.raw	2	0	0	0	0	0	0	0	0	0	0	1	1	0	0	0	0	0	0
THYLTT	17.45	734.36	6	3.2	368.188	68.19									6610000										15	19557	SYSMHC00007_Seq44776_QE2_T98G.raw	2	0	0	0	0	0	0	0	0	0	0	0	0	0	0	2	0	0	0
IVLMEL	17.45	716.414	6	4.2	717.425	158													2450000				1740000		12	61608	SYSMHC00007_Seq44773_QE2_LNT229D.raw	2	0	0	0	0	0	0	0	0	1	0	0	1	0	0	0	0	0	0
LDLTNV	17.44	673.365	6	4	674.375	126.05							111000000												5	47283	SYSMHC00007_Seq44766_QE2_T98G.raw	1	0	0	0	0	1	0	0	0	0	0	0	0	0	0	0	0	0	0
DLYLNY	17.43	799.375	6	6.2	800.388	127.97													34100000	4240000	6650000	32100000	26800000		9	48634	SYSMHC00007_Seq44770_QE2_LNT229.raw	6	0	0	0	0	0	0	0	0	1	1	1	2	0	0	0	0	1	0
LAIATM	17.4	618.341	6	7	619.353	113.74														5710000			15900000		10	41187	SYSMHC00007_Seq44771_QE2_LNT229.raw	3	0	0	0	0	0	0	0	0	0	1	0	2	0	0	0	0	0	0
LILENVA	17.31	770.454	7	7	771.466	123.81	45800000	2750000	604000000	74700000	121000000	1260000000			21400000	22700000	4340000	26200000							1	43089	SYSMHC00007_Seq44762_QE2_U87.raw	13	2	1	1	1	0	0	1	1	0	0	0	0	1	2	1	2	0	0
DELIQEK	17.3	873.444	7	2.2	874.454	74.64													446000	9460000	20900000			749000	18	23573	SYSMHC00007_Seq44779_QE2_LNT229D.raw	4	0	0	0	0	0	0	0	0	1	1	0	0	0	0	0	0	1	1
MVFSAI	17.26	666.341	6	7.4	667.353	141.83																354000			11	54535	SYSMHC00007_Seq44772_QE2_LNT229D.raw	1	0	0	0	0	0	0	0	0	0	0	1	0	0	0	0	0	0	0
EEPLYL	17.25	762.38	6	3.2	763.39	128.58							13000000			12300000									5	48475	SYSMHC00007_Seq44766_QE2_T98G.raw	3	0	0	0	0	2	0	1	0	0	0	0	0	0	0	0	0	0	0
FGVTDL	17.2	650.327	6	3.2	651.337	129.3	4680000	8050000	28100000	38600000	34200000				5980000			4820000							3	48774	SYSMHC00007_Seq44764_QE2_U87D.raw	9	1	2	2	1	0	0	0	0	0	0	0	0	1	0	1	1	0	0
TEFLLY	17.14	784.401	6	5	785.412	152.82													11900000		899000	8780000	7680000		11	59363	SYSMHC00007_Seq44772_QE2_LNT229D.raw	6	0	0	0	0	0	0	0	0	2	0	2	1	0	0	0	0	1	0
LVLSTY	17.13	694.39	6	5.4	695.401	106.03															2470000			23600000	18	38243	SYSMHC00007_Seq44779_QE2_LNT229D.raw	3	0	0	0	0	0	0	0	0	0	0	0	0	0	0	0	0	1	2
EFFRLF	17.13	857.443	6	3	429.73	155.16																		1380000	18	60348	SYSMHC00007_Seq44779_QE2_LNT229D.raw	1	0	0	0	0	0	0	0	0	0	0	0	0	0	0	0	0	0	1
TEIQSL	17.12	689.36	6	4.1	690.37	98.39				6350000		39700000													14	34529	SYSMHC00007_Seq44775_QE2_U87D.raw	2	0	0	1	0	0	0	0	0	0	0	0	0	0	1	0	0	0	0
AIAGGLT	17.11	601.343	7	3.4	602.353	86.87						38700000													14	28895	SYSMHC00007_Seq44775_QE2_U87D.raw	1	0	0	0	0	0	0	0	0	0	0	0	0	0	1	0	0	0	0
TSVQII	17.11	659.385	6	2.9	660.394	115.58																		5460000	18	42311	SYSMHC00007_Seq44779_QE2_LNT229D.raw	2	0	0	0	0	0	0	0	0	0	0	0	0	0	0	0	0	0	2
QLMNALFS	17.1	922.458	8	3.7	923.469	147.08									0										15	55574	SYSMHC00007_Seq44776_QE2_T98G.raw	1	0	0	0	0	0	0	0	0	0	0	0	0	0	0	1	0	0	0
LIIQWL	17.08	784.485	6	4.4	785.495	169.71				2520000	1620000														3	68114	SYSMHC00007_Seq44764_QE2_U87D.raw	2	0	0	1	1	0	0	0	0	0	0	0	0	0	0	0	0	0	0
NFNPLL	17.07	716.386	6	2.6	717.395	136.77							7010000	5260000											5	52361	SYSMHC00007_Seq44766_QE2_T98G.raw	2	0	0	0	0	1	1	0	0	0	0	0	0	0	0	0	0	0	0
AEIANL	17.02	629.338	6	5	630.349	103.4													2480000					5090000	18	36989	SYSMHC00007_Seq44779_QE2_LNT229D.raw	2	0	0	0	0	0	0	0	0	1	0	0	0	0	0	0	0	0	1
LGSLMK	16.99	647.368	6	4.3	648.378	72.97																		720000	18	22797	SYSMHC00007_Seq44779_QE2_LNT229D.raw	1	0	0	0	0	0	0	0	0	0	0	0	0	0	0	0	0	0	1
TLLVGV	16.98	600.385	6	2.7	601.394	120.79								26700000			21800000								8	45288	SYSMHC00007_Seq44769_QE2_T98GD.raw	3	0	0	0	0	0	2	0	1	0	0	0	0	0	0	0	0	0	0
Q(+.98)LTHSLGGGTGSGMGTLLLSK	16.92	2015.04	21	14.2	672.695	123.08															83500				17	43612	SYSMHC00007_Seq44778_QE2_LNT229.raw	1	0	0	0	0	0	0	0	0	0	0	0	0	0	0	0	0	1	0		Deamidation (NQ)	Q1:Deamidation (NQ):1000.00
ESLQGV	16.9	631.318	6	4.8	632.328	83.06								2770000			3790000								6	26719	SYSMHC00007_Seq44767_QE2_T98G.raw	2	0	0	0	0	0	1	0	1	0	0	0	0	0	0	0	0	0	0
ILFSI	16.9	591.363	5	6.4	592.374	165.6										2670000									7	66344	SYSMHC00007_Seq44768_QE2_T98GD.raw	1	0	0	0	0	0	0	1	0	0	0	0	0	0	0	0	0	0	0
LINPYN	16.88	732.381	6	4	733.391	94.75						4640000													14	32725	SYSMHC00007_Seq44775_QE2_U87D.raw	1	0	0	0	0	0	0	0	0	0	0	0	0	0	1	0	0	0	0
EEM(+15.99)RELRRKI	16.87	1374.74	10	2.9	459.255	54.2	997000				2930000														1	13933	SYSMHC00007_Seq44762_QE2_U87.raw	2	1	0	0	1	0	0	0	0	0	0	0	0	0	0	0	0	0	0		Oxidation (M)	M3:Oxidation (M):1000.00
ELITMI	16.83	718.394	6	6.9	719.406	150.74														635000000	256000000			1260000000	10	57098	SYSMHC00007_Seq44771_QE2_LNT229.raw	5	0	0	0	0	0	0	0	0	0	2	0	0	0	0	0	0	1	2
SQTLTL	16.82	661.365	6	4.1	662.375	93.99														737000					10	32352	SYSMHC00007_Seq44771_QE2_LNT229.raw	1	0	0	0	0	0	0	0	0	0	1	0	0	0	0	0	0	0	0
EYLGEM	16.78	740.305	6	2.5	741.314	103.68							1010000												5	36899	SYSMHC00007_Seq44766_QE2_T98G.raw	1	0	0	0	0	1	0	0	0	0	0	0	0	0	0	0	0	0	0
GYIQEV	16.75	707.349	6	3.4	708.359	110.45		424000		3070000	4800000	4500000			2470000										3	39725	SYSMHC00007_Seq44764_QE2_U87D.raw	5	0	1	1	1	0	0	0	0	0	0	0	0	0	1	1	0	0	0
ELILQY	16.72	777.427	6	2.7	778.437	134.95													11400000					7380000	9	51760	SYSMHC00007_Seq44770_QE2_LNT229.raw	2	0	0	0	0	0	0	0	0	1	0	0	0	0	0	0	0	0	1
SIIHIGAI	16.7	822.496	8	1.3	412.256	137.09			1870000									2160000							16	51016	SYSMHC00007_Seq44777_QE2_T98GD.raw	2	0	0	0	0	0	0	0	0	0	0	0	0	1	0	0	1	0	0
LLNEYI	16.7	763.412	6	4.9	764.423	123.9			63300000		7950000							17200000							16	44498	SYSMHC00007_Seq44777_QE2_T98GD.raw	3	0	0	0	1	0	0	0	0	0	0	0	0	1	0	0	1	0	0
ILLAEY	16.7	720.406	6	6	721.417	135.19																	3850000	1530000	12	51451	SYSMHC00007_Seq44773_QE2_LNT229D.raw	3	0	0	0	0	0	0	0	0	0	0	0	2	0	0	0	0	0	1
AITELQE	16.69	802.407	7	4.5	803.418	92.81			499000																13	30896	SYSMHC00007_Seq44774_QE2_U87.raw	1	0	0	0	0	0	0	0	0	0	0	0	0	1	0	0	0	0	0
APIRIIAA	16.65	823.528	8	6	412.774	109.54								2820000			7290000								8	39802	SYSMHC00007_Seq44769_QE2_T98GD.raw	3	0	0	0	0	0	1	0	2	0	0	0	0	0	0	0	0	0	0
LLATGF	16.64	620.353	6	2.3	621.362	118.07				5280000		6030000													14	44268	SYSMHC00007_Seq44775_QE2_U87D.raw	2	0	0	1	0	0	0	0	0	0	0	0	0	0	1	0	0	0	0
NLWSELT	16.64	861.423	7	2.7	862.433	148.54	2320000																		1	54559	SYSMHC00007_Seq44762_QE2_U87.raw	1	1	0	0	0	0	0	0	0	0	0	0	0	0	0	0	0	0	0
VSIEQI	16.63	687.38	6	6	688.392	114.06						13800000	16200000				12700000	6010000							8	42003	SYSMHC00007_Seq44769_QE2_T98GD.raw	4	0	0	0	0	1	0	0	1	0	0	0	0	0	1	0	1	0	0
NALSVTT	16.62	704.37	7	2.8	705.38	83.04																	517000	0	12	27626	SYSMHC00007_Seq44773_QE2_LNT229D.raw	2	0	0	0	0	0	0	0	0	0	0	0	1	0	0	0	0	0	1
LIWQVD	16.61	772.412	6	2.5	773.421	144.98							1490000												5	56169	SYSMHC00007_Seq44766_QE2_T98G.raw	1	0	0	0	0	1	0	0	0	0	0	0	0	0	0	0	0	0	0
NLSSEI	16.57	661.328	6	3	662.337	101.25													173000000		67900000		85200000	261000000	17	34418	SYSMHC00007_Seq44778_QE2_LNT229.raw	5	0	0	0	0	0	0	0	0	2	0	0	1	0	0	0	0	1	1
TITPLQ	16.57	671.385	6	3.3	672.395	106.52						33600000			4540000			450000							16	36219	SYSMHC00007_Seq44777_QE2_T98GD.raw	3	0	0	0	0	0	0	0	0	0	0	0	0	0	1	1	1	0	0
VGSLPK	16.55	599.364	6	4.1	600.374	59.79													5820000	24100000	230000000			32300000	17	16246	SYSMHC00007_Seq44778_QE2_LNT229.raw	6	0	0	0	0	0	0	0	0	1	1	0	0	0	0	0	0	2	2
LHLPLNN	16.55	819.46	7	4.4	410.739	100.83						11300000			0	5510000					4840000			10700000	17	34228	SYSMHC00007_Seq44778_QE2_LNT229.raw	5	0	0	0	0	0	0	1	0	0	0	0	0	0	1	1	0	1	1
LVDLITHL	16.54	922.549	8	3.3	462.283	146.52												962000							16	55807	SYSMHC00007_Seq44777_QE2_T98GD.raw	1	0	0	0	0	0	0	0	0	0	0	0	0	0	0	0	1	0	0
FFVPAI	16.5	692.39	6	5.4	693.401	161.67										6950000		9900000							7	64572	SYSMHC00007_Seq44768_QE2_T98GD.raw	2	0	0	0	0	0	0	1	0	0	0	0	0	0	0	0	1	0	0
EVQLIEV	16.49	828.459	7	6.6	829.472	136.47							2310000												5	52216	SYSMHC00007_Seq44766_QE2_T98G.raw	1	0	0	0	0	1	0	0	0	0	0	0	0	0	0	0	0	0	0
TIDQTI	16.47	689.36	6	4.6	690.37	93.75							1770000				1970000								5	32215	SYSMHC00007_Seq44766_QE2_T98G.raw	2	0	0	0	0	1	0	0	1	0	0	0	0	0	0	0	0	0	0
EVYINY	16.47	799.375	6	8.2	800.389	127.63													34100000			32100000			9	48483	SYSMHC00007_Seq44770_QE2_LNT229.raw	2	0	0	0	0	0	0	0	0	1	0	1	0	0	0	0	0	0	0
TFLPEGL	16.46	775.412	7	0.5	776.419	139.92				6130000			4850000	2320000		15500000									6	53172	SYSMHC00007_Seq44767_QE2_T98G.raw	5	0	0	2	0	1	1	1	0	0	0	0	0	0	0	0	0	0	0
TNPTIL	16.46	657.37	6	5.2	658.38	108.72															1620000				17	37661	SYSMHC00007_Seq44778_QE2_LNT229.raw	2	0	0	0	0	0	0	0	0	0	0	0	0	0	0	0	0	2	0
DVNLEY	16.46	751.339	6	1.2	752.347	109.88															898000			5510000	18	39934	SYSMHC00007_Seq44779_QE2_LNT229D.raw	3	0	0	0	0	0	0	0	0	0	0	0	0	0	0	0	0	1	2
ISALFY	16.45	712.38	6	5.4	713.391	153.83															17700000		4180000		17	56766	SYSMHC00007_Seq44778_QE2_LNT229.raw	2	0	0	0	0	0	0	0	0	0	0	0	1	0	0	0	0	1	0
AIFQPSF	16.44	808.412	7	4.8	809.423	146.43																662000			11	56550	SYSMHC00007_Seq44772_QE2_LNT229D.raw	1	0	0	0	0	0	0	0	0	0	0	1	0	0	0	0	0	0	0
TPSIVF	16.43	662.364	6	-0.8	663.371	140.15																		1240000	18	53610	SYSMHC00007_Seq44779_QE2_LNT229D.raw	1	0	0	0	0	0	0	0	0	0	0	0	0	0	0	0	0	0	1
QSGTYI	16.41	667.318	6	3	668.327	91.7															7770000	5490000		20300000	17	30220	SYSMHC00007_Seq44778_QE2_LNT229.raw	3	0	0	0	0	0	0	0	0	0	0	1	0	0	0	0	0	1	1
TLTPQI	16.36	671.385	6	4.1	672.395	107.37									4540000										15	37469	SYSMHC00007_Seq44776_QE2_T98G.raw	1	0	0	0	0	0	0	0	0	0	0	0	0	0	0	1	0	0	0
EELAFI	16.35	720.369	6	4.7	721.38	149.23	134000000						51300000												5	58203	SYSMHC00007_Seq44766_QE2_T98G.raw	3	1	0	0	0	2	0	0	0	0	0	0	0	0	0	0	0	0	0
SYIQSL	16.34	709.365	6	2.1	710.373	111.44		4400000				28600000				20700000									7	40506	SYSMHC00007_Seq44768_QE2_T98GD.raw	4	0	1	0	0	0	0	2	0	0	0	0	0	0	1	0	0	0	0
IQTQDF	16.31	750.355	6	1.6	751.363	96.3						26700000													14	33480	SYSMHC00007_Seq44775_QE2_U87D.raw	2	0	0	0	0	0	0	0	0	0	0	0	0	0	2	0	0	0	0
TVILEY	16.3	736.401	6	2.9	737.41	140.89														3490000	818000				17	51291	SYSMHC00007_Seq44778_QE2_LNT229.raw	2	0	0	0	0	0	0	0	0	0	1	0	0	0	0	0	0	1	0
VSIALV	16.3	600.385	6	4.1	601.394	142.49																	6640000		12	54725	SYSMHC00007_Seq44773_QE2_LNT229D.raw	1	0	0	0	0	0	0	0	0	0	0	0	1	0	0	0	0	0	0
LEGLIM	16.29	674.367	6	3.1	675.377	139.14																	54000000		12	53226	SYSMHC00007_Seq44773_QE2_LNT229D.raw	1	0	0	0	0	0	0	0	0	0	0	0	1	0	0	0	0	0	0
MVIYF	16.26	671.335	5	4.5	672.346	156.37																1630000	1570000		12	60890	SYSMHC00007_Seq44773_QE2_LNT229D.raw	3	0	0	0	0	0	0	0	0	0	0	1	2	0	0	0	0	0	0
FSTLEY	16.26	758.349	6	-0.7	759.355	114.81															4080000	9240000	3500000		11	42409	SYSMHC00007_Seq44772_QE2_LNT229D.raw	4	0	0	0	0	0	0	0	0	0	0	2	1	0	0	0	0	1	0
DIENSL	16.21	689.323	6	4.6	690.334	105.9							1740000												5	37959	SYSMHC00007_Seq44766_QE2_T98G.raw	1	0	0	0	0	1	0	0	0	0	0	0	0	0	0	0	0	0	0
AFITGV	16.2	606.338	6	4.9	607.348	126.48										9180000									7	47851	SYSMHC00007_Seq44768_QE2_T98GD.raw	1	0	0	0	0	0	0	1	0	0	0	0	0	0	0	0	0	0	0
GHILRY	16.18	757.423	6	1.9	758.432	75.56																		911000	18	23991	SYSMHC00007_Seq44779_QE2_LNT229D.raw	1	0	0	0	0	0	0	0	0	0	0	0	0	0	0	0	0	0	1
FIFTDL	16.15	754.39	6	6	755.402	168.45							957000												5	66978	SYSMHC00007_Seq44766_QE2_T98G.raw	1	0	0	0	0	1	0	0	0	0	0	0	0	0	0	0	0	0	0
VAIIDI	16.14	642.395	6	5.1	643.406	154.2														3510000			46800000		10	58616	SYSMHC00007_Seq44771_QE2_LNT229.raw	2	0	0	0	0	0	0	0	0	0	1	0	1	0	0	0	0	0	0
TLIPASL	16.14	713.432	7	2.1	714.441	140.92			3130000			6810000													14	55496	SYSMHC00007_Seq44775_QE2_U87D.raw	2	0	0	0	0	0	0	0	0	0	0	0	0	1	1	0	0	0	0
ILLTDI	16.11	686.421	6	1.6	687.43	147.13																		849000	18	56745	SYSMHC00007_Seq44779_QE2_LNT229D.raw	1	0	0	0	0	0	0	0	0	0	0	0	0	0	0	0	0	0	1
FEVQSI	16.1	721.365	6	2.8	722.374	116.51												10500000							16	40900	SYSMHC00007_Seq44777_QE2_T98GD.raw	1	0	0	0	0	0	0	0	0	0	0	0	0	0	0	0	1	0	0
LSPLAK	16.1	627.395	6	0.7	628.403	72.03																		10000000	18	22359	SYSMHC00007_Seq44779_QE2_LNT229D.raw	1	0	0	0	0	0	0	0	0	0	0	0	0	0	0	0	0	0	1
TIINSL	16.09	659.385	6	1.5	660.394	120.53							9040000			9700000	5290000								8	45157	SYSMHC00007_Seq44769_QE2_T98GD.raw	3	0	0	0	0	1	0	1	1	0	0	0	0	0	0	0	0	0	0
SFVVIA	16.08	634.369	6	2.3	635.378	134.42						468000000		313000000		356000000	330000000								6	50611	SYSMHC00007_Seq44767_QE2_T98G.raw	5	0	0	0	0	0	2	1	1	0	0	0	0	0	1	0	0	0	0
DIETQL	16.07	717.355	6	2.4	718.364	110.95					11400000						3770000	2370000							16	38264	SYSMHC00007_Seq44777_QE2_T98GD.raw	3	0	0	0	1	0	0	0	1	0	0	0	0	0	0	0	1	0	0
YVLVEY	16.06	784.401	6	6.2	785.413	125.87																		1230000	18	47067	SYSMHC00007_Seq44779_QE2_LNT229D.raw	1	0	0	0	0	0	0	0	0	0	0	0	0	0	0	0	0	0	1
VIFLNTRRK	16.05	1145.7	9	3.1	573.861	75.33														11400000					10	23875	SYSMHC00007_Seq44771_QE2_LNT229.raw	1	0	0	0	0	0	0	0	0	0	1	0	0	0	0	0	0	0	0
EFLNWL	16.04	820.412	6	5.6	821.424	169.48				1970000	2260000														4	67964	SYSMHC00007_Seq44765_QE2_U87D.raw	2	0	0	1	1	0	0	0	0	0	0	0	0	0	0	0	0	0	0
TDLSGL	16.04	604.307	6	7.9	605.319	102.63						7130000	1590000												5	36407	SYSMHC00007_Seq44766_QE2_T98G.raw	2	0	0	0	0	1	0	0	0	0	0	0	0	0	1	0	0	0	0
TNTITL	16.02	661.365	6	3.9	662.375	92.61													3150000						9	32544	SYSMHC00007_Seq44770_QE2_LNT229.raw	1	0	0	0	0	0	0	0	0	1	0	0	0	0	0	0	0	0	0
TQ(+.98)ILLL	16.01	700.437	6	5.6	701.448	155.5														18900000					10	59174	SYSMHC00007_Seq44771_QE2_LNT229.raw	1	0	0	0	0	0	0	0	0	0	1	0	0	0	0	0	0	0	0		Deamidation (NQ)	Q2:Deamidation (NQ):1000.00
KSLVQV	16.01	672.417	6	4.1	673.427	74.73								3760000			3710000							1650000	6	22928	SYSMHC00007_Seq44767_QE2_T98G.raw	3	0	0	0	0	0	1	0	1	0	0	0	0	0	0	0	0	0	1
TLDIEY	16	752.359	6	4.9	753.37	130.59													2840000		770000	1920000		4330000	9	49831	SYSMHC00007_Seq44770_QE2_LNT229.raw	4	0	0	0	0	0	0	0	0	1	0	1	0	0	0	0	0	1	1
VHARILGA	16	835.503	8	4.6	418.761	66.68								46600000		42900000	74100000								8	19823	SYSMHC00007_Seq44769_QE2_T98GD.raw	4	0	0	0	0	0	1	2	1	0	0	0	0	0	0	0	0	0	0
DELIQL	15.99	729.391	6	3.9	730.401	138.12							118000000												5	52981	SYSMHC00007_Seq44766_QE2_T98G.raw	1	0	0	0	0	1	0	0	0	0	0	0	0	0	0	0	0	0	0
LIAEEQ	15.98	701.36	6	2.9	702.369	71.14			6560000			11600000													13	21131	SYSMHC00007_Seq44774_QE2_U87.raw	2	0	0	0	0	0	0	0	0	0	0	0	0	1	1	0	0	0	0
IIGSTW	15.97	675.359	6	7.2	676.371	129.84															685000				17	46522	SYSMHC00007_Seq44778_QE2_LNT229.raw	1	0	0	0	0	0	0	0	0	0	0	0	0	0	0	0	0	1	0
DMINIL	15.95	717.373	6	6.5	718.385	158.84													10900000				7360000		9	62270	SYSMHC00007_Seq44770_QE2_LNT229.raw	3	0	0	0	0	0	0	0	0	2	0	0	1	0	0	0	0	0	0
TSPILL	15.95	642.395	6	4.5	643.405	137.7															962000			10400000	18	52496	SYSMHC00007_Seq44779_QE2_LNT229D.raw	2	0	0	0	0	0	0	0	0	0	0	0	0	0	0	0	0	1	1
DHLPVGV	15.95	735.391	7	4.8	368.705	94.5								4970000		6580000		5230000							6	31909	SYSMHC00007_Seq44767_QE2_T98G.raw	3	0	0	0	0	0	1	1	0	0	0	0	0	0	0	0	1	0	0
ILQQ(+.98)LF	15.93	761.432	6	8.1	762.446	149.37														2500000					10	56480	SYSMHC00007_Seq44771_QE2_LNT229.raw	1	0	0	0	0	0	0	0	0	0	1	0	0	0	0	0	0	0	0		Deamidation (NQ)	Q4:Deamidation (NQ):1000.00
ENIILY	15.92	763.412	6	3	764.421	138.93													6960000			7470000	7090000		12	53127	SYSMHC00007_Seq44773_QE2_LNT229D.raw	3	0	0	0	0	0	0	0	0	1	0	1	1	0	0	0	0	0	0
EIIWNL	15.92	786.428	6	2.2	787.437	166.94	3110000						4090000	3950000		3840000	5330000								5	66284	SYSMHC00007_Seq44766_QE2_T98G.raw	6	1	0	0	0	1	1	2	1	0	0	0	0	0	0	0	0	0	0
TIADLL	15.91	644.375	6	9.6	645.388	140.87													790000						9	54405	SYSMHC00007_Seq44770_QE2_LNT229.raw	1	0	0	0	0	0	0	0	0	1	0	0	0	0	0	0	0	0	0
IIWSE	15.91	646.333	5	3.9	647.342	123.38						23800000													14	46954	SYSMHC00007_Seq44775_QE2_U87D.raw	1	0	0	0	0	0	0	0	0	0	0	0	0	0	1	0	0	0	0
FIISYI	15.91	754.427	6	4.8	755.437	162.73	1620000											9190000							1	61059	SYSMHC00007_Seq44762_QE2_U87.raw	2	1	0	0	0	0	0	0	0	0	0	0	0	0	0	0	1	0	0
DFQKNL	15.9	763.386	6	4	764.397	81.76			734000																13	25838	SYSMHC00007_Seq44774_QE2_U87.raw	1	0	0	0	0	0	0	0	0	0	0	0	0	1	0	0	0	0	0
SELLQKY	15.89	879.47	7	5.6	440.745	89.04																		15700000	18	30282	SYSMHC00007_Seq44779_QE2_LNT229D.raw	2	0	0	0	0	0	0	0	0	0	0	0	0	0	0	0	0	0	2
ELLPEY	15.89	762.38	6	3.3	763.39	124.15																1630000			11	46691	SYSMHC00007_Seq44772_QE2_LNT229D.raw	1	0	0	0	0	0	0	0	0	0	0	1	0	0	0	0	0	0	0
TLPVIL	15.88	654.432	6	5.2	655.442	152.94													9930000	3320000					10	58077	SYSMHC00007_Seq44771_QE2_LNT229.raw	2	0	0	0	0	0	0	0	0	1	1	0	0	0	0	0	0	0	0
LLYASF	15.88	712.38	6	2.4	713.389	136.71																	440000		12	52121	SYSMHC00007_Seq44773_QE2_LNT229D.raw	1	0	0	0	0	0	0	0	0	0	0	0	1	0	0	0	0	0	0
TVLDVF	15.87	692.375	6	8.3	693.388	164.23																1980000			11	64305	SYSMHC00007_Seq44772_QE2_LNT229D.raw	1	0	0	0	0	0	0	0	0	0	0	1	0	0	0	0	0	0	0
VIFEIKLL	15.85	973.621	8	9.6	487.822	166.94												1160000							16	65693	SYSMHC00007_Seq44777_QE2_T98GD.raw	1	0	0	0	0	0	0	0	0	0	0	0	0	0	0	0	1	0	0
TLIEDL	15.84	702.38	6	3.4	703.39	132.22						29900000						0							14	51294	SYSMHC00007_Seq44775_QE2_U87D.raw	3	0	0	0	0	0	0	0	0	0	0	0	0	0	2	0	1	0	0
RLLDSEIKL	15.83	1085.64	9	2	362.889	116.24				977000															3	42444	SYSMHC00007_Seq44764_QE2_U87D.raw	1	0	0	1	0	0	0	0	0	0	0	0	0	0	0	0	0	0	0
SYINEV	15.81	723.344	6	2.7	724.353	106.46							996000												5	38226	SYSMHC00007_Seq44766_QE2_T98G.raw	1	0	0	0	0	1	0	0	0	0	0	0	0	0	0	0	0	0	0
LSSITK	15.8	647.385	6	3.8	648.395	70.82																		11700000	18	21801	SYSMHC00007_Seq44779_QE2_LNT229D.raw	1	0	0	0	0	0	0	0	0	0	0	0	0	0	0	0	0	0	1
TLIEYI	15.78	750.416	6	9.7	751.431	151.17													5750000		177000				17	55645	SYSMHC00007_Seq44778_QE2_LNT229.raw	2	0	0	0	0	0	0	0	0	1	0	0	0	0	0	0	0	1	0
LLFDLE	15.77	748.401	6	4.4	749.411	160.86							18000000												5	63574	SYSMHC00007_Seq44766_QE2_T98G.raw	1	0	0	0	0	1	0	0	0	0	0	0	0	0	0	0	0	0	0
LIGEIM(+15.99)	15.74	690.362	6	2.3	691.371	111.4													9490000	13500000					9	41184	SYSMHC00007_Seq44770_QE2_LNT229.raw	2	0	0	0	0	0	0	0	0	1	1	0	0	0	0	0	0	0	0		Oxidation (M)	M6:Oxidation (M):1000.00
VIDSEL	15.73	674.349	6	-1.2	675.355	102.28																		1810000	18	36461	SYSMHC00007_Seq44779_QE2_LNT229D.raw	1	0	0	0	0	0	0	0	0	0	0	0	0	0	0	0	0	0	1
LIVQSV	15.71	657.406	6	3.2	658.415	108.87								1990000			1920000								8	39482	SYSMHC00007_Seq44769_QE2_T98GD.raw	2	0	0	0	0	0	1	0	1	0	0	0	0	0	0	0	0	0	0
LAIATM(+15.99)	15.69	634.336	6	1	635.344	84.21															991000			4670000	17	26904	SYSMHC00007_Seq44778_QE2_LNT229.raw	2	0	0	0	0	0	0	0	0	0	0	0	0	0	0	0	0	1	1		Oxidation (M)	M6:Oxidation (M):1000.00
LVLASV	15.68	600.385	6	2.7	601.394	113.32								3760000											6	40576	SYSMHC00007_Seq44767_QE2_T98G.raw	1	0	0	0	0	0	1	0	0	0	0	0	0	0	0	0	0	0	0
SGILIK	15.67	629.411	6	-15.1	630.409	173.87																2950000			11	68651	SYSMHC00007_Seq44772_QE2_LNT229D.raw	1	0	0	0	0	0	0	0	0	0	0	1	0	0	0	0	0	0	0
IITEEI	15.67	716.396	6	3.9	717.406	123.86									2460000										15	44988	SYSMHC00007_Seq44776_QE2_T98G.raw	1	0	0	0	0	0	0	0	0	0	0	0	0	0	0	1	0	0	0
LYLRILQ	15.66	917.57	7	9.8	459.797	136.87	1420000																		1	49178	SYSMHC00007_Seq44762_QE2_U87.raw	1	1	0	0	0	0	0	0	0	0	0	0	0	0	0	0	0	0	0
GFVYIK	15.66	725.411	6	6.2	726.423	117.67								3610000		4030000	2500000								6	42644	SYSMHC00007_Seq44767_QE2_T98G.raw	3	0	0	0	0	0	1	1	1	0	0	0	0	0	0	0	0	0	0
AEIEHFIHLI	15.66	1220.66	10	9.3	407.896	136.9	553000																		1	49193	SYSMHC00007_Seq44762_QE2_U87.raw	1	1	0	0	0	0	0	0	0	0	0	0	0	0	0	0	0	0	0
EIDTLF	15.64	736.364	6	1.9	737.373	154.62																	221000000	88500000	12	60114	SYSMHC00007_Seq44773_QE2_LNT229D.raw	2	0	0	0	0	0	0	0	0	0	0	0	1	0	0	0	0	0	1
TATINI	15.62	631.354	6	2.4	632.363	107.97						13600000													14	39323	SYSMHC00007_Seq44775_QE2_U87D.raw	1	0	0	0	0	0	0	0	0	0	0	0	0	0	1	0	0	0	0
VGLLEI	15.62	642.395	6	10.2	643.409	153.17														464000					10	58176	SYSMHC00007_Seq44771_QE2_LNT229.raw	1	0	0	0	0	0	0	0	0	0	1	0	0	0	0	0	0	0	0
LYTAEI	15.62	708.369	6	5.5	709.381	115.57										4390000	3050000								8	42728	SYSMHC00007_Seq44769_QE2_T98GD.raw	2	0	0	0	0	0	0	1	1	0	0	0	0	0	0	0	0	0	0
QIFEDI	15.58	763.375	6	2.6	764.385	142.27							6410000												5	54920	SYSMHC00007_Seq44766_QE2_T98G.raw	1	0	0	0	0	1	0	0	0	0	0	0	0	0	0	0	0	0	0
VTPISL	15.58	628.38	6	3.5	629.389	127.97						474000000				35400000		54700000							14	49186	SYSMHC00007_Seq44775_QE2_U87D.raw	4	0	0	0	0	0	0	1	0	0	0	0	0	0	2	0	1	0	0
AFPIPV	15.58	642.374	6	3.1	643.383	146.98									2330000			6840000							16	56050	SYSMHC00007_Seq44777_QE2_T98GD.raw	2	0	0	0	0	0	0	0	0	0	0	0	0	0	0	1	1	0	0
TILVGL	15.56	614.4	6	4.2	615.41	139.72											2590000								8	54365	SYSMHC00007_Seq44769_QE2_T98GD.raw	1	0	0	0	0	0	0	0	1	0	0	0	0	0	0	0	0	0	0
ELINAI	15.55	671.385	6	4.3	672.396	123.8											190000000							6910000	18	46109	SYSMHC00007_Seq44779_QE2_LNT229D.raw	2	0	0	0	0	0	0	0	1	0	0	0	0	0	0	0	0	0	1
YLGLVEI	15.54	805.458	7	3.2	806.468	157.04	4690000																		1	58485	SYSMHC00007_Seq44762_QE2_U87.raw	1	1	0	0	0	0	0	0	0	0	0	0	0	0	0	0	0	0	0
EILETV	15.53	702.38	6	2	703.389	116.78											5750000								8	43313	SYSMHC00007_Seq44769_QE2_T98GD.raw	1	0	0	0	0	0	0	0	1	0	0	0	0	0	0	0	0	0	0
TNLVDI	15.52	673.365	6	2.2	674.373	117.38						36600000													14	43917	SYSMHC00007_Seq44775_QE2_U87D.raw	1	0	0	0	0	0	0	0	0	0	0	0	0	0	1	0	0	0	0
EMLIVI	15.51	716.414	6	4.4	717.425	163.47													13200000	3640000			9970000		9	64285	SYSMHC00007_Seq44770_QE2_LNT229.raw	3	0	0	0	0	0	0	0	0	1	1	0	1	0	0	0	0	0	0
IIIAEI	15.5	670.427	6	5.7	671.438	151.51											13000000								8	60090	SYSMHC00007_Seq44769_QE2_T98GD.raw	1	0	0	0	0	0	0	0	1	0	0	0	0	0	0	0	0	0	0
SVITHI	15.5	668.386	6	5.2	669.396	97.65				1030000															3	33713	SYSMHC00007_Seq44764_QE2_U87D.raw	1	0	0	1	0	0	0	0	0	0	0	0	0	0	0	0	0	0	0
VISTIK	15.49	659.422	6	1.6	660.43	68.73																		970000	18	20836	SYSMHC00007_Seq44779_QE2_LNT229D.raw	1	0	0	0	0	0	0	0	0	0	0	0	0	0	0	0	0	0	1
TDVIAI	15.48	630.359	6	6	631.37	124.59						74900000		19100000		25300000	21800000								7	46946	SYSMHC00007_Seq44768_QE2_T98GD.raw	4	0	0	0	0	0	1	1	1	0	0	0	0	0	1	0	0	0	0
LLNAAPA	15.42	668.386	7	2.8	669.395	140.84		432000																	2	50231	SYSMHC00007_Seq44763_QE2_U87.raw	1	0	1	0	0	0	0	0	0	0	0	0	0	0	0	0	0	0	0
ISVLQ(+.98)L	15.4	672.406	6	4.1	673.416	146.57														99100000					10	55297	SYSMHC00007_Seq44771_QE2_LNT229.raw	2	0	0	0	0	0	0	0	0	0	2	0	0	0	0	0	0	0	0		Deamidation (NQ)	Q5:Deamidation (NQ):1000.00
NILMQI	15.4	730.405	6	4.5	731.415	148.83								11600000		15500000									7	58600	SYSMHC00007_Seq44768_QE2_T98GD.raw	2	0	0	0	0	0	1	1	0	0	0	0	0	0	0	0	0	0	0
TYVTEI	15.39	724.364	6	2.8	725.374	109.79				3110000															3	39457	SYSMHC00007_Seq44764_QE2_U87D.raw	1	0	0	1	0	0	0	0	0	0	0	0	0	0	0	0	0	0	0
QEILLF	15.39	761.432	6	4.8	762.443	148.69													25300000						9	57844	SYSMHC00007_Seq44770_QE2_LNT229.raw	1	0	0	0	0	0	0	0	0	1	0	0	0	0	0	0	0	0	0
YILNEI	15.38	763.412	6	3.3	764.421	139.63												42500000							16	52298	SYSMHC00007_Seq44777_QE2_T98GD.raw	1	0	0	0	0	0	0	0	0	0	0	0	0	0	0	0	1	0	0
RGVIER	15.36	728.429	6	3.2	365.223	85.99																8610000			11	29243	SYSMHC00007_Seq44772_QE2_LNT229D.raw	1	0	0	0	0	0	0	0	0	0	0	1	0	0	0	0	0	0	0
DLIILK	15.34	713.469	6	4.6	714.479	119.35																		66800000	18	44051	SYSMHC00007_Seq44779_QE2_LNT229D.raw	2	0	0	0	0	0	0	0	0	0	0	0	0	0	0	0	0	0	2
ILLQDF	15.33	747.417	6	2.7	748.426	154.16	4360000	1270000		7660000															3	60853	SYSMHC00007_Seq44764_QE2_U87D.raw	3	1	1	1	0	0	0	0	0	0	0	0	0	0	0	0	0	0	0
IVAAML	15.32	616.362	6	3.4	617.371	129.16						42500000													14	49782	SYSMHC00007_Seq44775_QE2_U87D.raw	1	0	0	0	0	0	0	0	0	0	0	0	0	0	1	0	0	0	0
TIMYS	15.31	613.278	5	2.6	614.287	91.29											2940000								8	31288	SYSMHC00007_Seq44769_QE2_T98GD.raw	1	0	0	0	0	0	0	0	1	0	0	0	0	0	0	0	0	0	0
SAWLHL	15.31	725.386	6	4.8	726.397	130.65			11700000																13	48548	SYSMHC00007_Seq44774_QE2_U87.raw	1	0	0	0	0	0	0	0	0	0	0	0	0	1	0	0	0	0	0
MELLVI	15.3	716.414	6	2.6	717.423	163.56																	9970000		12	64051	SYSMHC00007_Seq44773_QE2_LNT229D.raw	1	0	0	0	0	0	0	0	0	0	0	0	1	0	0	0	0	0	0
ALIGGM(+15.99)F	15.3	723.362	7	1.8	724.371	127.18						29000000													14	48802	SYSMHC00007_Seq44775_QE2_U87D.raw	1	0	0	0	0	0	0	0	0	0	0	0	0	0	1	0	0	0	0		Oxidation (M)	M6:Oxidation (M):1000.00
EYIEEL	15.3	794.37	6	4.3	795.38	118.22							57300000				67600000								8	44016	SYSMHC00007_Seq44769_QE2_T98GD.raw	3	0	0	0	0	2	0	0	1	0	0	0	0	0	0	0	0	0	0
TVVIEI	15.3	672.406	6	2.6	673.415	147.69															15900000				17	54170	SYSMHC00007_Seq44778_QE2_LNT229.raw	1	0	0	0	0	0	0	0	0	0	0	0	0	0	0	0	0	1	0
IIQIQK	15.29	741.475	6	3.9	742.485	86.52																		745000	18	29090	SYSMHC00007_Seq44779_QE2_LNT229D.raw	1	0	0	0	0	0	0	0	0	0	0	0	0	0	0	0	0	0	1
SFLEQV	15.29	721.365	6	4	722.375	117.97										62500000	41500000								7	43718	SYSMHC00007_Seq44768_QE2_T98GD.raw	4	0	0	0	0	0	0	2	2	0	0	0	0	0	0	0	0	0	0
TYGDIN	15.29	681.297	6	11.5	682.312	76.89				0															3	23949	SYSMHC00007_Seq44764_QE2_U87D.raw	1	0	0	1	0	0	0	0	0	0	0	0	0	0	0	0	0	0	0
ILALAY	15.28	662.4	6	6.3	663.412	139.92														5380000					10	52461	SYSMHC00007_Seq44771_QE2_LNT229.raw	1	0	0	0	0	0	0	0	0	0	1	0	0	0	0	0	0	0	0
GFFPVI	15.27	678.374	6	4.8	679.385	168.04	25200000																		1	63448	SYSMHC00007_Seq44762_QE2_U87.raw	2	2	0	0	0	0	0	0	0	0	0	0	0	0	0	0	0	0	0
SFLLSY	15.24	728.375	6	9.4	729.389	126.12													6460000					47300000	9	47820	SYSMHC00007_Seq44770_QE2_LNT229.raw	3	0	0	0	0	0	0	0	0	1	0	0	0	0	0	0	0	0	2
TEIILI	15.23	700.437	6	2.4	701.446	155.15													35300000	18900000					10	59024	SYSMHC00007_Seq44771_QE2_LNT229.raw	2	0	0	0	0	0	0	0	0	1	1	0	0	0	0	0	0	0	0
VLDGDSIL	15.22	830.438	8	4.8	831.45	126.51		4380000																	2	43873	SYSMHC00007_Seq44763_QE2_U87.raw	1	0	1	0	0	0	0	0	0	0	0	0	0	0	0	0	0	0	0
ELLTFP	15.22	718.39	6	11.2	719.405	151.19																0			11	58649	SYSMHC00007_Seq44772_QE2_LNT229D.raw	1	0	0	0	0	0	0	0	0	0	0	1	0	0	0	0	0	0	0
ELAVNA	15.21	615.323	6	5.7	616.334	80.43								2970000											6	25517	SYSMHC00007_Seq44767_QE2_T98G.raw	1	0	0	0	0	0	1	0	0	0	0	0	0	0	0	0	0	0	0
VSLQQI	15.1	686.396	6	0.2	687.404	111.74						0													14	41168	SYSMHC00007_Seq44775_QE2_U87D.raw	1	0	0	0	0	0	0	0	0	0	0	0	0	0	1	0	0	0	0
GVHGGILN	15.09	765.413	8	2.9	383.715	76.16															10000000				17	23349	SYSMHC00007_Seq44778_QE2_LNT229.raw	1	0	0	0	0	0	0	0	0	0	0	0	0	0	0	0	0	1	0
IAIDEQ	15.09	687.344	6	4.3	688.354	84.69						14200000													14	27857	SYSMHC00007_Seq44775_QE2_U87D.raw	1	0	0	0	0	0	0	0	0	0	0	0	0	0	1	0	0	0	0
ENLFGV	15.08	677.338	6	5.3	678.349	137.83							9300000												5	52843	SYSMHC00007_Seq44766_QE2_T98G.raw	1	0	0	0	0	1	0	0	0	0	0	0	0	0	0	0	0	0	0
VLIAEI	15.07	656.411	6	2	657.419	136.5													674000000					1000000000	18	51952	SYSMHC00007_Seq44779_QE2_LNT229D.raw	3	0	0	0	0	0	0	0	0	1	0	0	0	0	0	0	0	0	2
DVILAEL	15.07	771.438	7	5.4	772.449	149.11						21700000	12800000												5	58149	SYSMHC00007_Seq44766_QE2_T98G.raw	2	0	0	0	0	1	0	0	0	0	0	0	0	0	1	0	0	0	0
EALIAI	15.05	628.38	6	4.8	629.39	135.31																		12200000	18	51418	SYSMHC00007_Seq44779_QE2_LNT229D.raw	1	0	0	0	0	0	0	0	0	0	0	0	0	0	0	0	0	0	1
EIGGVYL	15.05	749.396	7	7.2	750.409	134.36				136000000															3	51280	SYSMHC00007_Seq44764_QE2_U87D.raw	1	0	0	1	0	0	0	0	0	0	0	0	0	0	0	0	0	0	0
LDLRSL	15.02	715.423	6	2.7	716.432	107.19										7590000									7	38473	SYSMHC00007_Seq44768_QE2_T98GD.raw	1	0	0	0	0	0	0	1	0	0	0	0	0	0	0	0	0	0	0
TAVIII	15.01	628.416	6	6.6	629.427	148.63													4970000						9	57818	SYSMHC00007_Seq44770_QE2_LNT229.raw	1	0	0	0	0	0	0	0	0	1	0	0	0	0	0	0	0	0	0
LAIIAY	15.01	662.4	6	4.8	663.411	139.62													0						9	53848	SYSMHC00007_Seq44770_QE2_LNT229.raw	1	0	0	0	0	0	0	0	0	1	0	0	0	0	0	0	0	0	0
ELIIMI	15	730.43	6	2.7	731.439	169.19										50200000	40600000								8	68338	SYSMHC00007_Seq44769_QE2_T98GD.raw	2	0	0	0	0	0	0	1	1	0	0	0	0	0	0	0	0	0	0
LLDTISEL	14.99	902.496	8	3.6	903.507	157.16				329000000															3	62253	SYSMHC00007_Seq44764_QE2_U87D.raw	1	0	0	1	0	0	0	0	0	0	0	0	0	0	0	0	0	0	0
EVSPFL	14.99	690.359	6	2.5	691.368	131.94						18600000													14	51157	SYSMHC00007_Seq44775_QE2_U87D.raw	1	0	0	0	0	0	0	0	0	0	0	0	0	0	1	0	0	0	0
VDASKLWV	14.99	916.502	8	-1.5	917.508	91.49								0											6	30524	SYSMHC00007_Seq44767_QE2_T98G.raw	1	0	0	0	0	0	1	0	0	0	0	0	0	0	0	0	0	0	0
MIIPR	14.98	628.373	5	8.4	629.386	181.96									145										15	70670	SYSMHC00007_Seq44776_QE2_T98G.raw	1	0	0	0	0	0	0	0	0	0	0	0	0	0	0	1	0	0	0
LEINAI	14.98	671.385	6	3.1	672.395	128.91							345000000			253000000									5	48636	SYSMHC00007_Seq44766_QE2_T98G.raw	3	0	0	0	0	1	0	2	0	0	0	0	0	0	0	0	0	0	0
MSVYI	14.97	611.299	5	1.4	612.307	106.58																		17700000	18	38499	SYSMHC00007_Seq44779_QE2_LNT229D.raw	1	0	0	0	0	0	0	0	0	0	0	0	0	0	0	0	0	0	1
FDDPII	14.96	718.354	6	4.8	719.364	152.23				5110000															3	59930	SYSMHC00007_Seq44764_QE2_U87D.raw	1	0	0	1	0	0	0	0	0	0	0	0	0	0	0	0	0	0	0
TNALLL	14.96	643.39	6	3.9	644.4	124.95																		16100000	18	46644	SYSMHC00007_Seq44779_QE2_LNT229D.raw	1	0	0	0	0	0	0	0	0	0	0	0	0	0	0	0	0	0	1
NSLIAIALA	14.96	884.533	9	4.4	885.544	160.71		3330000		15700000															2	58891	SYSMHC00007_Seq44763_QE2_U87.raw	3	0	1	2	0	0	0	0	0	0	0	0	0	0	0	0	0	0	0
GMALFL	14.96	650.346	6	6.1	651.357	160.86													449000						9	63156	SYSMHC00007_Seq44770_QE2_LNT229.raw	1	0	0	0	0	0	0	0	0	1	0	0	0	0	0	0	0	0	0
LSTDTSLNV	14.95	948.476	9	2.3	949.486	123.84				1050000															3	46104	SYSMHC00007_Seq44764_QE2_U87D.raw	1	0	0	1	0	0	0	0	0	0	0	0	0	0	0	0	0	0	0
NELDLQL	14.94	843.434	7	4	844.444	135.5										15600000									7	52223	SYSMHC00007_Seq44768_QE2_T98GD.raw	1	0	0	0	0	0	0	1	0	0	0	0	0	0	0	0	0	0	0
LPSSLISIY	14.94	991.559	9	7.7	992.574	157.29																	205000		12	61293	SYSMHC00007_Seq44773_QE2_LNT229D.raw	1	0	0	0	0	0	0	0	0	0	0	0	1	0	0	0	0	0	0
ETLILI	14.93	700.437	6	5.6	701.448	155.89																	29700000		12	60681	SYSMHC00007_Seq44773_QE2_LNT229D.raw	1	0	0	0	0	0	0	0	0	0	0	0	1	0	0	0	0	0	0
VTNLSLYK	14.92	936.528	8	3.6	469.273	86.01																6790000			11	29254	SYSMHC00007_Seq44772_QE2_LNT229D.raw	1	0	0	0	0	0	0	0	0	0	0	1	0	0	0	0	0	0	0
LQIQEA	14.92	700.375	6	2.5	701.385	92.9									3610000										15	30802	SYSMHC00007_Seq44776_QE2_T98G.raw	1	0	0	0	0	0	0	0	0	0	0	0	0	0	0	1	0	0	0
KISGLSF	14.91	750.428	7	3.6	751.438	116.43															2590000			1000000	18	42696	SYSMHC00007_Seq44779_QE2_LNT229D.raw	2	0	0	0	0	0	0	0	0	0	0	0	0	0	0	0	0	1	1
GLSEVLVQI	14.91	956.554	9	6.4	957.568	156.81										3480000									7	62330	SYSMHC00007_Seq44768_QE2_T98GD.raw	1	0	0	0	0	0	0	1	0	0	0	0	0	0	0	0	0	0	0
VTLEAVMPR	14.91	1014.55	9	-4.4	1015.56	103.7						18900000													14	37172	SYSMHC00007_Seq44775_QE2_U87D.raw	1	0	0	0	0	0	0	0	0	0	0	0	0	0	1	0	0	0	0
TDILGLLTV	14.9	943.559	9	5	944.571	155.31										30400000									7	61642	SYSMHC00007_Seq44768_QE2_T98GD.raw	1	0	0	0	0	0	0	1	0	0	0	0	0	0	0	0	0	0	0
VQSLAV	14.9	615.359	6	3.4	616.369	95.02						6650000													14	32856	SYSMHC00007_Seq44775_QE2_U87D.raw	1	0	0	0	0	0	0	0	0	0	0	0	0	0	1	0	0	0	0
MLIGELF	14.9	821.436	7	3.8	822.446	167.86	2730000																		1	63359	SYSMHC00007_Seq44762_QE2_U87.raw	1	1	0	0	0	0	0	0	0	0	0	0	0	0	0	0	0	0	0
IIISEA	14.89	644.375	6	2.7	645.384	113.33			6660000	12000000															3	41048	SYSMHC00007_Seq44764_QE2_U87D.raw	2	0	0	1	0	0	0	0	0	0	0	0	0	1	0	0	0	0	0
KQLNLFLLK	14.89	1115.71	9	2.4	372.91	125.27																	842000		12	46960	SYSMHC00007_Seq44773_QE2_LNT229D.raw	1	0	0	0	0	0	0	0	0	0	0	0	1	0	0	0	0	0	0
EPPPIPQP	14.89	873.46	8	17.5	437.745	81.61															9500000				17	25754	SYSMHC00007_Seq44778_QE2_LNT229.raw	1	0	0	0	0	0	0	0	0	0	0	0	0	0	0	0	0	1	0
HDLRILSV	14.88	951.55	8	5.4	476.785	108.54											4570000								8	39327	SYSMHC00007_Seq44769_QE2_T98GD.raw	1	0	0	0	0	0	0	0	1	0	0	0	0	0	0	0	0	0	0
IMALASVPVT	14.88	1000.56	10	4	1001.57	160.58								926000											6	62883	SYSMHC00007_Seq44767_QE2_T98G.raw	1	0	0	0	0	0	1	0	0	0	0	0	0	0	0	0	0	0	0
TVSGSAI	14.88	633.333	7	4	634.343	87.71						1140000													14	29296	SYSMHC00007_Seq44775_QE2_U87D.raw	1	0	0	0	0	0	0	0	0	0	0	0	0	0	1	0	0	0	0
KGNINSY	14.87	794.392	7	11.6	795.409	144.81													417000						9	56144	SYSMHC00007_Seq44770_QE2_LNT229.raw	1	0	0	0	0	0	0	0	0	1	0	0	0	0	0	0	0	0	0
EIDLGL	14.86	658.354	6	6.1	659.365	140.85					21500000														4	54350	SYSMHC00007_Seq44765_QE2_U87D.raw	1	0	0	0	1	0	0	0	0	0	0	0	0	0	0	0	0	0	0
LLLQEF	14.86	761.432	6	3.3	762.442	144.69	24000000			58300000															3	56272	SYSMHC00007_Seq44764_QE2_U87D.raw	2	1	0	1	0	0	0	0	0	0	0	0	0	0	0	0	0	0	0
IELSEL	14.86	702.38	6	3.3	703.389	120.74												796000							16	42971	SYSMHC00007_Seq44777_QE2_T98GD.raw	1	0	0	0	0	0	0	0	0	0	0	0	0	0	0	0	1	0	0
TAGFPEY	14.85	783.344	7	1.9	784.353	94.61																0			11	33280	SYSMHC00007_Seq44772_QE2_LNT229D.raw	1	0	0	0	0	0	0	0	0	0	0	1	0	0	0	0	0	0	0
YILPYL	14.84	780.442	6	5.1	781.453	167.34							1060000												5	66473	SYSMHC00007_Seq44766_QE2_T98G.raw	1	0	0	0	0	1	0	0	0	0	0	0	0	0	0	0	0	0	0
NIMELII	14.84	844.473	7	3.2	845.483	170.46										1970000									7	68777	SYSMHC00007_Seq44768_QE2_T98GD.raw	1	0	0	0	0	0	0	1	0	0	0	0	0	0	0	0	0	0	0
TVGVLQ(+.98)	14.84	616.343	6	4.5	617.353	119.64														1500000					10	43773	SYSMHC00007_Seq44771_QE2_LNT229.raw	1	0	0	0	0	0	0	0	0	0	1	0	0	0	0	0	0	0	0		Deamidation (NQ)	Q6:Deamidation (NQ):1000.00
TNPVSL	14.83	629.338	6	1.8	630.347	95.34						8840000													14	33011	SYSMHC00007_Seq44775_QE2_U87D.raw	1	0	0	0	0	0	0	0	0	0	0	0	0	0	1	0	0	0	0
ENLLEVM	14.83	846.416	7	5.4	847.428	131.68																	344000		12	49868	SYSMHC00007_Seq44773_QE2_LNT229D.raw	1	0	0	0	0	0	0	0	0	0	0	0	1	0	0	0	0	0	0
AELIEL	14.83	686.385	6	4.2	687.395	140.41							518000000												5	54048	SYSMHC00007_Seq44766_QE2_T98G.raw	2	0	0	0	0	2	0	0	0	0	0	0	0	0	0	0	0	0	0
FIGSLLT	14.81	749.432	7	7.2	750.445	142.29												4650000							16	53619	SYSMHC00007_Seq44777_QE2_T98GD.raw	1	0	0	0	0	0	0	0	0	0	0	0	0	0	0	0	1	0	0
WSSAIL	14.8	675.359	6	1.9	676.368	146.98							2210000												5	57146	SYSMHC00007_Seq44766_QE2_T98G.raw	1	0	0	0	0	1	0	0	0	0	0	0	0	0	0	0	0	0	0
RISLNPLLFK	14.8	1199.74	10	2.6	600.878	133.56													4790000						9	51141	SYSMHC00007_Seq44770_QE2_LNT229.raw	1	0	0	0	0	0	0	0	0	1	0	0	0	0	0	0	0	0	0
KAPSDTQPAK	14.8	1041.55	10	15.2	1042.57	51.5														0					10	13251	SYSMHC00007_Seq44771_QE2_LNT229.raw	1	0	0	0	0	0	0	0	0	0	1	0	0	0	0	0	0	0	0
DIVLQL	14.8	699.417	6	5.6	700.428	138.32																		3770000	18	52779	SYSMHC00007_Seq44779_QE2_LNT229D.raw	1	0	0	0	0	0	0	0	0	0	0	0	0	0	0	0	0	0	1
GNEMTI	14.79	663.29	6	2.7	664.299	99.37						35400000													14	35019	SYSMHC00007_Seq44775_QE2_U87D.raw	1	0	0	0	0	0	0	0	0	0	0	0	0	0	1	0	0	0	0
PTVSPTVL	14.79	812.464	8	7.1	813.477	139.2						5840000													14	54680	SYSMHC00007_Seq44775_QE2_U87D.raw	1	0	0	0	0	0	0	0	0	0	0	0	0	0	1	0	0	0	0
SLLAPFLSLGLK	14.79	1257.77	12	10	629.898	166.62																	133000		12	65365	SYSMHC00007_Seq44773_QE2_LNT229D.raw	1	0	0	0	0	0	0	0	0	0	0	0	1	0	0	0	0	0	0
DIETKL	14.78	717.391	6	3.6	718.401	92.24									1200000										15	30489	SYSMHC00007_Seq44776_QE2_T98G.raw	1	0	0	0	0	0	0	0	0	0	0	0	0	0	0	1	0	0	0
EGFN(+.98)LYLL	14.77	968.486	8	8.4	969.501	166.04	1500000																		1	62522	SYSMHC00007_Seq44762_QE2_U87.raw	1	1	0	0	0	0	0	0	0	0	0	0	0	0	0	0	0	0	0		Deamidation (NQ)	N4:Deamidation (NQ):1000.00
TDISAGI	14.77	675.344	7	4.3	676.354	106.89						1490000													14	38773	SYSMHC00007_Seq44775_QE2_U87D.raw	1	0	0	0	0	0	0	0	0	0	0	0	0	0	1	0	0	0	0
TILGGI	14.77	572.353	6	2.5	573.362	135.02												2610000							16	50001	SYSMHC00007_Seq44777_QE2_T98GD.raw	1	0	0	0	0	0	0	0	0	0	0	0	0	0	0	0	1	0	0
LSVISY	14.77	680.375	6	2.2	681.383	111.77																		55800000	18	40674	SYSMHC00007_Seq44779_QE2_LNT229D.raw	1	0	0	0	0	0	0	0	0	0	0	0	0	0	0	0	0	0	1
EGIDDAIAL	14.77	915.455	9	2.7	916.465	130.48							28000000												5	49388	SYSMHC00007_Seq44766_QE2_T98G.raw	1	0	0	0	0	1	0	0	0	0	0	0	0	0	0	0	0	0	0
TIEVFP	14.76	704.375	6	-0.8	705.381	119.76											535000								8	44771	SYSMHC00007_Seq44769_QE2_T98GD.raw	1	0	0	0	0	0	0	0	1	0	0	0	0	0	0	0	0	0	0
ILLTNV	14.76	671.422	6	4.4	672.432	122.18								37400000											6	44813	SYSMHC00007_Seq44767_QE2_T98G.raw	1	0	0	0	0	0	1	0	0	0	0	0	0	0	0	0	0	0	0
TVKANQLEL	14.76	1014.57	9	8.9	508.297	110.72	12000000																		1	37098	SYSMHC00007_Seq44762_QE2_U87.raw	1	1	0	0	0	0	0	0	0	0	0	0	0	0	0	0	0	0	0
DDILQI	14.75	715.375	6	4.8	716.386	145.85					139000000														4	56807	SYSMHC00007_Seq44765_QE2_U87D.raw	1	0	0	0	1	0	0	0	0	0	0	0	0	0	0	0	0	0	0
VILSQV	14.75	657.406	6	4.9	658.417	108.85								3420000											6	38485	SYSMHC00007_Seq44767_QE2_T98G.raw	1	0	0	0	0	0	1	0	0	0	0	0	0	0	0	0	0	0	0
TGLDFISAP	14.75	919.465	9	7.2	920.479	131.88							6310000		2750000										15	48709	SYSMHC00007_Seq44776_QE2_T98G.raw	2	0	0	0	0	1	0	0	0	0	0	0	0	0	0	1	0	0	0
IDDITA	14.75	646.317	6	1.3	647.326	108.53							14400000												5	39140	SYSMHC00007_Seq44766_QE2_T98G.raw	2	0	0	0	0	2	0	0	0	0	0	0	0	0	0	0	0	0	0
YLAGFFI	14.74	829.437	7	1.5	830.446	169.62	2210000																		1	64236	SYSMHC00007_Seq44762_QE2_U87.raw	1	1	0	0	0	0	0	0	0	0	0	0	0	0	0	0	0	0	0
IIPVLI	14.74	666.468	6	6	667.479	162.81	16100000																		1	61093	SYSMHC00007_Seq44762_QE2_U87.raw	1	1	0	0	0	0	0	0	0	0	0	0	0	0	0	0	0	0	0
EDIVYL	14.74	750.38	6	5	751.391	139.84							18700000												5	53777	SYSMHC00007_Seq44766_QE2_T98G.raw	1	0	0	0	0	1	0	0	0	0	0	0	0	0	0	0	0	0	0
SLLTDLQ	14.74	788.428	7	4.9	789.439	129.85									534000										15	47765	SYSMHC00007_Seq44776_QE2_T98G.raw	1	0	0	0	0	0	0	0	0	0	0	0	0	0	0	1	0	0	0
TPTIAVVPG	14.74	853.491	9	3	854.501	147.4				917000															3	57596	SYSMHC00007_Seq44764_QE2_U87D.raw	1	0	0	1	0	0	0	0	0	0	0	0	0	0	0	0	0	0	0
FILTQI	14.74	733.437	6	2.6	734.447	153.2												26500000							16	59108	SYSMHC00007_Seq44777_QE2_T98GD.raw	1	0	0	0	0	0	0	0	0	0	0	0	0	0	0	0	1	0	0
TDYYIL	14.73	786.38	6	5.3	787.391	122.42															381000				17	43329	SYSMHC00007_Seq44778_QE2_LNT229.raw	1	0	0	0	0	0	0	0	0	0	0	0	0	0	0	0	0	1	0
IDNAEI	14.73	673.328	6	1.5	674.337	108.05							3580000												5	38939	SYSMHC00007_Seq44766_QE2_T98G.raw	1	0	0	0	0	1	0	0	0	0	0	0	0	0	0	0	0	0	0
LSVLEM	14.73	690.362	6	4.2	691.372	136.41							36900000												5	52190	SYSMHC00007_Seq44766_QE2_T98G.raw	1	0	0	0	0	1	0	0	0	0	0	0	0	0	0	0	0	0	0
LNQTSLVT	14.71	874.476	8	4.5	875.487	118.23									3660000										15	42348	SYSMHC00007_Seq44776_QE2_T98G.raw	1	0	0	0	0	0	0	0	0	0	0	0	0	0	0	1	0	0	0
RTNSVCFNK	14.71	1067.52	9	2.1	534.768	63.27														1960000					10	18502	SYSMHC00007_Seq44771_QE2_LNT229.raw	1	0	0	0	0	0	0	0	0	0	1	0	0	0	0	0	0	0	0
LVDLAEI	14.7	771.438	7	5.7	772.449	148.77							12800000												5	57986	SYSMHC00007_Seq44766_QE2_T98G.raw	1	0	0	0	0	1	0	0	0	0	0	0	0	0	0	0	0	0	0
KKSPMIPQK	14.7	1055.62	9	-3.4	528.813	64.93																3970000			11	19318	SYSMHC00007_Seq44772_QE2_LNT229D.raw	1	0	0	0	0	0	0	0	0	0	0	1	0	0	0	0	0	0	0
Q(+.98)PVAQIYV	14.7	917.486	8	4.6	918.497	124.33															138000				17	44148	SYSMHC00007_Seq44778_QE2_LNT229.raw	1	0	0	0	0	0	0	0	0	0	0	0	0	0	0	0	0	1	0		Deamidation (NQ)	Q1:Deamidation (NQ):33.81
INLAEF	14.69	705.37	6	3.4	706.379	143.61													9380000						9	55612	SYSMHC00007_Seq44770_QE2_LNT229.raw	1	0	0	0	0	0	0	0	0	1	0	0	0	0	0	0	0	0	0
EELQEINR	14.68	1029.51	8	5.4	515.765	77.63			2250000																13	23979	SYSMHC00007_Seq44774_QE2_U87.raw	1	0	0	0	0	0	0	0	0	0	0	0	0	1	0	0	0	0	0
ILILGP	14.68	624.421	6	-16.3	625.418	174														1640000					10	67465	SYSMHC00007_Seq44771_QE2_LNT229.raw	1	0	0	0	0	0	0	0	0	0	1	0	0	0	0	0	0	0	0
LTLVGV	14.66	600.385	6	4.5	601.395	121.88						36500000													14	46224	SYSMHC00007_Seq44775_QE2_U87D.raw	1	0	0	0	0	0	0	0	0	0	0	0	0	0	1	0	0	0	0
TQLITV	14.65	673.401	6	3.2	674.41	122.33							15800000												5	45528	SYSMHC00007_Seq44766_QE2_T98G.raw	1	0	0	0	0	1	0	0	0	0	0	0	0	0	0	0	0	0	0
MTLLNL	14.65	703.394	6	1.9	704.403	145.89							504000000			622000000									7	57156	SYSMHC00007_Seq44768_QE2_T98GD.raw	2	0	0	0	0	1	0	1	0	0	0	0	0	0	0	0	0	0	0
NIMELI	14.65	731.389	6	6.1	732.4	166.46							4340000												5	66072	SYSMHC00007_Seq44766_QE2_T98G.raw	1	0	0	0	0	1	0	0	0	0	0	0	0	0	0	0	0	0	0
QDLIIY	14.65	763.412	6	4.1	764.422	139.81																		11900000	18	53452	SYSMHC00007_Seq44779_QE2_LNT229D.raw	1	0	0	0	0	0	0	0	0	0	0	0	0	0	0	0	0	0	1
IVLNSPLTGK	14.65	1040.62	10	3.7	521.321	109.82																	1850000		12	39923	SYSMHC00007_Seq44773_QE2_LNT229D.raw	1	0	0	0	0	0	0	0	0	0	0	0	1	0	0	0	0	0	0
VLLAQ(+.98)L	14.64	656.411	6	2.1	657.419	136.3														348000000					10	50912	SYSMHC00007_Seq44771_QE2_LNT229.raw	2	0	0	0	0	0	0	0	0	0	2	0	0	0	0	0	0	0	0		Deamidation (NQ)	Q5:Deamidation (NQ):1000.00
SYKDNPPLK	14.63	1060.56	9	-11.8	354.522	67.33																		153000	18	20192	SYSMHC00007_Seq44779_QE2_LNT229D.raw	1	0	0	0	0	0	0	0	0	0	0	0	0	0	0	0	0	0	1
FEVPLL	14.63	716.411	6	4.2	717.421	160.62		138000																	2	58853	SYSMHC00007_Seq44763_QE2_U87.raw	1	0	1	0	0	0	0	0	0	0	0	0	0	0	0	0	0	0	0
IIYVSV	14.63	692.411	6	3.3	693.42	132.84											12000000								8	51098	SYSMHC00007_Seq44769_QE2_T98GD.raw	1	0	0	0	0	0	0	0	1	0	0	0	0	0	0	0	0	0	0
DFVALL	14.63	676.38	6	3.9	677.389	157.26													1730000				4170000		12	61279	SYSMHC00007_Seq44773_QE2_LNT229D.raw	2	0	0	0	0	0	0	0	0	1	0	0	1	0	0	0	0	0	0
NLSANVYS	14.62	866.413	8	6.8	867.427	96.83																	624000		12	34047	SYSMHC00007_Seq44773_QE2_LNT229D.raw	1	0	0	0	0	0	0	0	0	0	0	0	1	0	0	0	0	0	0
WISILL	14.62	743.458	6	-1.6	744.464	170.61							495000												5	68144	SYSMHC00007_Seq44766_QE2_T98G.raw	1	0	0	0	0	1	0	0	0	0	0	0	0	0	0	0	0	0	0
EVGINF	14.62	677.338	6	3.9	678.348	126.14						9740000													14	48289	SYSMHC00007_Seq44775_QE2_U87D.raw	1	0	0	0	0	0	0	0	0	0	0	0	0	0	1	0	0	0	0
RGAFLSTVL	14.61	962.555	9	-7.1	963.555	147.81												73900000							16	56466	SYSMHC00007_Seq44777_QE2_T98GD.raw	1	0	0	0	0	0	0	0	0	0	0	0	0	0	0	0	1	0	0
IEAVAL	14.61	614.364	6	1.9	615.372	125.94						21200000													14	48196	SYSMHC00007_Seq44775_QE2_U87D.raw	1	0	0	0	0	0	0	0	0	0	0	0	0	0	1	0	0	0	0
LDFVNL	14.6	719.385	6	7.8	720.398	152.12								10100000			11400000								6	58953	SYSMHC00007_Seq44767_QE2_T98G.raw	2	0	0	0	0	0	1	0	1	0	0	0	0	0	0	0	0	0	0
YEVANL	14.6	707.349	6	6.9	708.361	104.78										2550000									7	37320	SYSMHC00007_Seq44768_QE2_T98GD.raw	1	0	0	0	0	0	0	1	0	0	0	0	0	0	0	0	0	0	0
VEAMQ(+.98)NLSA	14.6	962.438	9	4.1	963.449	108.21											410000								8	39173	SYSMHC00007_Seq44769_QE2_T98GD.raw	1	0	0	0	0	0	0	0	1	0	0	0	0	0	0	0	0	0	0		Deamidation (NQ)	Q5:Deamidation (NQ):26.02
GILGTL	14.59	572.353	6	3.7	573.363	138.62												234000000							16	51775	SYSMHC00007_Seq44777_QE2_T98GD.raw	1	0	0	0	0	0	0	0	0	0	0	0	0	0	0	0	1	0	0
MATQIL	14.59	675.362	6	3.2	676.372	125.05						39400000													14	47756	SYSMHC00007_Seq44775_QE2_U87D.raw	1	0	0	0	0	0	0	0	0	0	0	0	0	0	1	0	0	0	0
DFERIT	14.59	779.381	6	6.6	780.394	93.48				1310000															3	31713	SYSMHC00007_Seq44764_QE2_U87D.raw	1	0	0	1	0	0	0	0	0	0	0	0	0	0	0	0	0	0	0
IALEGLT	14.58	715.412	7	5.1	716.423	132.03			5050000																13	49199	SYSMHC00007_Seq44774_QE2_U87.raw	1	0	0	0	0	0	0	0	0	0	0	0	0	1	0	0	0	0	0
KSTALSL	14.58	718.423	7	2.8	719.432	87.35													846000						9	30057	SYSMHC00007_Seq44770_QE2_LNT229.raw	1	0	0	0	0	0	0	0	0	1	0	0	0	0	0	0	0	0	0
PSEFLPAL	14.58	872.464	8	4.2	873.475	153.08																1440000			11	59474	SYSMHC00007_Seq44772_QE2_LNT229D.raw	1	0	0	0	0	0	0	0	0	0	0	1	0	0	0	0	0	0	0
LEIIMV	14.58	716.414	6	2.5	717.423	161.16											8490000								8	64651	SYSMHC00007_Seq44769_QE2_T98GD.raw	1	0	0	0	0	0	0	0	1	0	0	0	0	0	0	0	0	0	0
VDFLIK	14.58	733.437	6	6.4	367.728	120.33														279000					10	44060	SYSMHC00007_Seq44771_QE2_LNT229.raw	1	0	0	0	0	0	0	0	0	0	1	0	0	0	0	0	0	0	0
ELVTSV	14.57	646.354	6	5.6	647.365	94.32								17000000											6	31825	SYSMHC00007_Seq44767_QE2_T98G.raw	1	0	0	0	0	0	1	0	0	0	0	0	0	0	0	0	0	0	0
EVEAILS	14.57	759.401	7	6.3	760.413	124.78										7880000									7	47035	SYSMHC00007_Seq44768_QE2_T98GD.raw	1	0	0	0	0	0	0	1	0	0	0	0	0	0	0	0	0	0	0
PFAEPLEI	14.56	914.475	8	2.7	915.485	152.25													3970000						9	59418	SYSMHC00007_Seq44770_QE2_LNT229.raw	1	0	0	0	0	0	0	0	0	1	0	0	0	0	0	0	0	0	0
INLLPASA	14.54	797.465	8	2	798.473	129.41							1990000												5	48874	SYSMHC00007_Seq44766_QE2_T98G.raw	1	0	0	0	0	1	0	0	0	0	0	0	0	0	0	0	0	0	0
DLVTFI	14.54	706.39	6	3.3	707.4	165.53																6400000			11	64856	SYSMHC00007_Seq44772_QE2_LNT229D.raw	1	0	0	0	0	0	0	0	0	0	0	1	0	0	0	0	0	0	0
ALEIPVLGP	14.54	907.538	9	5.5	908.55	141.9									4090000										15	53254	SYSMHC00007_Seq44776_QE2_T98G.raw	1	0	0	0	0	0	0	0	0	0	0	0	0	0	0	1	0	0	0
LADAEL	14.54	630.322	6	7.8	631.335	115.38																	0		12	42465	SYSMHC00007_Seq44773_QE2_LNT229D.raw	1	0	0	0	0	0	0	0	0	0	0	0	1	0	0	0	0	0	0
LSSFFI	14.53	712.38	6	4.1	713.39	169.54							1820000												5	67531	SYSMHC00007_Seq44766_QE2_T98G.raw	1	0	0	0	0	1	0	0	0	0	0	0	0	0	0	0	0	0	0
VDKITRIK	14.53	971.613	8	3.7	324.879	67.69													4430000						9	20709	SYSMHC00007_Seq44770_QE2_LNT229.raw	1	0	0	0	0	0	0	0	0	1	0	0	0	0	0	0	0	0	0
TLLISV	14.53	644.411	6	3.8	645.421	140.04											4900000								8	54519	SYSMHC00007_Seq44769_QE2_T98GD.raw	1	0	0	0	0	0	0	0	1	0	0	0	0	0	0	0	0	0	0
YADLLY	14.53	756.369	6	2.9	757.379	139.49																	1770000		12	53383	SYSMHC00007_Seq44773_QE2_LNT229D.raw	1	0	0	0	0	0	0	0	0	0	0	0	1	0	0	0	0	0	0
ENAMVI	14.52	675.326	6	3	676.335	109.24						14300000													14	39973	SYSMHC00007_Seq44775_QE2_U87D.raw	1	0	0	0	0	0	0	0	0	0	0	0	0	0	1	0	0	0	0
DIKVEI	14.52	715.412	6	6.1	716.423	117.64												675000							16	41457	SYSMHC00007_Seq44777_QE2_T98GD.raw	1	0	0	0	0	0	0	0	0	0	0	0	0	0	0	0	1	0	0
TALSQI	14.52	631.354	6	3.3	632.363	98.76						3590000													14	34713	SYSMHC00007_Seq44775_QE2_U87D.raw	1	0	0	0	0	0	0	0	0	0	0	0	0	0	1	0	0	0	0
YITAELL	14.52	821.453	7	2.7	822.463	140.53												95500000							16	52748	SYSMHC00007_Seq44777_QE2_T98GD.raw	1	0	0	0	0	0	0	0	0	0	0	0	0	0	0	0	1	0	0
VILETL	14.51	686.421	6	3.2	687.431	131.56											10300000								8	50470	SYSMHC00007_Seq44769_QE2_T98GD.raw	1	0	0	0	0	0	0	0	1	0	0	0	0	0	0	0	0	0	0
IGIAML	14.51	616.362	6	3.5	617.371	154.47																	1730000		12	60051	SYSMHC00007_Seq44773_QE2_LNT229D.raw	1	0	0	0	0	0	0	0	0	0	0	0	1	0	0	0	0	0	0
GEAMQL	14.51	647.295	6	4.3	648.305	103.38									748000										15	35604	SYSMHC00007_Seq44776_QE2_T98G.raw	1	0	0	0	0	0	0	0	0	0	0	0	0	0	0	1	0	0	0
FLILPKP	14.51	826.532	7	4.3	414.275	121.56																		15300000	18	45061	SYSMHC00007_Seq44779_QE2_LNT229D.raw	1	0	0	0	0	0	0	0	0	0	0	0	0	0	0	0	0	0	1
VICPPRPPK	31.36	1005.58	9	2.2	336.201	77.8													26000000	39600000	21600000	49500000	53600000	14900000	18	25033	SYSMHC00007_Seq44779_QE2_LNT229D.raw	17	0	0	0	0	0	0	0	0	3	3	4	3	0	0	0	0	3	1	AluYe5-intron-2__112589314_112589629-rc12-4:AluYk2-intron-1__240887227_240887512-rc12-4:AluYk4-intron-9__125592623_125592921-rc23-4:AluYk2-intron-19__9583492_9583804-rc13-1:SVA_B-intergenic-11__4333920_4335398-fw23-1:AluYk2-intergenic-18__49505768_49506086-rc13-2:AluYk4-intergenic-9__73910582_73910883-rc23-4:SVA_B-intron-13__32720649_32722378-fw33-1:AluYk2-intergenic-13__69662666_69662976-rc25-2:…
AIFLPQPPK	30.03	1009.6	9	3.1	505.807	120.98													26400000	2200000	16800000	23500000	41500000	53300000	18	44796	SYSMHC00007_Seq44779_QE2_LNT229D.raw	18	0	0	0	0	0	0	0	0	3	2	3	2	0	0	0	0	5	3	tr|J3QLV5|J3QLV5_HUMAN:AluYk2-intron-16__2306744_2307046-rc21-13:tr|K7EQJ6|K7EQJ6_HUMAN
VILPPQPPK	22.72	987.612	9	3.8	494.815	96.72													231000000	100000000	116000000	173000000	165000000	243000000	10	33572	SYSMHC00007_Seq44771_QE2_LNT229.raw	55	0	0	0	0	0	0	0	0	11	11	6	10	0	0	0	0	11	6	tr|H7C1S1|H7C1S1_HUMAN:tr|U3KPZ4|U3KPZ4_HUMAN:SVA_D-intron-22__32099585_32099703-fw14-1:AluYk2-intron-21__40559177_40559476-rc33-4:AluYk4-intergenic-2__122840457_122840775-rc13-2:AluYk2-intergenic-7__63612975_63613272-rc12-4:SVA_E-intron-2__115220411_115220510-fw31-2:SVA_F-intergenic-7__1566341_1566458-fw2-7
AVLLPQPPK	20.17	961.596	9	5.3	481.808	106.85															4280000	5250000	9310000		17	36831	SYSMHC00007_Seq44778_QE2_LNT229.raw	3	0	0	0	0	0	0	0	0	0	0	1	1	0	0	0	0	1	0	AluYc3-intron-6__64781433_64781600-rc32-10:AluYk4-intergenic-2__97710330_97710627-rc12-10:SVA_B-intron-10__101110151_101110264-fw11-5:tr|F8VPI2|F8VPI2_HUMAN:tr|A0A0C4DH20|A0A0C4DH20_HUMAN
ILLPQPPKK	19.26	1032.67	9	3.6	345.232	92.92														6760000	15800000	10600000	9180000	11000000	18	32114	SYSMHC00007_Seq44779_QE2_LNT229D.raw	7	0	0	0	0	0	0	0	0	0	2	1	2	0	0	0	0	1	1	AluYk4-intergenic-13__85683116_85683415-rc12-10:tr|A0A087WZW1|A0A087WZW1_HUMAN
GTCGQPADKASASGSGAQVGGPISSGSSASSVTVTR	67.48	3221.52	36	6	1074.85	91.74	126000000	67000000	54500000	737000000	223000000	193000000	137000000	33100000	785000	152000000	59900000	3250000	813000000	139000000	14500000	859000000	297000000	58900000	6	30636	SYSMHC00007_Seq44767_QE2_T98G.raw	38	2	2	2	2	2	2	3	1	4	2	4	2	2	1	1	2	2	2	P02545|LMNA_HUMAN
GTCGQPADKASASGSGAQVGGPISSGSSASSVTVTRSY	67.43	3471.62	38	3.7	1158.22	102.66		30700000	44500000	7930000	32700000	49300000	18900000	20700000				3450000	33900000	152000000	32500000	36600000	133000000	63500000	17	35040	SYSMHC00007_Seq44778_QE2_LNT229.raw	24	0	2	1	1	1	2	0	0	1	2	2	3	2	1	0	1	2	3	P02545|LMNA_HUMAN
TETQEKNPLPSKETIEQEKQAGES	65.95	2700.31	24	4.9	901.115	83.83	10400000	6320000	23900000	52100000	21400000	20200000	85200000	20800000	11400000	87100000	76400000	15600000	8050000			1650000			6	27072	SYSMHC00007_Seq44767_QE2_T98G.raw	32	2	1	2	1	3	3	3	3	3	0	1	0	3	2	2	3	0	0	P62328|TYB4_HUMAN
TQEKNPLPSKETIEQEKQAGES	63.38	2470.22	22	5.2	824.418	81.78	43500000	18100000	75400000	247000000	65900000	71200000	136000000	54200000	17100000	165000000	132000000	28300000	10500000	2160000		6250000	2930000	1820000	6	26135	SYSMHC00007_Seq44767_QE2_T98G.raw	52	4	3	5	4	3	3	4	4	3	2	1	2	3	3	3	4	0	1	P62328|TYB4_HUMAN
TCGQPADKASASGSGAQVGGPISSGSSASSVTVTR	63.25	3164.5	35	5.6	1055.85	92.87			4930000	15000000	61800000	124000000	2020000	381000		44200000	6980000	182000	258000000	88000000	1930000	127000000	14200000	3860000	10	31854	SYSMHC00007_Seq44771_QE2_LNT229.raw	29	0	0	2	2	1	1	2	1	5	2	4	3	1	2	0	1	1	1	P02545|LMNA_HUMAN
TCGQPADKASASGSGAQVGGPISSGSSASSVTVTRSY	63.03	3414.6	37	2.1	1139.21	101.89					11100000	32400000						625000	4720000	78800000	3070000	1680000		0	10	35913	SYSMHC00007_Seq44771_QE2_LNT229.raw	10	0	0	0	1	0	0	0	0	1	3	1	0	0	1	0	1	1	1	P02545|LMNA_HUMAN
PGGGGGGGSGGGGGSGGGGSGGGRGA	62.06	1743.73	26	2.8	872.873	46.21										38500				289000					10	10807	SYSMHC00007_Seq44771_QE2_LNT229.raw	2	0	0	0	0	0	0	1	0	0	1	0	0	0	0	0	0	0	0	Q9UHB9|SRP68_HUMAN
DTSLFSDEFKVETSNKVLDYDTSHIY	61.21	3052.42	26	4	1018.48	154.3														1490000				3430000	18	59969	SYSMHC00007_Seq44779_QE2_LNT229D.raw	2	0	0	0	0	0	0	0	0	0	1	0	0	0	0	0	0	0	1	O14672|ADA10_HUMAN
QLRGPVKPTGGPGGGGTQTQQQMNQLK	61.19	2762.42	27	2.2	921.817	82.33													13000000	3280000	2650000	7120000	1980000	6310000	9	27680	SYSMHC00007_Seq44770_QE2_LNT229.raw	6	0	0	0	0	0	0	0	0	1	1	1	1	0	0	0	0	1	1	P26196|DDX6_HUMAN
THETGTTNTATTTVVANLGGHPQPTQVQ	60.8	2860.39	28	7.2	954.479	104.78	2550000	888000		6500000	1650000		3500000	2210000		5800000				2220000		6240000	3330000		11	37937	SYSMHC00007_Seq44772_QE2_LNT229D.raw	11	1	1	1	1	1	2	1	0	0	1	1	1	0	0	0	0	0	0	P51610|HCFC1_HUMAN:tr|A6NEM2|A6NEM2_HUMAN
TETQEKNPLPSKETIEQEKQAG	60.68	2484.23	22	4.4	829.089	81.39	3410000		4970000	16700000	1820000	11700000	7410000	6740000		16900000	13800000	3440000							3	26024	SYSMHC00007_Seq44764_QE2_U87D.raw	20	2	0	2	1	2	3	2	2	0	0	0	0	2	2	0	2	0	0	P62328|TYB4_HUMAN
THETGTTNTATTTVVANLGGHPQPTQ	60.39	2633.27	26	-0.3	878.763	100.48	1370000			4230000									3040000			4050000			11	35961	SYSMHC00007_Seq44772_QE2_LNT229D.raw	6	2	0	1	0	0	0	0	0	1	0	2	0	0	0	0	0	0	0	P51610|HCFC1_HUMAN:tr|A6NEM2|A6NEM2_HUMAN
GTCGQPADKASASGSGAQVGGPISSGSSASSVTVTRS	60.31	3308.55	37	2.6	1103.86	89.21	2370000		525000	29400000	0	3520000							21300000	693000		22600000	5370000		11	30779	SYSMHC00007_Seq44772_QE2_LNT229D.raw	12	1	0	1	2	0	0	0	0	2	1	2	1	1	1	0	0	0	0	P02545|LMNA_HUMAN
HGASATDLGLSTDNSDLNSNLSQSTLDIH	59.99	2982.38	29	8.6	995.143	132.24			1720000			16000000						6350000	0		822000				17	47567	SYSMHC00007_Seq44778_QE2_LNT229.raw	6	0	0	0	0	0	0	0	0	1	0	0	0	1	1	0	1	2	0	Q09472|EP300_HUMAN
TLVITDKEKAEKLKQSLPPGLAVKE	59.65	2734.58	25	2	912.537	112.67				7320000									5770000						3	40739	SYSMHC00007_Seq44764_QE2_U87D.raw	3	0	0	2	0	0	0	0	0	1	0	0	0	0	0	0	0	0	0	P63173|RL38_HUMAN
GSYTQAASSDSAQGSDVSLTACKV	59.25	2332.05	24	3.8	1167.04	115.23															2070000			3230000	18	42155	SYSMHC00007_Seq44779_QE2_LNT229D.raw	3	0	0	0	0	0	0	0	0	0	0	0	0	0	0	0	0	1	2	P04439|1A03_HUMAN:P13746|1A11_HUMAN
KTETQEKNPLPSKETIEQEKQAGES	59.19	2828.4	25	2.8	943.811	77.59	11400000		3980000		2980000			2910000		30700000	5280000	12000000							7	24464	SYSMHC00007_Seq44768_QE2_T98GD.raw	10	2	0	0	1	0	1	1	2	0	0	0	0	1	0	0	2	0	0	P62328|TYB4_HUMAN
TQAASSDSAQGSDVSLTACKV	58.69	2024.93	21	4	1013.48	109.86													8140000		42500000	4680000		19300000	17	38159	SYSMHC00007_Seq44778_QE2_LNT229.raw	11	0	0	0	0	0	0	0	0	2	0	2	0	0	0	0	0	4	3	P04439|1A03_HUMAN:P13746|1A11_HUMAN
AYGGGGGGSSYGGSDYGNGFGGFGSY	58.64	2353.91	26	2.1	1177.97	143.88							21300000	9190000	2630000	2910000	5120000	297000000							5	55660	SYSMHC00007_Seq44766_QE2_T98G.raw	16	0	0	0	0	3	2	2	2	0	0	0	0	0	0	1	6	0	0	Q13151|ROA0_HUMAN
KTYFPHFDLSHGSAQVK	58.34	1960.98	17	3.3	981.5	109.64															11600000	4780000		97300000	18	39837	SYSMHC00007_Seq44779_QE2_LNT229D.raw	9	0	0	0	0	0	0	0	0	0	0	1	0	0	0	0	0	2	6	P69905|HBA_HUMAN
TCGQPADKASASGSGAQVGGPISSGSSASSVTVTRS	58.17	3251.53	36	2	1084.85	92.09						1780000													14	31419	SYSMHC00007_Seq44775_QE2_U87D.raw	1	0	0	0	0	0	0	0	0	0	0	0	0	0	1	0	0	0	0	P02545|LMNA_HUMAN
GSFGGRSSGSPYGGGYGSGGGSGGYGSR	57.88	2471.05	28	2	824.692	87.61														3940000	7300000	12900000	7710000	22100000	18	29604	SYSMHC00007_Seq44779_QE2_LNT229D.raw	7	0	0	0	0	0	0	0	0	0	1	1	1	0	0	0	0	2	2	P51991|ROA3_HUMAN
SDTHSSTFDAGAGIALNDH	57.84	1914.83	19	2.5	958.427	105.87															5310000	2340000	4930000	17700000	18	38165	SYSMHC00007_Seq44779_QE2_LNT229D.raw	6	0	0	0	0	0	0	0	0	0	0	1	1	0	0	0	0	2	2	P04406|G3P_HUMAN
AYGGGGGGSSYGGSDYGN(+.98)GFGGFGSY	57.72	2354.9	26	1.7	1178.46	144.55							1360000	2250000			4150000	80200000							16	54760	SYSMHC00007_Seq44777_QE2_T98GD.raw	7	0	0	0	0	1	1	0	1	0	0	0	0	0	0	0	4	0	0	Q13151|ROA0_HUMAN	Deamidation (NQ)	N18:Deamidation (NQ):1000.00
KASASGSGAQVGGPISSGSSASSVTVTR	57.68	2492.25	28	2.5	831.758	87.56	1130000	302000		3400000	1460000	905000	682000			2170000	801000	79700	12000000	1830000		12000000	1430000	564000	18	29582	SYSMHC00007_Seq44779_QE2_LNT229D.raw	17	1	1	1	1	1	0	1	1	2	2	1	1	0	1	0	2	0	1	P02545|LMNA_HUMAN
HEFQDETDTEEETLYSSKH	57.61	2323.97	19	5.7	775.669	94.17			1530000	1590000		3630000			1150000	1860000		5900000	916000		1710000	583000		2300000	18	32712	SYSMHC00007_Seq44779_QE2_LNT229D.raw	11	0	0	1	0	0	0	1	0	2	0	1	0	1	1	1	1	1	1	O75976|CBPD_HUMAN
GTCGQPADKASASGSGAQ(+.98)VGGPISSGSSASSVTVTRSY	57.4	3472.6	38	11.5	1158.55	99.26	822000			3710000	4040000	1080000					9040000		7390000		3190000		2850000		8	35055	SYSMHC00007_Seq44769_QE2_T98GD.raw	9	1	0	1	1	0	0	0	2	1	0	0	1	0	1	0	0	1	0	P02545|LMNA_HUMAN	Deamidation (NQ)	Q18:Deamidation (NQ):65.46
SYSQAASSDSAQGSDVSLTACKV	57.38	2261.01	23	8.8	1131.52	111.37						5130000				5390000		582000							7	40466	SYSMHC00007_Seq44768_QE2_T98GD.raw	3	0	0	0	0	0	0	1	0	0	0	0	0	0	1	0	1	0	0	tr|A0A140T9I0|A0A140T9I0_HUMAN:P01892|1A02_HUMAN:P10316|1A69_HUMAN:P01891|1A68_HUMAN:P30447|1A23_HUMAN:P05534|1A24_HUMAN:Q09160|1A80_HUMAN
SKQQLSAEELDAQLDAYNARMDTS	57.25	2683.24	24	3.4	895.423	131.66				2410000		3630000	8070000	12000000	2730000	9540000	10100000	9510000	10700000						3	49940	SYSMHC00007_Seq44764_QE2_U87D.raw	10	0	0	1	0	1	1	1	1	1	0	0	0	0	1	1	2	0	0	Q86V81|THOC4_HUMAN:tr|E9PB61|E9PB61_HUMAN
VLYHYVAVNNPKKQE	56.84	1800.95	15	-1.5	901.482	82.12			15800000			27000000			10200000			13500000	60900000	34500000	38900000	69400000	69900000	120000000	18	27036	SYSMHC00007_Seq44779_QE2_LNT229D.raw	25	0	0	0	0	0	0	0	0	3	2	3	3	2	2	2	2	3	3	P0C6T2|OST4_HUMAN
GGDDDWTHLSSKEVDPSTG	56.74	2001.86	19	3	1001.94	109.28														10900000	14300000		13000000	31400000	18	39694	SYSMHC00007_Seq44779_QE2_LNT229D.raw	10	0	0	0	0	0	0	0	0	0	3	0	2	0	0	0	0	2	3	Q13501|SQSTM_HUMAN
KKVVDPFSKKDWYDVKAPAMF	56.58	2498.3	21	4.7	833.779	131.03																		1830000	18	49449	SYSMHC00007_Seq44779_QE2_LNT229D.raw	1	0	0	0	0	0	0	0	0	0	0	0	0	0	0	0	0	0	1	P61247|RS3A_HUMAN
TQEKNPLPSKETIEQEKQAG	56.37	2254.14	20	4.1	752.392	80.1	15300000	2390000	20800000	71500000	8370000	47500000	7230000	8510000		20600000	17400000	4230000							7	25610	SYSMHC00007_Seq44768_QE2_T98GD.raw	23	2	1	3	2	2	2	2	2	0	0	0	0	3	2	0	2	0	0	P62328|TYB4_HUMAN
SQAASSDSAQGSDVSLTACKV	56.23	2010.92	21	3.1	1006.47	105.83						68200000	674000		25000000	14100000	4050000	36500000							5	37921	SYSMHC00007_Seq44766_QE2_T98G.raw	16	0	0	0	0	1	0	2	2	0	0	0	0	0	3	4	4	0	0	tr|A0A140T9I0|A0A140T9I0_HUMAN:P01892|1A02_HUMAN:P10316|1A69_HUMAN:P01891|1A68_HUMAN:P30447|1A23_HUMAN:P05534|1A24_HUMAN:Q09160|1A80_HUMAN
TETQEKNTLPTKETIEQEKRSE	55.9	2618.3	22	3.6	873.778	75.49	1670000		1960000	11000000	1560000	1490000	5620000	1740000		8600000	5140000	714000	3940000			232000			3	23305	SYSMHC00007_Seq44764_QE2_U87D.raw	20	2	0	2	2	2	2	2	2	1	0	1	0	2	1	0	1	0	0	P63313|TYB10_HUMAN
TALTSDSDTDSSSDSDSDTSEGK	55.86	2306.9	23	4.1	1154.46	64.66		134000									518000								8	18955	SYSMHC00007_Seq44769_QE2_T98GD.raw	3	0	2	0	0	0	0	0	1	0	0	0	0	0	0	0	0	0	0	Q96EY7|PTCD3_HUMAN
YSQAASSDSAQGSDVSLTACKV	55.65	2173.98	22	6.1	1088	110.63												2040000							16	38112	SYSMHC00007_Seq44777_QE2_T98GD.raw	2	0	0	0	0	0	0	0	0	0	0	0	0	0	0	0	2	0	0	tr|A0A140T9I0|A0A140T9I0_HUMAN:P01892|1A02_HUMAN:P10316|1A69_HUMAN:P01891|1A68_HUMAN:P30447|1A23_HUMAN:P05534|1A24_HUMAN:Q09160|1A80_HUMAN
AYGGGGGGSSYGGSDYGN(+.98)GFGGFG	55.64	2104.8	24	3.6	1053.41	136.03									2300000	1290000		91700000							16	50499	SYSMHC00007_Seq44777_QE2_T98GD.raw	6	0	0	0	0	0	0	2	0	0	0	0	0	0	0	1	3	0	0	Q13151|ROA0_HUMAN	Deamidation (NQ)	N18:Deamidation (NQ):1000.00
KMYFPDVEFDIKSPK	55.59	1842.92	15	9.4	615.321	135.41													87200000	2140000	11900000	14600000	9600000	21800000	17	48904	SYSMHC00007_Seq44778_QE2_LNT229.raw	11	0	0	0	0	0	0	0	0	3	2	2	1	0	0	0	0	2	1	Q09666|AHNK_HUMAN
YTQAASSDSAQGSDVSLTACKV	55.55	2188	22	0.5	1095.01	113.26															541000				17	39646	SYSMHC00007_Seq44778_QE2_LNT229.raw	3	0	0	0	0	0	0	0	0	0	0	0	0	0	0	0	0	3	0	P04439|1A03_HUMAN:P13746|1A11_HUMAN
PVTVTRTTITTTTTSSSGLGSPM	55.53	2295.16	23	4.9	1148.59	117.48			1130000			2560000									5000000			11500000	18	43175	SYSMHC00007_Seq44779_QE2_LNT229D.raw	8	0	0	0	0	0	0	0	0	0	0	0	0	1	1	0	0	4	2	Q96S97|MYADM_HUMAN
GSHSMRYFSTSVSWPGR	55.45	1940.9	17	3	647.974	115.5													82900000	1940000	160000000	850000000	528000000	1040000000	18	42278	SYSMHC00007_Seq44779_QE2_LNT229D.raw	29	0	0	0	0	0	0	0	0	6	1	5	6	0	0	0	0	5	6	P30504|1C04_HUMAN
SDNQLQEGKNVIGLQMGTNRGASQAGMTGY	55.25	3124.47	30	4.9	1042.5	125.53						6360000													14	47993	SYSMHC00007_Seq44775_QE2_U87D.raw	1	0	0	0	0	0	0	0	0	0	0	0	0	0	1	0	0	0	0	P37802|TAGL2_HUMAN
PVTVTRTTITTTTTSSSGLGSPMIVGSPR	55.2	2904.52	29	1.6	969.183	122.04			1660000			6510000									4390000			10600000	18	45284	SYSMHC00007_Seq44779_QE2_LNT229D.raw	4	0	0	0	0	0	0	0	0	0	0	0	0	1	1	0	0	1	1	Q96S97|MYADM_HUMAN
TLRNDLQLSESGSDSDD	55.17	1850.81	17	4.1	926.418	100.67								1700000		2300000	2150000		2180000	2850000					6	34773	SYSMHC00007_Seq44767_QE2_T98G.raw	5	0	0	0	0	0	1	1	1	1	1	0	0	0	0	0	0	0	0	Q96JC9|EAF1_HUMAN:Q96CJ1|EAF2_HUMAN
GTCGQPADKASASGSGAQVGGPISSGSSASS	55.09	2665.19	31	3.9	889.407	79.29	4160000	477000		46400000	3310000	3900000				3340000			37700000			37000000	2500000		3	25051	SYSMHC00007_Seq44764_QE2_U87D.raw	18	2	1	3	1	0	0	2	0	3	0	3	2	0	1	0	0	0	0	P02545|LMNA_HUMAN
SNPAVRTAAANAAAGAAENAFRAP	54.99	2268.14	24	4.2	757.056	122.37			4210000			13900000						19500000			3690000			8520000	18	45436	SYSMHC00007_Seq44779_QE2_LNT229D.raw	6	0	0	0	0	0	0	0	0	0	0	0	0	1	1	0	2	1	1	O14828|SCAM3_HUMAN
RKGGSYSQAASSDSAQGSDVSLTACKV	54.88	2659.25	27	4.2	887.428	95.83						7640000			259000			958000							14	33253	SYSMHC00007_Seq44775_QE2_U87D.raw	3	0	0	0	0	0	0	0	0	0	0	0	0	0	1	1	1	0	0	tr|A0A140T9I0|A0A140T9I0_HUMAN:P01892|1A02_HUMAN:P10316|1A69_HUMAN:P01891|1A68_HUMAN:P30447|1A23_HUMAN:P05534|1A24_HUMAN:Q09160|1A80_HUMAN
PGVTVKDVNQQEFVRALA	54.79	1970.06	18	2.6	657.695	128.95	5350000		46100000			36700000						20000000			7400000	786000		10300000	18	48485	SYSMHC00007_Seq44779_QE2_LNT229D.raw	8	1	0	0	0	0	0	0	0	0	0	1	0	2	1	0	1	1	1	P39019|RS19_HUMAN
DDDWTHLSSKEVDPSTG	54.67	1887.81	17	3	944.916	111.4															86200		2010000	11800000	18	40532	SYSMHC00007_Seq44779_QE2_LNT229D.raw	5	0	0	0	0	0	0	0	0	0	0	0	1	0	0	0	0	1	3	Q13501|SQSTM_HUMAN
AYGGGGGGSSYGGSDYGNGFGGFG	54.65	2103.82	24	5.4	1052.92	133.43							3280000		7780000			223000000							16	49223	SYSMHC00007_Seq44777_QE2_T98GD.raw	6	0	0	0	0	1	0	0	0	0	0	0	0	0	0	2	3	0	0	Q13151|ROA0_HUMAN
TETQEKNPLPSKETIEQEKQ	54.62	2356.18	20	4	786.402	79.35	1330000		2040000	16000000	1830000	8470000	7300000	4260000	1530000	13600000	9720000	2100000	253000						3	25085	SYSMHC00007_Seq44764_QE2_U87D.raw	20	1	0	2	1	2	2	3	2	1	0	0	0	1	2	2	1	0	0	P62328|TYB4_HUMAN
EMIREADIDGDGQVNYEEFVQMMTAK	54.58	3018.34	26	6.4	1007.13	164.38						8670000													14	66421	SYSMHC00007_Seq44775_QE2_U87D.raw	1	0	0	0	0	0	0	0	0	0	0	0	0	0	1	0	0	0	0	P62158|CALM_HUMAN:tr|E7ETZ0|E7ETZ0_HUMAN:tr|H0Y7A7|H0Y7A7_HUMAN
TQEKNPLPSKETIEQEKQ	54.44	2126.09	18	5.8	709.707	76.93	5150000	1670000	3430000	73900000	5140000	28500000	8930000	6270000		23200000	19100000	679000							3	23969	SYSMHC00007_Seq44764_QE2_U87D.raw	16	1	1	2	1	2	2	1	2	0	0	0	0	1	2	0	1	0	0	P62328|TYB4_HUMAN
TQEKNTLPTKETIEQEKR	54.44	2172.14	18	5.1	725.057	71.24	328000			11200000	2030000	2230000	701000	351000		1700000	1700000								3	21361	SYSMHC00007_Seq44764_QE2_U87D.raw	12	1	0	3	2	1	1	1	2	0	0	0	0	0	1	0	0	0	0	P63313|TYB10_HUMAN
GSYSQAASSDSAQGSDVSLTACKV	54.18	2318.03	24	3.6	1160.03	113.54						42800000			1050000			11700000							14	42009	SYSMHC00007_Seq44775_QE2_U87D.raw	6	0	0	0	0	0	0	0	0	0	0	0	0	0	3	1	2	0	0	tr|A0A140T9I0|A0A140T9I0_HUMAN:P01892|1A02_HUMAN:P10316|1A69_HUMAN:P01891|1A68_HUMAN:P30447|1A23_HUMAN:P05534|1A24_HUMAN:Q09160|1A80_HUMAN
IQRTPKIQVYSRHPAEN	54	2036.09	17	2.5	679.706	73.15			1330000	2680000	2660000	3720000	20800000	16200000	5060000	8960000	24400000	4690000	10200000	4780000	1630000	15200000	20500000	11400000	18	22874	SYSMHC00007_Seq44779_QE2_LNT229D.raw	32	0	0	2	2	2	2	2	3	2	2	3	2	1	2	2	1	2	2	P61769|B2MG_HUMAN
AGLGGAGASTSGSSGACGFSYK	53.88	1891.84	22	2	946.928	108.09													23700000	27400000	19500000	10800000	3820000	5120000	17	37382	SYSMHC00007_Seq44778_QE2_LNT229.raw	13	0	0	0	0	0	0	0	0	2	3	2	2	0	0	0	0	3	1	tr|Q5H909|Q5H909_HUMAN:Q9UNF1|MAGD2_HUMAN
THSSTFDAGAGIALNDH	53.81	1712.78	17	11.1	857.404	102.49																		420000	18	36563	SYSMHC00007_Seq44779_QE2_LNT229D.raw	1	0	0	0	0	0	0	0	0	0	0	0	0	0	0	0	0	0	1	P04406|G3P_HUMAN
LIKTVETRDGQVINETSQ	53.74	2030.06	18	3.8	1016.04	86.61	167000000	6830000	98800000	116000000	49300000	150000000	9430000	14800000	5310000	34600000	11700000	32700000	14700000	55300000	8700000	11500000	14800000	28900000	3	28457	SYSMHC00007_Seq44764_QE2_U87D.raw	44	4	2	4	3	2	2	2	1	2	3	1	2	4	4	1	3	1	3	P08670|VIME_HUMAN
GTCGQPADKASASGSGAQVGGPISSGSSASSVT	53.74	2865.3	33	3.4	1433.66	88.73	8330000	3510000		47400000	9760000	9070000				7750000			84600000	8720000	0	64600000	24100000		11	30559	SYSMHC00007_Seq44772_QE2_LNT229D.raw	18	1	1	3	1	0	0	2	0	3	1	3	1	0	1	0	0	1	0	P02545|LMNA_HUMAN
RIKPAATSHVEGSGGVSAKGK	53.72	2036.11	21	2.8	679.713	50.02													5320000		284000	581000		210000	9	12623	SYSMHC00007_Seq44770_QE2_LNT229.raw	4	0	0	0	0	0	0	0	0	1	0	1	0	0	0	0	0	1	1	Q96ME7|ZN512_HUMAN:tr|G3XAG1|G3XAG1_HUMAN
KASASGSGAQVGGPISSGSSASSVTVTRSY	53.71	2742.34	30	6.7	915.127	96.91														457000	169000			963000	18	34029	SYSMHC00007_Seq44779_QE2_LNT229D.raw	3	0	0	0	0	0	0	0	0	0	1	0	0	0	0	0	0	1	1	P02545|LMNA_HUMAN
TAQEYGAGTYGASSTTSTGRSS	53.7	2138.94	22	4	713.989	78.67				735000			1330000		502000	687000	2320000					306000			5	25183	SYSMHC00007_Seq44766_QE2_T98G.raw	10	0	0	1	0	2	0	2	2	0	0	1	0	0	0	2	0	0	0	Q92841|DDX17_HUMAN:tr|H3BLZ8|H3BLZ8_HUMAN
KGGSYSQAASSDSAQGSDVSLTACKV	53.6	2503.15	26	1	835.391	103.57						5160000													14	37108	SYSMHC00007_Seq44775_QE2_U87D.raw	1	0	0	0	0	0	0	0	0	0	0	0	0	0	1	0	0	0	0	tr|A0A140T9I0|A0A140T9I0_HUMAN:P01892|1A02_HUMAN:P10316|1A69_HUMAN:P01891|1A68_HUMAN:P30447|1A23_HUMAN:P05534|1A24_HUMAN:Q09160|1A80_HUMAN
PPNPEEVKTPEEGEKQSQC	53.53	2124.96	19	6.2	709.333	79.86														64000000					10	25951	SYSMHC00007_Seq44771_QE2_LNT229.raw	3	0	0	0	0	0	0	0	0	0	3	0	0	0	0	0	0	0	0	O76087|GAGE7_HUMAN:P0CL81|GG12G_HUMAN:P0CL82|GG12I_HUMAN:Q13069|GAGE5_HUMAN:tr|A0A087X111|A0A087X111_HUMAN:P0CL80|GG12F_HUMAN:Q13067|GAGE3_HUMAN
PGMGAMGGMGGGMGGGM(+15.99)F	53.42	1574.58	18	5.6	788.302	141.39															1550000			6960000	18	54168	SYSMHC00007_Seq44779_QE2_LNT229D.raw	5	0	0	0	0	0	0	0	0	0	0	0	0	0	0	0	0	2	3	P10809|CH60_HUMAN	Oxidation (M)	M17:Oxidation (M):76.73
HSQGLGGHYADSYLK	53.25	1631.77	15	4.2	544.933	91.3			3650000			5880000				4590000		4410000	17900000	10400000	25700000	16900000	14100000	29900000	17	30039	SYSMHC00007_Seq44778_QE2_LNT229.raw	13	0	0	0	0	0	0	1	0	1	1	1	1	1	1	0	1	3	2	tr|A0A087WZ13|A0A087WZ13_HUMAN:tr|E9PAU2|E9PAU2_HUMAN
GPSGVSHTHSGHTHGQAGSHY	53.23	2096.92	21	2.1	699.981	46.75									326000										15	10306	SYSMHC00007_Seq44776_QE2_T98G.raw	1	0	0	0	0	0	0	0	0	0	0	0	0	0	0	1	0	0	0	Q5D862|FILA2_HUMAN
VVVTEIPKEEKDPGMGAMGGMGGGMGGGM(+15.99)F	53.2	2941.32	30	4.5	981.45	134.11						25000000			14500000			44200000		1250000	6600000			50800000	18	50872	SYSMHC00007_Seq44779_QE2_LNT229D.raw	9	0	0	0	0	0	0	0	0	0	1	0	0	0	2	1	1	2	2	P10809|CH60_HUMAN	Oxidation (M)	M29:Oxidation (M):63.97
ESRAQLGGPEAAKSDETAAK	53	2014.99	20	4.7	672.674	63.47			1070000	1580000	3000000	4030000	3520000	1230000	2960000	2820000		1380000						1130000	14	18037	SYSMHC00007_Seq44775_QE2_U87D.raw	14	0	0	2	1	2	1	2	0	0	0	0	0	1	1	2	1	0	1	P04792|HSPB1_HUMAN
GLFAGLGGAGASTSGSSGACGFSYK	52.96	2209.01	25	1.9	1105.51	143.28													5140000	3100000		1590000			10	53863	SYSMHC00007_Seq44771_QE2_LNT229.raw	7	0	0	0	0	0	0	0	0	2	3	2	0	0	0	0	0	0	0	tr|Q5H909|Q5H909_HUMAN:Q9UNF1|MAGD2_HUMAN
LSPEEYVFAALNLYTDIINIFLYILTIIGRAKE	52.89	3815.08	33	7.7	1272.71	174.97						0													14	71540	SYSMHC00007_Seq44775_QE2_U87D.raw	1	0	0	0	0	0	0	0	0	0	0	0	0	0	1	0	0	0	0	Q7Z429|LFG1_HUMAN
SGSPYGGGYGSGGGSGGYGSR	52.73	1822.75	21	4.4	912.387	83.19									811000			417000							15	26289	SYSMHC00007_Seq44776_QE2_T98G.raw	2	0	0	0	0	0	0	0	0	0	0	0	0	0	0	1	1	0	0	P51991|ROA3_HUMAN
LEVNKYQYLLTGRVYDGKM	52.73	2289.18	19	11.4	764.077	135.73													2020000	1350000	1510000		674000	7940000	17	49039	SYSMHC00007_Seq44778_QE2_LNT229.raw	5	0	0	0	0	0	0	0	0	1	1	0	1	0	0	0	0	1	1	P35625|TIMP3_HUMAN
TSDSDTDSSSDSDSDTSEGK	52.64	2021.73	20	4.6	1011.88	48.06		178000		429000	161000					116000						86100			3	11426	SYSMHC00007_Seq44764_QE2_U87D.raw	5	0	1	1	1	0	0	1	0	0	0	1	0	0	0	0	0	0	0	Q96EY7|PTCD3_HUMAN
KGGSYTQAASSDSAQ(+.98)GSDVSLTACKV	52.58	2518.15	26	9	840.398	107.56															10600				17	37147	SYSMHC00007_Seq44778_QE2_LNT229.raw	1	0	0	0	0	0	0	0	0	0	0	0	0	0	0	0	0	1	0	P04439|1A03_HUMAN:P13746|1A11_HUMAN	Deamidation (NQ)	Q15:Deamidation (NQ):58.06
HGSPDQSHQVTGNH	52.53	1499.65	14	4.2	500.893	47.43	23800	349000	980000	2380000	1210000	6590000	5080000	2880000	2650000	1910000	2740000		1450000	1260000	1200000	602000	1710000		17	10860	SYSMHC00007_Seq44778_QE2_LNT229.raw	17	1	1	1	1	1	1	1	1	1	1	1	1	1	2	1	0	1	0	tr|G3V153|G3V153_HUMAN:Q14444|CAPR1_HUMAN
LGGAGASTSGSSGACGFSYK	52.51	1763.78	20	2.8	882.899	96.12													8660000	11900000	4860000	5680000	4580000	2830000	11	34014	SYSMHC00007_Seq44772_QE2_LNT229D.raw	6	0	0	0	0	0	0	0	0	1	1	1	1	0	0	0	0	1	1	tr|Q5H909|Q5H909_HUMAN:Q9UNF1|MAGD2_HUMAN
SNKTVQTAAANAASTAASSAAQNAFKGNQI	52.5	2892.43	30	2.7	965.154	130.72						2580000													14	50557	SYSMHC00007_Seq44775_QE2_U87D.raw	1	0	0	0	0	0	0	0	0	0	0	0	0	0	1	0	0	0	0	tr|A0A087WXB0|A0A087WXB0_HUMAN:O15126|SCAM1_HUMAN
SETPDQFMTADETRNLQ	52.44	1981.87	17	3.9	991.946	119.33	1730000	259000	9060000	4870000		28900000	15700000	5670000	15400000	8490000	7360000	31700000	12100000	2460000	2100000	2150000	6880000	5610000	18	44043	SYSMHC00007_Seq44779_QE2_LNT229D.raw	33	1	1	1	0	3	2	1	1	3	1	1	3	2	2	3	3	3	2	P16070|CD44_HUMAN
SSDEQKQQPPNSFSQQHSETQG	52.39	2473.07	22	3.8	825.369	68.66			965000			3960000			6410000			851000							15	19759	SYSMHC00007_Seq44776_QE2_T98G.raw	6	0	0	0	0	0	0	0	0	0	0	0	0	1	2	2	1	0	0	tr|H3BRC0|H3BRC0_HUMAN:tr|H3BSJ5|H3BSJ5_HUMAN:O75208|COQ9_HUMAN
ETWAGSHSMRYFSTSVSWPGR	52.38	2428.1	21	6.7	810.38	130.84																5250000	1940000	6200000	11	49698	SYSMHC00007_Seq44772_QE2_LNT229D.raw	3	0	0	0	0	0	0	0	0	0	0	1	1	0	0	0	0	0	1	P30504|1C04_HUMAN
VGSQATNYGEDLTKNHDEL	52.36	2089.96	19	2.7	1045.99	105.83	2130000		44800000			221000000		957000	77500000	2430000		91000000			4320000			15600000	14	38250	SYSMHC00007_Seq44775_QE2_U87D.raw	17	1	0	0	0	0	1	1	0	0	0	0	0	3	3	3	3	1	1	Q15293|RCN1_HUMAN
TSWAGAPVHLGQGQFLK	52.36	1795.94	17	5.6	898.981	128.5													13200000	1870000	12500000	13600000	9510000	26400000	18	48280	SYSMHC00007_Seq44779_QE2_LNT229D.raw	12	0	0	0	0	0	0	0	0	3	1	2	2	0	0	0	0	2	2	P48681|NEST_HUMAN
SRSSSSPTEATEKNILVSDMEMNEQQE	52.36	3026.34	27	1.9	1009.79	124.95						6190000			2210000			46800000			5290000			14900000	17	44419	SYSMHC00007_Seq44778_QE2_LNT229.raw	8	0	0	0	0	0	0	0	0	0	0	0	0	0	1	1	2	2	2	Q9UBG0|MRC2_HUMAN
DAERDALNIETAIKTKGVDE	52.36	2187.1	20	4.8	730.045	129.72															4500000	3760000	2840000	19800000	18	48845	SYSMHC00007_Seq44779_QE2_LNT229D.raw	5	0	0	0	0	0	0	0	0	0	0	2	1	0	0	0	0	1	1	P07355|ANXA2_HUMAN
QAASSDSAQGSDVSLTACKV	52.3	1923.88	20	3.7	962.953	107.34			5950000			34900000			13200000	269000		2820000			1310000				14	38997	SYSMHC00007_Seq44775_QE2_U87D.raw	12	0	0	0	0	0	0	1	0	0	0	0	0	2	2	3	2	2	0	tr|A0A140T9I0|A0A140T9I0_HUMAN:P01892|1A02_HUMAN:P04439|1A03_HUMAN:P10316|1A69_HUMAN:P01891|1A68_HUMAN:P13746|1A11_HUMAN:P30447|1A23_HUMAN:P05534|1A24_HUMAN:Q09160|1A80_HUMAN
KDPGMGAMGGMGGGM(+15.99)GGGMF	52.29	1817.7	20	3.2	909.862	129.21									660000			1890000							16	47122	SYSMHC00007_Seq44777_QE2_T98GD.raw	2	0	0	0	0	0	0	0	0	0	0	0	0	0	0	1	1	0	0	P10809|CH60_HUMAN	Oxidation (M)	M15:Oxidation (M):44.28
LAGQATTAYFLYQQQGRLD	52.24	2143.07	19	6	1072.55	140.61																		4190000	18	53818	SYSMHC00007_Seq44779_QE2_LNT229D.raw	2	0	0	0	0	0	0	0	0	0	0	0	0	0	0	0	0	0	2	P04233|HG2A_HUMAN
GGPASQQLSGGYGGGYGGQSSM	52.19	2001.85	22	2.7	1001.93	108.94												429000							16	37324	SYSMHC00007_Seq44777_QE2_T98GD.raw	1	0	0	0	0	0	0	0	0	0	0	0	0	0	0	0	1	0	0	tr|E9PCY7|E9PCY7_HUMAN:P31943|HNRH1_HUMAN:tr|G8JLB6|G8JLB6_HUMAN:P55795|HNRH2_HUMAN
TYHGSPDQSHQVTGNH	52.17	1763.76	16	2.7	588.929	51.88			532000	4540000	2680000	1880000	1740000	773000		1270000	1580000								3	13029	SYSMHC00007_Seq44764_QE2_U87D.raw	8	0	0	1	1	1	1	1	1	0	0	0	0	1	1	0	0	0	0	tr|G3V153|G3V153_HUMAN:Q14444|CAPR1_HUMAN
TQEKNTLPTKETIEQEKRSE	52.12	2388.21	20	3.9	797.081	73.48	4910000	1480000	5990000	28300000	5560000	5730000	5820000	2110000		11400000	8200000	1100000	3200000	111000		663000			3	22386	SYSMHC00007_Seq44764_QE2_U87D.raw	23	2	1	3	2	2	3	2	1	1	1	1	0	1	2	0	1	0	0	P63313|TYB10_HUMAN
PGVTVKDVNQQEFVR	52.03	1714.9	15	2.5	572.642	102.29			30000000			18500000			5840000	1360000		9090000			3620000			7120000	17	34874	SYSMHC00007_Seq44778_QE2_LNT229.raw	8	0	0	0	0	0	0	1	0	0	0	0	0	2	1	1	1	1	1	P39019|RS19_HUMAN
GVLTRLVLVNAVYFKGLWK	51.96	2175.29	19	9	726.112	168.83																		4270000	18	66416	SYSMHC00007_Seq44779_QE2_LNT229D.raw	1	0	0	0	0	0	0	0	0	0	0	0	0	0	0	0	0	0	1	P07093|GDN_HUMAN
GTCGQPADKASASGSGAQ(+.98)VGGPISSGSSASSVTVTR	51.91	3222.51	36	3.6	1075.18	92.45		306000		3100000		9020000					1120000		2850000				1840000		12	32013	SYSMHC00007_Seq44773_QE2_LNT229D.raw	6	0	1	1	0	0	0	0	1	1	0	0	1	0	1	0	0	0	0	P02545|LMNA_HUMAN	Deamidation (NQ)	Q18:Deamidation (NQ):46.79
NPANPAILSEASAPIPHDG	51.89	1869.92	19	3.4	935.971	123.69															1330000			6690000	18	46056	SYSMHC00007_Seq44779_QE2_LNT229D.raw	3	0	0	0	0	0	0	0	0	0	0	0	0	0	0	0	0	1	2	O00560|SDCB1_HUMAN:tr|G5EA09|G5EA09_HUMAN:tr|B4DHN5|B4DHN5_HUMAN:tr|E9PBU7|E9PBU7_HUMAN
HGMNPSKDTSTEYSEVRTQ	51.88	2165.96	19	5.1	722.999	72.91																871000		1360000	11	23075	SYSMHC00007_Seq44772_QE2_LNT229D.raw	2	0	0	0	0	0	0	0	0	0	0	1	0	0	0	0	0	0	1	P20138|CD33_HUMAN
GSHSM(+15.99)RYFSTSVSWPGR	51.83	1956.89	17	0.9	653.305	108.04													23700000	32500000	16000000	256000000	295000000	127000000	10	38668	SYSMHC00007_Seq44771_QE2_LNT229.raw	22	0	0	0	0	0	0	0	0	2	1	5	8	0	0	0	0	2	4	P30504|1C04_HUMAN	Oxidation (M)	M5:Oxidation (M):1000.00
NYGQSMSGGNGQAANQTLSPQMWK	51.77	2554.13	24	5.7	852.39	122.52															2120000	642000		8320000	18	45505	SYSMHC00007_Seq44779_QE2_LNT229D.raw	5	0	0	0	0	0	0	0	0	0	0	1	0	0	0	0	0	2	2	tr|A0A087WV97|A0A087WV97_HUMAN:Q8WU79|SMAP2_HUMAN
GQPADKASASGSGAQVGGPISSGSSASSVTVTR	51.76	2960.44	33	2	987.824	89.55	4670000		1340000	7290000		5890000				2840000		663000	9930000	7550000		5440000	808000		7	30037	SYSMHC00007_Seq44768_QE2_T98GD.raw	14	2	0	2	0	0	0	1	0	1	2	2	1	1	1	0	1	0	0	P02545|LMNA_HUMAN
VVVTEIPKEEKDPGMGAMGGMGGGMGGGMF	51.72	2925.32	30	7	976.121	144.87			8820000			104000000			21900000			83700000			29700000			99700000	17	52973	SYSMHC00007_Seq44778_QE2_LNT229.raw	9	0	0	0	0	0	0	0	0	0	0	0	0	1	2	1	1	2	2	P10809|CH60_HUMAN
THETGTTNTATTAMSSVGANH	51.71	2087.92	21	3	696.982	81.25	1170000	815000	698000	6190000	3410000	1380000	3390000			3710000			13400000		287000	10300000	6030000	1240000	11	27011	SYSMHC00007_Seq44772_QE2_LNT229D.raw	14	1	1	2	1	1	0	1	0	1	0	1	1	1	1	0	0	1	1	P51610|HCFC1_HUMAN:tr|A6NEM2|A6NEM2_HUMAN
GEPRFIAVGYVDDTQFVRF	51.7	2215.11	19	5.4	739.38	158.08			995000		8950000			2500000		1970000	2900000		892000	1450000	1920000	4660000		3560000	18	61628	SYSMHC00007_Seq44779_QE2_LNT229D.raw	13	0	0	0	2	0	1	1	1	1	1	2	0	1	0	0	0	2	1	tr|A0A140T9I0|A0A140T9I0_HUMAN:P01892|1A02_HUMAN:P04439|1A03_HUMAN:P10316|1A69_HUMAN:P01891|1A68_HUMAN:P13746|1A11_HUMAN:P30447|1A23_HUMAN:P05534|1A24_HUMAN:P10314|1A32_HUMAN:P10319|1B58_HUMAN:P30490|1B52_HUMAN:P30464|1B15_HUMAN:P30504|1C04_HUMAN:P18465|1B57_HUMAN:P30457|1A66_HUMAN:P30512|1A29_HUMAN:tr|B0UXQ0|B0UXQ0_HUMAN:Q95604|1C17_HUMAN:P30508|1C12_HUMAN:P30510|1C14_HUMAN
SSSKGSLGGGFSSGGFSGGSF	51.67	1852.82	21	4.3	927.423	128.98																	278000	1680000	18	48500	SYSMHC00007_Seq44779_QE2_LNT229D.raw	2	0	0	0	0	0	0	0	0	0	0	0	1	0	0	0	0	0	1	P13645|K1C10_HUMAN
RVYFGMQDGSVNMREK	51.65	1915.9	16	3.5	639.644	96.08													23100000	8740000	4160000	17300000		10800000	11	33986	SYSMHC00007_Seq44772_QE2_LNT229D.raw	6	0	0	0	0	0	0	0	0	2	1	1	0	0	0	0	0	1	1	P49247|RPIA_HUMAN
STYGATAETLSTSTTTHVTK	51.62	2056	20	2.3	686.341	93.24													2290000			436000	1390000	1030000	9	32833	SYSMHC00007_Seq44770_QE2_LNT229.raw	4	0	0	0	0	0	0	0	0	1	0	1	1	0	0	0	0	0	1	tr|A0A0C4DH22|A0A0C4DH22_HUMAN:Q9H4G0|E41L1_HUMAN
QGVDLLADAVAVTMGPKGR	51.55	1897.01	19	3	633.346	162.09																		2210000	18	63436	SYSMHC00007_Seq44779_QE2_LNT229D.raw	2	0	0	0	0	0	0	0	0	0	0	0	0	0	0	0	0	0	2	P10809|CH60_HUMAN
GQPADKASASGSGAQVGGPISSGSSASSVTVTRSY	51.52	3210.54	35	3.3	1071.19	100.47												884000		6770000	187000				10	35273	SYSMHC00007_Seq44771_QE2_LNT229.raw	4	0	0	0	0	0	0	0	0	0	2	0	0	0	0	0	1	1	0	P02545|LMNA_HUMAN
ITFSDYESVQGLPAFRYK	51.5	2120.06	18	3.4	1061.04	146.12													7910000	13400000	9410000	7430000		27900000	18	56293	SYSMHC00007_Seq44779_QE2_LNT229D.raw	8	0	0	0	0	0	0	0	0	2	1	1	0	0	0	0	0	1	3	Q14108|SCRB2_HUMAN
PPPPPPPPPPPPPPPPPPPPP	51.49	2056.12	21	1.5	686.381	141.54						16000000									4970000			22100000	18	54238	SYSMHC00007_Seq44779_QE2_LNT229D.raw	14	0	0	0	0	0	0	0	0	0	0	0	0	0	3	0	0	3	8	Q96PY5|FMNL2_HUMAN:Q9Y6V0|PCLO_HUMAN:Q9NP73|ALG13_HUMAN
LVQDVANNTNEEAGDGTTTATVLAR	51.43	2559.24	25	3.2	854.09	109.98												898000			891000			3670000	17	38208	SYSMHC00007_Seq44778_QE2_LNT229.raw	3	0	0	0	0	0	0	0	0	0	0	0	0	0	0	0	1	1	1	P10809|CH60_HUMAN
GDAKTDQAQKAEGAGDAK	51.4	1759.83	18	2.6	587.62	48.2				791000	1070000		2360000	1690000	288000	2920000				4770000	502000			1960000	6	11390	SYSMHC00007_Seq44767_QE2_T98G.raw	9	0	0	1	1	1	1	1	0	0	1	0	0	0	0	1	0	1	1	P05204|HMGN2_HUMAN
TPLPALPDNSAGVVLKDLLKQ	51.37	2188.25	21	3.2	730.425	167.08	951000												320000	547000		142000			1	62982	SYSMHC00007_Seq44762_QE2_U87.raw	4	1	0	0	0	0	0	0	0	1	1	1	0	0	0	0	0	0	0	Q15643|TRIPB_HUMAN
EEAGDGTTTATVLARSIAKEG	51.34	2076.03	21	3.2	1039.03	122.37			28800000			70000000			27300000			79700000			9510000			28500000	16	43754	SYSMHC00007_Seq44777_QE2_T98GD.raw	16	0	0	0	0	0	0	0	0	0	0	0	0	3	3	2	3	2	3	P10809|CH60_HUMAN
YVPVTTFKNLQTVNVDEN	51.33	2080.05	18	3.5	1041.03	132.12			25600000			39900000	1040000		6890000			17900000	137000		1480000			9220000	14	51243	SYSMHC00007_Seq44775_QE2_U87D.raw	12	0	0	0	0	1	0	0	0	1	0	0	0	2	2	1	2	1	2	P62899|RL31_HUMAN
KDIVTVANAVFVKNA	51.31	1587.9	15	2.9	794.959	129.77																		2550000	18	48875	SYSMHC00007_Seq44779_QE2_LNT229D.raw	1	0	0	0	0	0	0	0	0	0	0	0	0	0	0	0	0	0	1	P07093|GDN_HUMAN
KDPGMGAMGGMGGGMGGGMF	51.31	1801.71	20	4.8	901.865	140.33			2990000			13600000			3440000			7410000			1170000			7530000	16	52654	SYSMHC00007_Seq44777_QE2_T98GD.raw	7	0	0	0	0	0	0	0	0	0	0	0	0	1	2	1	1	1	1	P10809|CH60_HUMAN
GDAKTDQAQKAEGAGDA	51.3	1631.74	17	1.4	816.878	51.25										211000			246000						7	12879	SYSMHC00007_Seq44768_QE2_T98GD.raw	2	0	0	0	0	0	0	1	0	1	0	0	0	0	0	0	0	0	0	P05204|HMGN2_HUMAN
GILGYTEHQVVSSDFNSDTH	51.3	2205	20	5.9	736.011	123.63												11600000							16	44371	SYSMHC00007_Seq44777_QE2_T98GD.raw	1	0	0	0	0	0	0	0	0	0	0	0	0	0	0	0	1	0	0	P04406|G3P_HUMAN
SPYGGGYGSGGGSGGYGSR	51.29	1678.7	19	6.2	840.361	80.45							5510000	3220000	4790000	2640000	3470000	1500000							6	25530	SYSMHC00007_Seq44767_QE2_T98G.raw	9	0	0	0	0	1	1	1	2	0	0	0	0	0	0	2	2	0	0	P51991|ROA3_HUMAN
GSHSMRYFYTAMSRPGR	51.23	2002.93	17	5.4	668.653	96.13		6960000	25400000	22600000	213000000	69500000							7130000	3130000	8040000	151000000	90100000	89000000	18	33649	SYSMHC00007_Seq44779_QE2_LNT229D.raw	18	0	1	2	2	0	0	0	0	1	1	2	2	2	2	0	0	1	2	P10319|1B58_HUMAN:P30490|1B52_HUMAN:P30464|1B15_HUMAN:P18465|1B57_HUMAN:Q29718|1B82_HUMAN:P30481|1B44_HUMAN:P30461|1B13_HUMAN:P30485|1B47_HUMAN
RKGGSYTQAASSDSAQGSDVSLTACKV	51.21	2673.27	27	3.8	892.1	99.79															981000			897000	17	33771	SYSMHC00007_Seq44778_QE2_LNT229.raw	2	0	0	0	0	0	0	0	0	0	0	0	0	0	0	0	0	1	1	P04439|1A03_HUMAN:P13746|1A11_HUMAN
PPPPPPPPPPPPPPPPPPPPPP	51.19	2153.17	22	1.2	718.732	146.63															1660000			15200000	18	56520	SYSMHC00007_Seq44779_QE2_LNT229D.raw	8	0	0	0	0	0	0	0	0	0	0	0	0	0	0	0	0	2	6	Q9Y6V0|PCLO_HUMAN:Q9NP73|ALG13_HUMAN
DFGSLSNLQVTQPTVGMNFKTPRGPV	51.19	2789.42	26	3.6	930.816	149.87						10600000						7430000			739000	0		3750000	17	55099	SYSMHC00007_Seq44778_QE2_LNT229.raw	5	0	0	0	0	0	0	0	0	0	0	1	0	0	1	0	1	1	1	P08708|RS17_HUMAN
DPSGTFVQCDARAIGSAS	51.16	1780.8	18	5	891.414	122.39															806000				17	43315	SYSMHC00007_Seq44778_QE2_LNT229.raw	1	0	0	0	0	0	0	0	0	0	0	0	0	0	0	0	0	1	0	P28066|PSA5_HUMAN
RLYGPSSVSFADDFVRSSK	51.16	2117.05	19	1.5	706.693	125.34													49500000	28000000	5260000	22000000	30600000	14300000	10	46255	SYSMHC00007_Seq44771_QE2_LNT229.raw	10	0	0	0	0	0	0	0	0	2	2	2	2	0	0	0	0	1	1	P50454|SERPH_HUMAN
HNPHVNPLPTGYEDE	51.14	1717.77	15	3.5	859.895	93.62						8510000									8720000			1980000	18	32445	SYSMHC00007_Seq44779_QE2_LNT229D.raw	5	0	0	0	0	0	0	0	0	0	0	0	0	0	1	0	0	3	1	P12074|CX6A1_HUMAN
LEVNKYQYLLTGRVYDG	51.14	2030.05	17	1.6	1016.03	138.04														1020000	5500000		2190000	15300000	18	52651	SYSMHC00007_Seq44779_QE2_LNT229D.raw	7	0	0	0	0	0	0	0	0	0	1	0	1	0	0	0	0	1	4	P35625|TIMP3_HUMAN
VVYENMKQTLGVTQK	51.11	1736.91	15	3.2	869.467	98.1														1580000	8090000	8930000	17300000	689000	18	34591	SYSMHC00007_Seq44779_QE2_LNT229D.raw	7	0	0	0	0	0	0	0	0	0	1	1	2	0	0	0	0	2	1	Q6NUK1|SCMC1_HUMAN
RLLKTLDTGETPSETKMSK	51.1	2134.13	19	5.7	712.388	81.3													5700000	2480000		9050000	4730000	5800000	11	27033	SYSMHC00007_Seq44772_QE2_LNT229D.raw	5	0	0	0	0	0	0	0	0	1	1	1	1	0	0	0	0	0	1	Q9UKZ1|CNO11_HUMAN
ASSDSAQGSDVSLTACKV	51.03	1724.79	18	2.5	863.404	109.95						34300000			6100000			2510000			16200000			9310000	17	38197	SYSMHC00007_Seq44778_QE2_LNT229.raw	8	0	0	0	0	0	0	0	0	0	0	0	0	0	2	1	1	2	2	tr|A0A140T9I0|A0A140T9I0_HUMAN:P01892|1A02_HUMAN:P04439|1A03_HUMAN:P10316|1A69_HUMAN:P01891|1A68_HUMAN:P13746|1A11_HUMAN:P30447|1A23_HUMAN:P05534|1A24_HUMAN:Q09160|1A80_HUMAN
HGASATDLGLSTDN(+.98)SDLN(+.98)SNLSQSTLDIH	51	2984.35	29	15.2	995.805	130.25											0								8	49813	SYSMHC00007_Seq44769_QE2_T98GD.raw	1	0	0	0	0	0	0	0	1	0	0	0	0	0	0	0	0	0	0	Q09472|EP300_HUMAN	Deamidation (NQ)	N14:Deamidation (NQ):0.00;N18:Deamidation (NQ):0.00
SVGGSGGGSFGDNLVTRSY	50.98	1815.84	19	6.1	908.932	120.28												596000			552000			1840000	18	44474	SYSMHC00007_Seq44779_QE2_LNT229D.raw	3	0	0	0	0	0	0	0	0	0	0	0	0	0	0	0	1	1	1	P02545|LMNA_HUMAN
SGAQVGGPISSGSSASSVTVTRSY	50.96	2241.09	24	4.9	748.04	106.12															263000		536000		12	38243	SYSMHC00007_Seq44773_QE2_LNT229D.raw	2	0	0	0	0	0	0	0	0	0	0	0	1	0	0	0	0	1	0	P02545|LMNA_HUMAN
LAGQATTAYFLYQQQGRLDK	50.89	2271.16	20	5.3	758.066	130.51															2300000			22400000	17	46811	SYSMHC00007_Seq44778_QE2_LNT229.raw	3	0	0	0	0	0	0	0	0	0	0	0	0	0	0	0	0	1	2	P04233|HG2A_HUMAN
SQAHPPELLFSASLPALGFSTYSVAQVPR	50.87	3069.59	29	4.4	1024.21	167.79	4900000																		1	63328	SYSMHC00007_Seq44762_QE2_U87.raw	1	1	0	0	0	0	0	0	0	0	0	0	0	0	0	0	0	0	0	O00754|MA2B1_HUMAN:tr|M0QXY0|M0QXY0_HUMAN
TPDQFMTADETRNLQ	50.83	1765.79	15	2.8	883.907	111.83		420000		1820000	1090000		43900000	58600000	8760000	43900000	49700000	12200000	14700000	8920000			7260000		5	40603	SYSMHC00007_Seq44766_QE2_T98G.raw	24	0	1	1	1	2	3	2	3	2	3	0	2	0	0	2	2	0	0	P16070|CD44_HUMAN
STVPAPSPLSAAAVSPSKLPEDD	50.81	2235.13	23	6.1	1118.58	127.74						3360000													14	49073	SYSMHC00007_Seq44775_QE2_U87D.raw	1	0	0	0	0	0	0	0	0	0	0	0	0	0	1	0	0	0	0	Q9NQC3|RTN4_HUMAN
TETQEKNPLPSKETIEQEKQA	50.8	2427.21	21	7.4	810.084	82.14			304000	2230000			2080000			2580000	2010000								7	26555	SYSMHC00007_Seq44768_QE2_T98GD.raw	7	0	0	2	0	1	0	1	2	0	0	0	0	1	0	0	0	0	0	P62328|TYB4_HUMAN
SSETPDQFMTADETRNLQ	50.77	2068.9	18	4.3	1035.46	119.61							2190000	4210000	594000		4230000	1020000	986000						15	42993	SYSMHC00007_Seq44776_QE2_T98G.raw	8	0	0	0	0	1	1	1	2	1	0	0	0	0	0	1	1	0	0	P16070|CD44_HUMAN
SESDYIVM(+15.99)PNILVLGAA	50.77	1806.91	17	8.1	904.468	168.79													132000	221000					10	64920	SYSMHC00007_Seq44771_QE2_LNT229.raw	2	0	0	0	0	0	0	0	0	1	1	0	0	0	0	0	0	0	0	tr|B7ZKQ9|B7ZKQ9_HUMAN:Q8WTV0|SCRB1_HUMAN	Oxidation (M)	M8:Oxidation (M):1000.00
TSTTLEKLEVAESEFTH	50.75	1920.93	17	5	961.478	141.27	8230000	1720000		11600000	4120000		3910000	2590000			6260000		6930000	491000		2210000	2990000		9	54579	SYSMHC00007_Seq44770_QE2_LNT229.raw	14	2	1	1	1	1	1	0	1	3	1	1	1	0	0	0	0	0	0	tr|A6PW57|A6PW57_HUMAN:Q99755|PI51A_HUMAN
HSPTHWEQPVYTTLSRP	50.73	2034.99	17	7	679.342	104.21													6590000	1300000	2770000	5050000	1190000	5340000	11	37665	SYSMHC00007_Seq44772_QE2_LNT229D.raw	6	0	0	0	0	0	0	0	0	1	1	1	1	0	0	0	0	1	1	P56693|SOX10_HUMAN
TTSFDSAWGQESAQNTKFF	50.73	2150.95	19	4.8	1076.49	146.52																164000			11	56588	SYSMHC00007_Seq44772_QE2_LNT229D.raw	1	0	0	0	0	0	0	0	0	0	0	1	0	0	0	0	0	0	0	P55081|MFAP1_HUMAN
TQILEWAAERGPITSAAE	50.7	1941.98	18	5.9	972.003	143.91															444000			1880000	18	55299	SYSMHC00007_Seq44779_QE2_LNT229D.raw	2	0	0	0	0	0	0	0	0	0	0	0	0	0	0	0	0	1	1	P17813|EGLN_HUMAN
RIISFYDSQGIHFK	50.67	1709.89	14	5.2	570.973	121.69													7710000		2240000	6020000	4870000	4640000	18	45119	SYSMHC00007_Seq44779_QE2_LNT229D.raw	5	0	0	0	0	0	0	0	0	1	0	1	1	0	0	0	0	1	1	Q96HI0|SENP5_HUMAN
GSESDYIVMPNILVLGAA	50.64	1847.93	18	3.8	924.978	170.07													292000	1220000					10	65508	SYSMHC00007_Seq44771_QE2_LNT229.raw	2	0	0	0	0	0	0	0	0	1	1	0	0	0	0	0	0	0	0	tr|B7ZKQ9|B7ZKQ9_HUMAN:Q8WTV0|SCRB1_HUMAN
TQEKNTLPTKETIEQEKRSEIS	50.63	2588.33	22	2.4	863.786	81.46	2200000	1170000	4630000	9510000	3180000		4830000	912000		4080000	4870000		1380000						5	26488	SYSMHC00007_Seq44766_QE2_T98G.raw	14	1	1	2	1	2	1	2	1	1	0	0	0	2	0	0	0	0	0	P63313|TYB10_HUMAN
ANPANPAILSEASAPIPHDG	50.48	1940.96	20	4.2	971.491	126.23															416000			657000	17	44969	SYSMHC00007_Seq44778_QE2_LNT229.raw	2	0	0	0	0	0	0	0	0	0	0	0	0	0	0	0	0	1	1	O00560|SDCB1_HUMAN:tr|G5EA09|G5EA09_HUMAN:tr|B4DHN5|B4DHN5_HUMAN:tr|E9PBU7|E9PBU7_HUMAN
HNEETGDNVGPLIIKKKET	50.47	2121.11	19	6.7	708.048	80.67			1260000	847000		1600000													3	25692	SYSMHC00007_Seq44764_QE2_U87D.raw	3	0	0	1	0	0	0	0	0	0	0	0	0	1	1	0	0	0	0	Q9NZ45|CISD1_HUMAN
PPNPEEVKTPEEGEKQS	50.38	1893.9	17	2.7	632.308	73.6													20500000	37800000	1610000	20300000	748000	6130000	9	23519	SYSMHC00007_Seq44770_QE2_LNT229.raw	12	0	0	0	0	0	0	0	0	2	3	2	1	0	0	0	0	2	2	O76087|GAGE7_HUMAN:P0CL81|GG12G_HUMAN:P0CL82|GG12I_HUMAN:Q13069|GAGE5_HUMAN:tr|A0A087X111|A0A087X111_HUMAN:P0CL80|GG12F_HUMAN:Q13067|GAGE3_HUMAN
NDSDANSDVVDIEGLGETPPAKKLNFDQA	50.37	3058.44	29	8.1	1020.49	139.92																		1260000	18	53502	SYSMHC00007_Seq44779_QE2_LNT229D.raw	1	0	0	0	0	0	0	0	0	0	0	0	0	0	0	0	0	0	1	Q8IXM2|BAP18_HUMAN
TEPGGSQLVEQFTQQDLEDGRLGLEVGRPEG	50.36	3340.62	31	7.4	1114.55	156.01													686000	3290000	15100000	9210000		44900000	18	60723	SYSMHC00007_Seq44779_QE2_LNT229D.raw	8	0	0	0	0	0	0	0	0	1	1	2	0	0	0	0	0	2	2	Q6UVK1|CSPG4_HUMAN
HYRGPAGDATVASEKESVM	50.33	2003.94	19	3.4	668.989	85.65	744000		3870000	2900000		7160000	11100000	2130000	7880000	11000000	4100000	7630000	7740000	4600000	6970000	5840000	4530000	10900000	18	28681	SYSMHC00007_Seq44779_QE2_LNT229D.raw	23	1	0	1	0	1	1	1	1	2	1	2	2	1	1	2	2	2	2	Q15758|AAAT_HUMAN
HQQPPQQNTGFPRSNQP	50.27	1959.93	17	4.1	654.32	74.43			1240000	724000		6850000													14	23034	SYSMHC00007_Seq44775_QE2_U87D.raw	6	0	0	1	0	0	0	0	0	0	0	0	0	2	3	0	0	0	0	tr|G3V153|G3V153_HUMAN:Q14444|CAPR1_HUMAN
TEDSPGLKVGPVPVLVMS	50.27	1823.97	18	5.6	912.997	154.86												9190000						13600000	18	60214	SYSMHC00007_Seq44779_QE2_LNT229D.raw	4	0	0	0	0	0	0	0	0	0	0	0	0	0	0	0	2	0	2	P60468|SC61B_HUMAN
GSHSMRYFFTSVSRPGR	50.18	1970.95	17	3.4	657.994	98.9	384000000	1950000000	3270000000	4330000000	31100000000	7660000000	17700000000	35500000000	299000000	13900000000	41100000000	929000000	5460000000	4970000000	4150000000	33400000000	22700000000	17800000000	18	34976	SYSMHC00007_Seq44779_QE2_LNT229D.raw	178	2	5	6	16	12	17	9	21	6	8	21	21	4	6	2	3	7	12	tr|A0A140T9I0|A0A140T9I0_HUMAN:P01892|1A02_HUMAN:P04439|1A03_HUMAN:Q09160|1A80_HUMAN:P10314|1A32_HUMAN
AEAFDDVVGETVGKTDYIPLL	50.13	2251.13	21	1.7	1126.57	168.78	1220000																		1	63799	SYSMHC00007_Seq44762_QE2_U87.raw	1	1	0	0	0	0	0	0	0	0	0	0	0	0	0	0	0	0	0	tr|E7EVA0|E7EVA0_HUMAN:P27816|MAP4_HUMAN
TGIVQGSSGAQGSGGGSTSAH	50.12	1801.82	21	0.1	901.917	61.93				228000			1010000	158000	32400	416000	302000		1480000	0					9	18088	SYSMHC00007_Seq44770_QE2_LNT229.raw	10	0	0	1	0	2	1	1	1	2	1	0	0	0	0	1	0	0	0	Q86X55|CARM1_HUMAN
QGPAASAEEPKPVEAPAANSDQTVTVKE	50.06	2820.38	28	3.8	941.137	92.5						1450000						347000							14	31620	SYSMHC00007_Seq44775_QE2_U87D.raw	2	0	0	0	0	0	0	0	0	0	0	0	0	0	1	0	1	0	0	P80723|BASP1_HUMAN
TLTFDHSLEAQWTKWKAMHNRLYG	50.05	2932.44	24	7.5	978.496	139.67	1530000																		1	50512	SYSMHC00007_Seq44762_QE2_U87.raw	1	1	0	0	0	0	0	0	0	0	0	0	0	0	0	0	0	0	0	P07711|CATL1_HUMAN:tr|Q5T8F0|Q5T8F0_HUMAN
PAAAPAEAEEQAVEARQEEEQD	50.01	2367.05	22	3.4	790.025	103.82																		4460000	18	37185	SYSMHC00007_Seq44779_QE2_LNT229D.raw	1	0	0	0	0	0	0	0	0	0	0	0	0	0	0	0	0	0	1	P84157|MXRA7_HUMAN
TFSDYESVQGLPAFRYK	49.97	2006.97	17	4.8	670.002	136.07													4060000	0	4380000		2530000	14100000	18	51762	SYSMHC00007_Seq44779_QE2_LNT229D.raw	5	0	0	0	0	0	0	0	0	1	1	0	1	0	0	0	0	1	1	Q14108|SCRB2_HUMAN
TEPSTPSGPESGPTPASAEQNE	49.95	2168.93	22	1.1	1085.48	89.12									5540000									576000	15	29037	SYSMHC00007_Seq44776_QE2_T98G.raw	4	0	0	0	0	0	0	0	0	0	0	0	0	0	0	3	0	0	1	P49006|MRP_HUMAN
SSGSPYGGGYGSGGGSGGYGSR	49.92	1909.78	22	4.5	955.903	82.61			288000			1620000			740000			449000						232000	14	26870	SYSMHC00007_Seq44775_QE2_U87D.raw	5	0	0	0	0	0	0	0	0	0	0	0	0	1	1	1	1	0	1	P51991|ROA3_HUMAN
NVNVFKFIIPQIVKYSPD	49.88	2120.17	18	8	707.735	169																		1030000	18	66486	SYSMHC00007_Seq44779_QE2_LNT229D.raw	1	0	0	0	0	0	0	0	0	0	0	0	0	0	0	0	0	0	1	P07195|LDHB_HUMAN
ILEWAAERGPITSAAE	49.81	1712.87	16	4.1	857.447	132.36															724000			2280000	18	50073	SYSMHC00007_Seq44779_QE2_LNT229D.raw	2	0	0	0	0	0	0	0	0	0	0	0	0	0	0	0	0	1	1	P17813|EGLN_HUMAN
AGPQATEPSTPSGPESGPTPASAEQNE	49.79	2593.14	27	5.7	1297.59	93.34						7530000			16900000			4410000			1950000			24600000	18	32310	SYSMHC00007_Seq44779_QE2_LNT229D.raw	10	0	0	0	0	0	0	0	0	0	0	0	0	0	2	2	2	1	3	P49006|MRP_HUMAN
TTASTPAGPAFPVQVKVAQPVR	49.75	2221.22	22	3.2	741.417	118.3	2980000	497000		14800000	1610000					1400000	1330000	1410000	837000			771000			3	43453	SYSMHC00007_Seq44764_QE2_U87D.raw	9	1	1	1	1	0	0	1	1	1	0	1	0	0	0	0	1	0	0	Q15654|TRIP6_HUMAN
KM(+15.99)YFPDVEFDIKSPK	49.71	1858.92	15	-0.7	620.646	125.26													37700000	15300000	4440000		6600000		10	46220	SYSMHC00007_Seq44771_QE2_LNT229.raw	7	0	0	0	0	0	0	0	0	3	2	0	1	0	0	0	0	1	0	Q09666|AHNK_HUMAN	Oxidation (M)	M2:Oxidation (M):1000.00
HDEMSEQEEELEDDPTVVK	49.68	2257.95	19	5	753.662	105.76												920000		0	346000			876000	18	38115	SYSMHC00007_Seq44779_QE2_LNT229D.raw	5	0	0	0	0	0	0	0	0	0	1	0	0	0	0	0	1	1	2	Q9P0P8|CF203_HUMAN:tr|A0A0D9SEI0|A0A0D9SEI0_HUMAN
VTYVPVTTFKNLQTVNVDEN	49.66	2280.16	20	0.6	1141.09	141.6						22200000			4400000			15400000			689000			2300000	18	54265	SYSMHC00007_Seq44779_QE2_LNT229D.raw	9	0	0	0	0	0	0	0	0	0	0	0	0	0	2	1	2	3	1	P62899|RL31_HUMAN
GPVGVFEWEAFARGTKA	49.66	1820.92	17	7.6	911.475	151.54													3010000	5030000	2880000	5470000	4900000	30600000	18	58745	SYSMHC00007_Seq44779_QE2_LNT229D.raw	8	0	0	0	0	0	0	0	0	1	1	2	1	0	0	0	0	1	2	P00558|PGK1_HUMAN
GEPRFIAVGYVDDTQFVRFD	49.64	2330.13	20	4.8	777.722	155.55																		6700000	18	60517	SYSMHC00007_Seq44779_QE2_LNT229D.raw	1	0	0	0	0	0	0	0	0	0	0	0	0	0	0	0	0	0	1	tr|A0A140T9I0|A0A140T9I0_HUMAN:P01892|1A02_HUMAN:P04439|1A03_HUMAN:P10316|1A69_HUMAN:P01891|1A68_HUMAN:P13746|1A11_HUMAN:P30447|1A23_HUMAN:P05534|1A24_HUMAN:P10314|1A32_HUMAN:P10319|1B58_HUMAN:P30490|1B52_HUMAN:P30464|1B15_HUMAN:P30504|1C04_HUMAN:P18465|1B57_HUMAN:P30457|1A66_HUMAN:P30512|1A29_HUMAN:tr|B0UXQ0|B0UXQ0_HUMAN:Q95604|1C17_HUMAN:P30508|1C12_HUMAN:P30510|1C14_HUMAN
NGPVGVFEWEAFARGTKA	49.63	1934.96	18	4	645.998	152.3															1370000		1130000		17	56119	SYSMHC00007_Seq44778_QE2_LNT229.raw	2	0	0	0	0	0	0	0	0	0	0	0	1	0	0	0	0	1	0	P00558|PGK1_HUMAN
SESDYIVMPNILVLGAA	49.62	1790.91	17	2	896.465	170.11													257000	714000					10	65532	SYSMHC00007_Seq44771_QE2_LNT229.raw	2	0	0	0	0	0	0	0	0	1	1	0	0	0	0	0	0	0	0	tr|B7ZKQ9|B7ZKQ9_HUMAN:Q8WTV0|SCRB1_HUMAN
VLYHYVAVNNPK	49.6	1415.76	12	1.8	708.887	90.73													39600000	20100000	12100000	35000000	40700000	35400000	18	31082	SYSMHC00007_Seq44779_QE2_LNT229D.raw	15	0	0	0	0	0	0	0	0	3	2	2	3	0	0	0	0	2	3	P0C6T2|OST4_HUMAN
YEINADPRLTNLSSNSDV	49.58	2006.95	18	5.3	1004.49	127.48			424000			2790000						1010000			793000				17	45512	SYSMHC00007_Seq44778_QE2_LNT229.raw	4	0	0	0	0	0	0	0	0	0	0	0	0	1	1	0	1	1	0	Q13641|TPBG_HUMAN
SSGASVTTQPTEFKIKL	49.56	1792.96	17	6.9	897.492	123.93	5020000					3740000	3110000				2620000	4700000	18500000		1480000	12500000	4820000	4030000	9	46817	SYSMHC00007_Seq44770_QE2_LNT229.raw	13	1	0	0	0	1	0	0	1	2	0	3	1	0	1	0	1	1	1	Q9BY77|PDIP3_HUMAN
VAVGVIKAVDKKAAGAGKVT	49.56	1881.14	20	6.4	628.058	87.99	958000									2190000		418000							7	29287	SYSMHC00007_Seq44768_QE2_T98GD.raw	3	1	0	0	0	0	0	1	0	0	0	0	0	0	0	0	1	0	0	P68104|EF1A1_HUMAN:Q5VTE0|EF1A3_HUMAN
GHQQLYWSHPRKF	49.54	1682.84	13	3.8	561.957	89.33												6190000			3710000				17	29168	SYSMHC00007_Seq44778_QE2_LNT229.raw	2	0	0	0	0	0	0	0	0	0	0	0	0	0	0	0	1	1	0	P62273|RS29_HUMAN
ALYFPKNGDPSGLAK	49.54	1576.82	15	2.6	526.617	109.82													160000000	95700000	73700000	122000000	140000000	170000000	17	38140	SYSMHC00007_Seq44778_QE2_LNT229.raw	21	0	0	0	0	0	0	0	0	4	3	3	4	0	0	0	0	4	3	Q14693|LPIN1_HUMAN:tr|A0A0A0MS66|A0A0A0MS66_HUMAN
SASGSGAQVGGPISSGSSASSVTVTR	49.54	2293.11	26	2.8	765.381	93.12																267000			11	32588	SYSMHC00007_Seq44772_QE2_LNT229D.raw	1	0	0	0	0	0	0	0	0	0	0	1	0	0	0	0	0	0	0	P02545|LMNA_HUMAN
GGRSSGSPYGGGYGSGGGSGGYGSR	49.51	2179.93	25	2.7	727.652	74.54															3330000			10700000	18	23525	SYSMHC00007_Seq44779_QE2_LNT229D.raw	3	0	0	0	0	0	0	0	0	0	0	0	0	0	0	0	0	1	2	P51991|ROA3_HUMAN
EPAPGPPDGPHLPIQTA	49.5	1692.85	17	2.7	847.433	119.29							7390000	5830000	8860000		9580000	8490000							8	44535	SYSMHC00007_Seq44769_QE2_T98GD.raw	9	0	0	0	0	2	2	0	2	0	0	0	0	0	0	1	2	0	0	Q02535|ID3_HUMAN
LEVPATEEIKETDGSSQIKQEPDPTW	49.49	2926.41	26	1.5	976.478	125.53			6400000			31600000			22900000			72300000						0	16	45288	SYSMHC00007_Seq44777_QE2_T98GD.raw	9	0	0	0	0	0	0	0	0	0	0	0	0	1	2	3	2	0	1	P78347|GTF2I_HUMAN
EYGAGTYGASSTTSTGRSS	49.47	1838.79	19	2.3	920.405	77.61						776000			279000					0	187000				17	23990	SYSMHC00007_Seq44778_QE2_LNT229.raw	4	0	0	0	0	0	0	0	0	0	1	0	0	0	1	1	0	1	0	Q92841|DDX17_HUMAN:tr|H3BLZ8|H3BLZ8_HUMAN
LAPDYDALDVANKIGII	49.46	1799.97	17	17	901.006	167.4								225000	657000				89000	624000	0			3220000	18	65811	SYSMHC00007_Seq44779_QE2_LNT229D.raw	7	0	0	0	0	0	1	0	0	1	1	0	0	0	0	1	0	1	2	P62750|RL23A_HUMAN:tr|H7BY10|H7BY10_HUMAN:tr|K7ERT8|K7ERT8_HUMAN:tr|A8MUS3|A8MUS3_HUMAN
TQEKNTLPTKETIEQEK	49.43	2016.04	17	3.5	673.022	75.97	1120000			11200000	1540000		1250000	1410000		4260000	3330000		1630000						3	23525	SYSMHC00007_Seq44764_QE2_U87D.raw	9	1	0	2	1	1	1	1	1	1	0	0	0	0	0	0	0	0	0	P63313|TYB10_HUMAN
GTCGQ(+.98)PADKASASGSGAQVGGPISSGSSASSVTVTR	49.42	3222.51	36	8.8	1075.19	92.09	0			214000									1300000			3350000	1360000		12	31842	SYSMHC00007_Seq44773_QE2_LNT229D.raw	6	1	0	1	0	0	0	0	0	1	0	2	1	0	0	0	0	0	0	P02545|LMNA_HUMAN	Deamidation (NQ)	Q5:Deamidation (NQ):27.83
SMRYFFTSVSRPGR	49.4	1689.84	14	6.4	564.291	103.68				1210000	14300000	35500000			271000	8490000	2040000				10800000	9140000	7650000	47200000	17	35484	SYSMHC00007_Seq44778_QE2_LNT229.raw	18	0	0	1	3	0	0	1	2	0	0	1	1	0	1	1	0	4	3	tr|A0A140T9I0|A0A140T9I0_HUMAN:P01892|1A02_HUMAN:P04439|1A03_HUMAN:Q09160|1A80_HUMAN:P10314|1A32_HUMAN
EESDLAQQYGVRGYPT	49.37	1811.83	16	2.3	906.926	115.29																		1840000	18	42182	SYSMHC00007_Seq44779_QE2_LNT229D.raw	1	0	0	0	0	0	0	0	0	0	0	0	0	0	0	0	0	0	1	tr|H7BZ94|H7BZ94_HUMAN:P07237|PDIA1_HUMAN
HQNPAGPVASAPELESKESVL	49.36	2159.09	21	8.2	720.708	116.64														4420000	4850000		2190000	2150000	17	40885	SYSMHC00007_Seq44778_QE2_LNT229.raw	4	0	0	0	0	0	0	0	0	0	1	0	1	0	0	0	0	1	1	P43007|SATT_HUMAN
THETGTTNTATTSNAGSAQR	49.34	2004.91	20	1.6	669.312	49.17	58400	274000	128000			463000		716000			1920000							83700	8	11957	SYSMHC00007_Seq44769_QE2_T98GD.raw	7	1	1	0	0	0	1	0	1	0	0	0	0	1	1	0	0	0	1	P51610|HCFC1_HUMAN:tr|A6NEM2|A6NEM2_HUMAN
GDSDKYFIEDGRLVIHS	49.33	1949.95	17	4.7	650.993	121.25																		1800000	18	44923	SYSMHC00007_Seq44779_QE2_LNT229D.raw	1	0	0	0	0	0	0	0	0	0	0	0	0	0	0	0	0	0	1	P32004|L1CAM_HUMAN
AASSDSAQGSDVSLTACKV	49.31	1795.83	19	3	898.923	107.42						4350000									2550000			905000	14	39036	SYSMHC00007_Seq44775_QE2_U87D.raw	4	0	0	0	0	0	0	0	0	0	0	0	0	0	1	0	0	2	1	tr|A0A140T9I0|A0A140T9I0_HUMAN:P01892|1A02_HUMAN:P04439|1A03_HUMAN:P10316|1A69_HUMAN:P01891|1A68_HUMAN:P13746|1A11_HUMAN:P30447|1A23_HUMAN:P05534|1A24_HUMAN:Q09160|1A80_HUMAN
TPDQFM(+15.99)TADETRNLQ	49.09	1781.79	15	5.6	891.907	95.96		354000					15800000	11400000	2210000	9550000		1400000	2900000	1620000		279000	2860000		5	33260	SYSMHC00007_Seq44766_QE2_T98G.raw	14	0	1	0	0	3	2	1	0	2	1	1	1	0	0	1	1	0	0	P16070|CD44_HUMAN	Oxidation (M)	M6:Oxidation (M):1000.00
TETQEKNTLPTKETIEQEKRSEIS	49.07	2818.42	24	8	940.488	84.03			2230000	4350000	1410000		3970000	1050000		4190000	3120000		1600000						8	27870	SYSMHC00007_Seq44769_QE2_T98GD.raw	8	0	0	1	1	1	1	1	1	1	0	0	0	1	0	0	0	0	0	P63313|TYB10_HUMAN
HGGYGGGSGGGSSYQGKQGG	49.06	1753.74	20	3.3	585.589	51.98							625000	215000	836000	478000									5	13209	SYSMHC00007_Seq44766_QE2_T98G.raw	4	0	0	0	0	1	1	1	0	0	0	0	0	0	0	1	0	0	0	Q12906|ILF3_HUMAN
SHYEEGPGKNLPFSVENKWS	49.04	2304.08	20	4.1	769.037	119.22												5810000			1400000			4310000	18	43990	SYSMHC00007_Seq44779_QE2_LNT229D.raw	3	0	0	0	0	0	0	0	0	0	0	0	0	0	0	0	1	1	1	P15954|COX7C_HUMAN
VPPVQVSPLIKLGRYSALFL	49.01	2196.3	20	4	733.111	169.04			296000						1480000			5930000						4200000	18	66504	SYSMHC00007_Seq44779_QE2_LNT229D.raw	4	0	0	0	0	0	0	0	0	0	0	0	0	1	0	1	1	0	1	P56385|ATP5I_HUMAN
FGSLSNLQVTQPTVGMNFKTPRGPV	48.97	2674.39	25	4.4	892.475	142.59						0									733000			3070000	18	54705	SYSMHC00007_Seq44779_QE2_LNT229D.raw	3	0	0	0	0	0	0	0	0	0	0	0	0	0	1	0	0	1	1	P08708|RS17_HUMAN
IDLDPETEQVNGLF	48.95	1588.76	14	2.1	795.39	164.66													277000000	233000000	22500000	545000000	188000000	172000000	17	61480	SYSMHC00007_Seq44778_QE2_LNT229.raw	37	0	0	0	0	0	0	0	0	8	7	11	7	0	0	0	0	1	3	P11586|C1TC_HUMAN
LTKDDLDEEEDTHL	48.91	1671.75	14	2.9	836.884	99.77													3500000	15700000	1350000				10	34949	SYSMHC00007_Seq44771_QE2_LNT229.raw	4	0	0	0	0	0	0	0	0	1	2	0	0	0	0	0	0	1	0	O00592|PODXL_HUMAN
NRFDQLFDDESDPFEVLKAAEN	48.89	2598.19	22	6.1	867.075	167.2										521000									7	67052	SYSMHC00007_Seq44768_QE2_T98GD.raw	1	0	0	0	0	0	0	1	0	0	0	0	0	0	0	0	0	0	0	Q8NC51|PAIRB_HUMAN
FTTSTSQSLTEPPDEKP	48.89	1863.87	17	3.9	932.948	99.03						1260000													14	34848	SYSMHC00007_Seq44775_QE2_U87D.raw	1	0	0	0	0	0	0	0	0	0	0	0	0	0	1	0	0	0	0	Q8NBF6|AVL9_HUMAN
SAVSRENSSSQDPQTEGTR	48.87	2034.92	19	1.8	679.315	54.37			307000		301000	751000	1710000	1260000	781000	4190000	4230000	284000	960000		935000			2150000	18	14319	SYSMHC00007_Seq44779_QE2_LNT229D.raw	13	0	0	0	1	1	1	1	1	1	0	0	0	1	1	1	1	1	2	tr|A0A0C4DG49|A0A0C4DG49_HUMAN:P15151|PVR_HUMAN
ERDALNIETAIKTKGVDE	48.87	2001.04	18	-2.5	668.018	113.49														4570000	6090000		4260000	18500000	17	39749	SYSMHC00007_Seq44778_QE2_LNT229.raw	5	0	0	0	0	0	0	0	0	0	1	0	1	0	0	0	0	1	2	P07355|ANXA2_HUMAN
SKYGLQDSDEEEEEHPS	48.85	1977.81	17	1.6	660.278	77.95			422000							465000	833000				359000				7	24628	SYSMHC00007_Seq44768_QE2_T98GD.raw	4	0	0	0	0	0	0	1	1	0	0	0	0	1	0	0	0	1	0	P52948|NUP98_HUMAN
SAGTLLTAHSPTPVAPHPVTVPT	48.82	2250.2	23	5.6	751.078	119.43	9290000	1090000	2270000	11600000	4210000	4780000	3900000			7900000	3380000	2870000	19600000	1710000	1860000	14900000	6830000	5740000	18	44084	SYSMHC00007_Seq44779_QE2_LNT229D.raw	18	1	1	1	1	1	0	1	1	2	1	1	2	1	1	0	1	1	1	A1KXE4|F168B_HUMAN
KMQNHGYENPTYK	48.8	1608.74	13	4.1	537.255	61.65													24400000	7250000	5690000	22800000	18600000	15100000	17	17034	SYSMHC00007_Seq44778_QE2_LNT229.raw	11	0	0	0	0	0	0	0	0	2	2	2	1	0	0	0	0	2	2	Q06481|APLP2_HUMAN
TVETRDGQVIN(+.98)ETSQHHDDLE	48.8	2423.08	21	4.7	808.706	85.91	128000			2330000												33300			3	28134	SYSMHC00007_Seq44764_QE2_U87D.raw	3	1	0	1	0	0	0	0	0	0	0	1	0	0	0	0	0	0	0	P08670|VIME_HUMAN	Deamidation (NQ)	N11:Deamidation (NQ):77.24
SGAQVGGPISSGSSASSVTVTR	48.79	1990.99	22	4.9	996.508	93.08				1380000									6240000			1650000			11	32567	SYSMHC00007_Seq44772_QE2_LNT229D.raw	4	0	0	1	0	0	0	0	0	2	0	1	0	0	0	0	0	0	0	P02545|LMNA_HUMAN
GSGGGSYGSGGGGGGHGSY	48.77	1513.58	19	7.2	757.804	62			463000		648000	1260000	225000	695000	511000	124000	166000				516000		644000		5	17721	SYSMHC00007_Seq44766_QE2_T98G.raw	10	0	0	0	1	1	1	1	1	0	0	0	1	1	1	1	0	1	0	P04264|K2C1_HUMAN
AGAGKVTKSAQKAQKA	48.76	1542.88	16	1.4	515.303	45.61	171000			860000	203000		532000	171000		2190000			952000			711000		333000	7	10388	SYSMHC00007_Seq44768_QE2_T98GD.raw	10	1	0	1	1	1	1	2	0	1	0	1	0	0	0	0	0	0	1	P68104|EF1A1_HUMAN:Q5VTE0|EF1A3_HUMAN
TSASGLN(+.98)GHPTLSGGGDQ	48.76	1655.74	18	2.6	828.879	82.87				877000															3	26707	SYSMHC00007_Seq44764_QE2_U87D.raw	1	0	0	1	0	0	0	0	0	0	0	0	0	0	0	0	0	0	0	tr|E7EVA0|E7EVA0_HUMAN:P27816|MAP4_HUMAN:tr|H7C4C5|H7C4C5_HUMAN	Deamidation (NQ)	N7:Deamidation (NQ):108.00
LVSQEEMEFIQRGGPE	48.69	1847.87	16	4.2	924.947	128.86			1050000			16400000													14	49631	SYSMHC00007_Seq44775_QE2_U87D.raw	2	0	0	0	0	0	0	0	0	0	0	0	0	1	1	0	0	0	0	tr|D6R941|D6R941_HUMAN:P82909|RT36_HUMAN
IQRTPKIQVYSRHPAENG	48.67	2093.11	18	5.8	698.716	73.96			1620000			3500000						879000			457000				14	22809	SYSMHC00007_Seq44775_QE2_U87D.raw	4	0	0	0	0	0	0	0	0	0	0	0	0	1	1	0	1	1	0	P61769|B2MG_HUMAN
SGGGGGGGGSSWGGRSNSGP	48.65	1633.68	20	3.4	817.851	70.69			441000	1340000	469000	3420000	404000	87000	1080000	587000	451000				868000			1800000	14	21292	SYSMHC00007_Seq44775_QE2_U87D.raw	13	0	0	1	1	1	1	1	1	0	0	0	0	1	2	2	0	1	1	Q13151|ROA0_HUMAN
FSVNASSERLNMGEIETLDDY	48.64	2389.07	21	4.7	1195.55	149.15												2020000							16	57138	SYSMHC00007_Seq44777_QE2_T98GD.raw	1	0	0	0	0	0	0	0	0	0	0	0	0	0	0	0	1	0	0	Q6Y7W6|PERQ2_HUMAN:tr|I1E4Y6|I1E4Y6_HUMAN
TRDGQVINETSQHHDDLE	48.63	2092.94	18	4	698.657	74.6	1340000	224000	8000000	14300000		17900000	512000				691000								3	22891	SYSMHC00007_Seq44764_QE2_U87D.raw	7	1	1	1	0	1	0	0	1	0	0	0	0	1	1	0	0	0	0	P08670|VIME_HUMAN
SVSGAETVNGEVPATPVK	48.6	1740.89	18	1.3	871.453	94.84													1580000		606000	398000		657000	18	33034	SYSMHC00007_Seq44779_QE2_LNT229D.raw	4	0	0	0	0	0	0	0	0	1	0	1	0	0	0	0	0	1	1	Q8IUW5|RELL1_HUMAN
KTLEGPVPLEVIVIDQNDNRPIF	48.6	2605.41	23	7.6	869.484	167.19	2700000			1490000	3340000														4	66868	SYSMHC00007_Seq44765_QE2_U87D.raw	3	1	0	1	1	0	0	0	0	0	0	0	0	0	0	0	0	0	0	P55290|CAD13_HUMAN
DKASASGSGAQVGGPISSGSSASSVTVTR	48.57	2607.27	29	-0.1	870.098	89.92													640000				0		9	31297	SYSMHC00007_Seq44770_QE2_LNT229.raw	2	0	0	0	0	0	0	0	0	1	0	0	1	0	0	0	0	0	0	P02545|LMNA_HUMAN
GEPRFIAVGYVDDTQ	48.57	1665.8	15	5.8	833.912	131.04					14200000	22700000		8470000		5550000	20100000	4710000			3100000	2140000	2610000	16000000	17	47041	SYSMHC00007_Seq44778_QE2_LNT229.raw	15	0	0	0	1	0	2	1	3	0	0	1	2	0	1	0	1	1	2	tr|A0A140T9I0|A0A140T9I0_HUMAN:P01892|1A02_HUMAN:P04439|1A03_HUMAN:P10316|1A69_HUMAN:P01891|1A68_HUMAN:P13746|1A11_HUMAN:P30447|1A23_HUMAN:P05534|1A24_HUMAN:P10314|1A32_HUMAN:P10319|1B58_HUMAN:P30490|1B52_HUMAN:P30464|1B15_HUMAN:P30504|1C04_HUMAN:P18465|1B57_HUMAN:P30457|1A66_HUMAN:P30512|1A29_HUMAN:tr|B0UXQ0|B0UXQ0_HUMAN:Q95604|1C17_HUMAN:P30508|1C12_HUMAN:P30510|1C14_HUMAN:Q9TNN7|1C05_HUMAN:tr|…
RLFGVPGGPAENENGALK	48.53	1824.95	18	2.8	609.325	110.64														5390000	2420000	334000	4560000		10	39814	SYSMHC00007_Seq44771_QE2_LNT229.raw	5	0	0	0	0	0	0	0	0	0	1	2	1	0	0	0	0	1	0	Q9BVN2|RUSC1_HUMAN
TPIVIQPASATETTQLT	48.5	1769.94	17	4.1	885.981	127.93		786000		4080000	1380000	2940000	2630000		1900000	2700000	1770000		5850000	1120000	189000	1300000	2200000		3	48084	SYSMHC00007_Seq44764_QE2_U87D.raw	15	0	1	1	1	1	0	1	1	2	1	1	2	0	1	1	0	1	0	Q9H3Z4|DNJC5_HUMAN
TLPTKETIEQEKRSEIS	48.47	1988.04	17	4.9	995.033	86.2	523000000	229000000	511000000	2080000000	921000000	591000000	2050000000	1180000000	342000000	1640000000	1480000000	340000000	745000000	390000000	80200000	378000000	321000000	124000000	10	28811	SYSMHC00007_Seq44771_QE2_LNT229.raw	93	5	4	6	5	6	8	6	5	6	6	5	5	5	6	4	6	3	2	P63313|TYB10_HUMAN
AQVGGPISSGSSASSVTVTR	48.46	1846.94	20	4.2	924.48	91.9													1400000			808000			11	32010	SYSMHC00007_Seq44772_QE2_LNT229D.raw	2	0	0	0	0	0	0	0	0	1	0	1	0	0	0	0	0	0	0	P02545|LMNA_HUMAN
SHSPTHWEQPVYTTLSRP	48.44	2122.02	18	3.3	708.351	105.04													2410000						9	38397	SYSMHC00007_Seq44770_QE2_LNT229.raw	1	0	0	0	0	0	0	0	0	1	0	0	0	0	0	0	0	0	0	P56693|SOX10_HUMAN
LVNKESSETPDQFMTADETRNLQ	48.39	2652.23	23	2	885.087	112.63												1740000							16	39073	SYSMHC00007_Seq44777_QE2_T98GD.raw	2	0	0	0	0	0	0	0	0	0	0	0	0	0	0	0	2	0	0	P16070|CD44_HUMAN
AVDKKAAGAGKVTKSAQKAQ	48.38	1956.11	20	2.6	653.046	47.08										481000		51200							7	11011	SYSMHC00007_Seq44768_QE2_T98GD.raw	2	0	0	0	0	0	0	1	0	0	0	0	0	0	0	0	1	0	0	P68104|EF1A1_HUMAN:Q5VTE0|EF1A3_HUMAN
ADLTWVGERGILVASDS	48.35	1787.91	17	9.4	894.968	149																230000	647000	2810000	18	57589	SYSMHC00007_Seq44779_QE2_LNT229D.raw	3	0	0	0	0	0	0	0	0	0	0	1	1	0	0	0	0	0	1	Q9BQA1|MEP50_HUMAN
PGMGAMGGMGGGM(+15.99)GGGMF	48.33	1574.58	18	3.5	788.3	145.25												4540000						5200000	18	55907	SYSMHC00007_Seq44779_QE2_LNT229D.raw	2	0	0	0	0	0	0	0	0	0	0	0	0	0	0	0	1	0	1	P10809|CH60_HUMAN	Oxidation (M)	M13:Oxidation (M):38.26
TSASGLNGHPTLSGGGDQ	48.32	1654.75	18	3.1	828.387	81.02					405000								206000						9	27071	SYSMHC00007_Seq44770_QE2_LNT229.raw	2	0	0	0	1	0	0	0	0	1	0	0	0	0	0	0	0	0	0	tr|E7EVA0|E7EVA0_HUMAN:P27816|MAP4_HUMAN:tr|H7C4C5|H7C4C5_HUMAN
DTHSSTFDAGAGIALNDH	48.3	1827.8	18	1.8	610.276	112															1450000		808000		17	39090	SYSMHC00007_Seq44778_QE2_LNT229.raw	2	0	0	0	0	0	0	0	0	0	0	0	1	0	0	0	0	1	0	P04406|G3P_HUMAN
HGGYGGGSGGGSSYQGKQG	48.27	1696.72	19	4.1	566.583	52.07							650000		916000										5	13249	SYSMHC00007_Seq44766_QE2_T98G.raw	2	0	0	0	0	1	0	0	0	0	0	0	0	0	0	1	0	0	0	Q12906|ILF3_HUMAN
AVDKKAAGAGKVTKSAQKAQKA	48.14	2155.24	22	3.8	719.425	47.31			107000							299000		435000						341000	7	11113	SYSMHC00007_Seq44768_QE2_T98GD.raw	4	0	0	0	0	0	0	1	0	0	0	0	0	1	0	0	1	0	1	P68104|EF1A1_HUMAN:Q5VTE0|EF1A3_HUMAN
AQLGGPEAAKSDETAAK	48.12	1642.82	17	3	822.418	65.32			7450000			31600000	1780000	3150000	26800000			1530000			7430000			721000	18	19284	SYSMHC00007_Seq44779_QE2_LNT229D.raw	13	0	0	0	0	1	1	0	0	0	0	0	0	2	3	3	1	1	1	P04792|HSPB1_HUMAN
RVIDFDENTALDDAEEESFRK	48.12	2498.16	21	3.1	833.729	127.53													3720000	611000			1010000		12	47991	SYSMHC00007_Seq44773_QE2_LNT229D.raw	4	0	0	0	0	0	0	0	0	1	2	0	1	0	0	0	0	0	0	Q14257|RCN2_HUMAN
VDKVIQAQTAFSANPAN	48.11	1772.91	17	3.6	887.463	105													397000	402000	2130000		324000	6710000	18	37746	SYSMHC00007_Seq44779_QE2_LNT229D.raw	6	0	0	0	0	0	0	0	0	1	1	0	1	0	0	0	0	2	1	O00560|SDCB1_HUMAN:tr|G5EA09|G5EA09_HUMAN:tr|B4DHN5|B4DHN5_HUMAN:tr|E9PBU7|E9PBU7_HUMAN
KALDFIASKGVKLVSIG	48.06	1745.05	17	2.4	582.69	135.12														431000	0		1550000	3230000	18	51331	SYSMHC00007_Seq44779_QE2_LNT229D.raw	4	0	0	0	0	0	0	0	0	0	1	0	1	0	0	0	0	1	1	O43707|ACTN4_HUMAN:tr|H9KV75|H9KV75_HUMAN:P12814|ACTN1_HUMAN:Q08043|ACTN3_HUMAN
HSLGWEGGTTAEGRLK	48.05	1697.85	16	6.2	566.96	88.62													1750000	2410000	1670000	3230000	4210000	3220000	10	29914	SYSMHC00007_Seq44771_QE2_LNT229.raw	6	0	0	0	0	0	0	0	0	1	1	1	1	0	0	0	0	1	1	Q8WV48|CC107_HUMAN
VDKVIQAQTAFSANPANPA	48.04	1941	19	1.6	971.507	111.74															720000		212000	4150000	18	40664	SYSMHC00007_Seq44779_QE2_LNT229D.raw	3	0	0	0	0	0	0	0	0	0	0	0	1	0	0	0	0	1	1	O00560|SDCB1_HUMAN:tr|G5EA09|G5EA09_HUMAN:tr|B4DHN5|B4DHN5_HUMAN:tr|E9PBU7|E9PBU7_HUMAN
HLVYESDQNKDGKLT	48.02	1745.86	15	3.4	582.962	72.84		612000	3760000	6000000	5000000	8830000	4910000	4450000	4740000	7040000	8180000	1900000							3	22101	SYSMHC00007_Seq44764_QE2_U87D.raw	11	0	1	1	1	1	1	1	1	0	0	0	0	1	1	1	1	0	0	O43852|CALU_HUMAN
YRPSYSYDYEFDLGSDRNGSFGGQY	47.97	2942.24	25	6.4	981.761	136.07												3610000							16	50516	SYSMHC00007_Seq44777_QE2_T98GD.raw	1	0	0	0	0	0	0	0	0	0	0	0	0	0	0	0	1	0	0	O43823|AKAP8_HUMAN
QVTQPTVGMNFKTPRGPV	47.91	1956.03	18	2.4	979.022	114.87	3650000		26200000	10500000	15000000	284000000	43000000	15400000	99600000	31600000	17100000	152000000	10700000	25500000	47700000		7480000	121000000	18	41983	SYSMHC00007_Seq44779_QE2_LNT229D.raw	44	1	0	2	2	4	2	3	2	2	2	0	1	1	5	5	4	4	4	P08708|RS17_HUMAN
KLVSQEEMEFIQRGGPE	47.9	1975.97	17	8	659.668	123.77			6600000			14300000						2360000			2750000			8300000	17	43908	SYSMHC00007_Seq44778_QE2_LNT229.raw	6	0	0	0	0	0	0	0	0	0	0	0	0	1	1	0	1	2	1	tr|D6R941|D6R941_HUMAN:P82909|RT36_HUMAN
LDGEKGPSSEGPEEED	47.9	1673.69	16	3.2	837.855	69.89			994000			8660000			1770000						700000			7150000	18	21369	SYSMHC00007_Seq44779_QE2_LNT229D.raw	8	0	0	0	0	0	0	0	0	0	0	0	0	1	2	2	0	1	2	P84157|MXRA7_HUMAN:tr|Q6ZR64|Q6ZR64_HUMAN
SHYEEGPGKNLPFSVE	47.87	1788.83	16	4.2	895.427	114.46												838000			585000				16	39942	SYSMHC00007_Seq44777_QE2_T98GD.raw	2	0	0	0	0	0	0	0	0	0	0	0	0	0	0	0	1	1	0	P15954|COX7C_HUMAN
NM(+15.99)FVGSQATNYGEDLTKNHDEL	47.87	2498.1	22	4.3	833.712	121.62						2910000			5490000			22300000							16	43395	SYSMHC00007_Seq44777_QE2_T98GD.raw	4	0	0	0	0	0	0	0	0	0	0	0	0	0	1	1	2	0	0	Q15293|RCN1_HUMAN	Oxidation (M)	M2:Oxidation (M):1000.00
TCGQPADKASASGSGAQ(+.98)VGGPISSGSSASSVTVTR	47.85	3165.48	35	10.8	1056.18	91.63										909000	1350				10300	0			8	31446	SYSMHC00007_Seq44769_QE2_T98GD.raw	4	0	0	0	0	0	0	1	1	0	0	1	0	0	0	0	0	1	0	P02545|LMNA_HUMAN	Deamidation (NQ)	Q17:Deamidation (NQ):10.76
PGMGAMGGMGGGMGGGMF	47.79	1558.59	18	7.9	780.306	158.13			3250000									10600000						4780000	18	61649	SYSMHC00007_Seq44779_QE2_LNT229D.raw	3	0	0	0	0	0	0	0	0	0	0	0	0	1	0	0	1	0	1	P10809|CH60_HUMAN
ADVFSVKTEMIDQEEGIS	47.78	1996.93	18	3.1	999.475	137.33												3130000			2040000	419000	685000	11200000	18	52326	SYSMHC00007_Seq44779_QE2_LNT229D.raw	6	0	0	0	0	0	0	0	0	0	0	1	1	0	0	0	1	1	2	Q99598|TSNAX_HUMAN
KGGSYTQAASSDSAQGSDVSLTACKV	47.77	2517.17	26	4.3	840.066	104.78																		1420000	18	37647	SYSMHC00007_Seq44779_QE2_LNT229D.raw	1	0	0	0	0	0	0	0	0	0	0	0	0	0	0	0	0	0	1	P04439|1A03_HUMAN:P13746|1A11_HUMAN
FAKLVRPPVQVYGIEGRYATALYS	47.77	2697.46	24	1.1	900.163	136.99												3660000							16	50966	SYSMHC00007_Seq44777_QE2_T98GD.raw	1	0	0	0	0	0	0	0	0	0	0	0	0	0	0	0	1	0	0	P48047|ATPO_HUMAN
LLDFGSLSNLQVTQPTVGM(+15.99)NFKTPRGPV	47.76	3031.58	28	2.6	1011.54	157.47	206000											3760000	649000			1400000		2480000	18	61362	SYSMHC00007_Seq44779_QE2_LNT229D.raw	5	1	0	0	0	0	0	0	0	1	0	1	0	0	0	0	1	0	1	P08708|RS17_HUMAN	Oxidation (M)	M19:Oxidation (M):1000.00
KTLDTGETPSETKMSK	47.7	1751.86	16	5.2	584.964	65.08															2690000	2070000	2590000		17	18512	SYSMHC00007_Seq44778_QE2_LNT229.raw	3	0	0	0	0	0	0	0	0	0	0	1	1	0	0	0	0	1	0	Q9UKZ1|CNO11_HUMAN
GDDDWTHLSSKEVDPSTG	47.67	1944.83	18	4.6	973.429	109.31														4330000	7760000			16700000	18	39707	SYSMHC00007_Seq44779_QE2_LNT229D.raw	7	0	0	0	0	0	0	0	0	0	1	0	0	0	0	0	0	2	4	Q13501|SQSTM_HUMAN
KMASNIFGTPEENQASWAK	47.62	2108	19	4.1	1055.01	118.16													17400000		2050000	8320000			9	44215	SYSMHC00007_Seq44770_QE2_LNT229.raw	4	0	0	0	0	0	0	0	0	2	0	1	0	0	0	0	0	1	0	tr|J3KT51|J3KT51_HUMAN:Q9UK76|HN1_HUMAN
SLRSISASKASPPGDLQNPK	47.62	2052.1	20	3.3	685.042	85.68													9390000	7870000	5620000	11000000	6770000	8140000	17	27554	SYSMHC00007_Seq44778_QE2_LNT229.raw	13	0	0	0	0	0	0	0	0	2	2	3	2	0	0	0	0	2	2	O00273|DFFA_HUMAN
AEAFDDVVGETVGKTD	47.5	1651.76	16	6.7	826.892	125.37	13700000	248000	2450000	2430000	2410000	1880000	1590000			3890000		12400000	3870000	14300000			1390000		10	46269	SYSMHC00007_Seq44771_QE2_LNT229.raw	14	2	1	1	1	1	0	1	0	1	1	0	1	1	1	0	2	0	0	tr|E7EVA0|E7EVA0_HUMAN:P27816|MAP4_HUMAN
MTADETRNLQNVDMKIGV	47.5	2033.99	18	4.8	679.006	124.15			9190000			13600000			3600000			18700000						8870000	18	46274	SYSMHC00007_Seq44779_QE2_LNT229D.raw	6	0	0	0	0	0	0	0	0	0	0	0	0	1	1	1	2	0	1	P16070|CD44_HUMAN
AERDALNIETAIKTKGVDE	47.48	2072.07	19	2.2	1037.05	112.08															21400000	9800000		6970000	18	40801	SYSMHC00007_Seq44779_QE2_LNT229D.raw	5	0	0	0	0	0	0	0	0	0	0	1	0	0	0	0	0	3	1	P07355|ANXA2_HUMAN
DLSEYSYKDPEDQGNL	47.47	1871.81	16	3.7	936.914	117.72																		1350000	18	43289	SYSMHC00007_Seq44779_QE2_LNT229D.raw	1	0	0	0	0	0	0	0	0	0	0	0	0	0	0	0	0	0	1	P26006|ITA3_HUMAN
RSYSLASGAGGGGSKGNSLK	47.46	1852.94	20	3.8	618.656	66.91													6490000	3540000	451000	5110000	4000000		12	20012	SYSMHC00007_Seq44773_QE2_LNT229D.raw	5	0	0	0	0	0	0	0	0	1	1	1	1	0	0	0	0	1	0	tr|H3BPA5|H3BPA5_HUMAN:Q96S21|RB40C_HUMAN
SSDSAQGSDVSLTACKV	47.43	1653.75	17	2.9	827.885	107.19						11600000			2030000						619000			1050000	14	38922	SYSMHC00007_Seq44775_QE2_U87D.raw	4	0	0	0	0	0	0	0	0	0	0	0	0	0	1	1	0	1	1	tr|A0A140T9I0|A0A140T9I0_HUMAN:P01892|1A02_HUMAN:P04439|1A03_HUMAN:P10316|1A69_HUMAN:P01891|1A68_HUMAN:P13746|1A11_HUMAN:P30447|1A23_HUMAN:P05534|1A24_HUMAN:Q09160|1A80_HUMAN
HQGGWTDGGSGGGGGYQDGG	47.38	1805.7	20	4.9	903.861	79.41						876000													14	25361	SYSMHC00007_Seq44775_QE2_U87D.raw	1	0	0	0	0	0	0	0	0	0	0	0	0	0	1	0	0	0	0	Q8NCA5|FA98A_HUMAN
TLPTKETIEQEKRSE	47.32	1787.93	15	3.5	894.974	74.73	327000000	98800000	234000000	55600000	426000000	409000000	788000000	291000000	117000000	789000000	391000000	76400000	601000000	104000000	28500000	312000000	123000000	64700000	3	22952	SYSMHC00007_Seq44764_QE2_U87D.raw	91	6	5	7	5	6	6	7	7	6	3	5	4	4	5	6	3	2	4	P63313|TYB10_HUMAN
FAKLVRPPVQVYGIEGRYATALY	47.32	2610.43	23	5.6	871.156	137.78						7590000						40500000						3920000	16	51350	SYSMHC00007_Seq44777_QE2_T98GD.raw	4	0	0	0	0	0	0	0	0	0	0	0	0	0	1	0	2	0	1	P48047|ATPO_HUMAN
YRPSYSYDYEFDLGSDRNGSFGGQ	47.31	2779.18	24	5.3	927.405	130.73											508000	7750000							16	47882	SYSMHC00007_Seq44777_QE2_T98GD.raw	2	0	0	0	0	0	0	0	1	0	0	0	0	0	0	0	1	0	0	O43823|AKAP8_HUMAN
KTVTAMDVVYALK	47.27	1437.79	13	6.8	480.274	137.11													808000000	356000000	265000000	554000000	430000000	592000000	18	52226	SYSMHC00007_Seq44779_QE2_LNT229D.raw	29	0	0	0	0	0	0	0	0	6	4	6	6	0	0	0	0	3	4	P62805|H4_HUMAN
NSAANASATTTEPLPEKTQESL	47.27	2259.09	22	2.1	1130.55	101.73									3800000			2880000						6700000	18	36205	SYSMHC00007_Seq44779_QE2_LNT229D.raw	7	0	0	0	0	0	0	0	0	0	0	0	0	0	0	2	2	0	3	P55327|TPD52_HUMAN
NPANPAILSEASAPIPH	47.27	1697.87	17	1.4	849.945	126.83															2170000			6130000	18	47511	SYSMHC00007_Seq44779_QE2_LNT229D.raw	4	0	0	0	0	0	0	0	0	0	0	0	0	0	0	0	0	2	2	O00560|SDCB1_HUMAN:tr|G5EA09|G5EA09_HUMAN:tr|B4DHN5|B4DHN5_HUMAN:tr|E9PBU7|E9PBU7_HUMAN
VGPFAPGITEKAPEEKK	47.21	1796.97	17	3.6	599.999	95.38			9920000						10600000			5650000		2070000	3870000			8030000	17	31833	SYSMHC00007_Seq44778_QE2_LNT229.raw	8	0	0	0	0	0	0	0	0	0	1	0	0	1	0	2	2	1	1	O60664|PLIN3_HUMAN
SRPAVANGTSRPQGSN	47.21	1597.79	16	5.7	533.608	51.64							565000	1410000			1240000								6	12906	SYSMHC00007_Seq44767_QE2_T98G.raw	3	0	0	0	0	1	1	0	1	0	0	0	0	0	0	0	0	0	0	Q96JC9|EAF1_HUMAN
GGSYSQAASSDSAQ(+.98)GSDVSLTACKV	47.21	2376.04	25	10.8	1189.04	113.63						653000													14	42049	SYSMHC00007_Seq44775_QE2_U87D.raw	1	0	0	0	0	0	0	0	0	0	0	0	0	0	1	0	0	0	0	tr|A0A140T9I0|A0A140T9I0_HUMAN:P01892|1A02_HUMAN:P10316|1A69_HUMAN:P01891|1A68_HUMAN:P30447|1A23_HUMAN:P05534|1A24_HUMAN:Q09160|1A80_HUMAN	Deamidation (NQ)	Q14:Deamidation (NQ):0.00
AEVKKPAAAAAPGTAEK	47.2	1608.88	17	4.3	537.304	56.1						1210000			1310000			568000			4160000			17100000	18	15102	SYSMHC00007_Seq44779_QE2_LNT229D.raw	7	0	0	0	0	0	0	0	0	0	0	0	0	0	1	1	1	2	2	P50454|SERPH_HUMAN
SRAQLGGPEAAKSDETAAK	47.19	1885.95	19	4.6	629.66	60.69			2280000		375000	2480000	1110000		2020000	867000		415000			484000			2050000	15	16322	SYSMHC00007_Seq44776_QE2_T98G.raw	12	0	0	0	1	1	0	1	0	0	0	0	0	2	1	2	1	1	2	P04792|HSPB1_HUMAN
TRLVLVNAVYFKGLWK	47.18	1906.12	16	-0.9	636.38	152.01													614000	1790000		1010000		1230000	18	58956	SYSMHC00007_Seq44779_QE2_LNT229D.raw	4	0	0	0	0	0	0	0	0	1	1	1	0	0	0	0	0	0	1	P07093|GDN_HUMAN
NVSTGDVNVEM(+15.99)NAAPGVDLTQLLNNM(+15.99)R	47.17	2903.38	27	5.9	968.805	153.85															194000			1570000	18	59775	SYSMHC00007_Seq44779_QE2_LNT229D.raw	3	0	0	0	0	0	0	0	0	0	0	0	0	0	0	0	0	1	2	P13645|K1C10_HUMAN	Oxidation (M)	M11:Oxidation (M):1000.00;M26:Oxidation (M):1000.00
PTKETIEQEKRSEIS	47.15	1773.91	15	-1.2	592.31	83.21		1350000	852000	7250000		2930000	11500000						947000						5	27300	SYSMHC00007_Seq44766_QE2_T98G.raw	6	0	1	1	0	1	0	0	0	1	0	0	0	1	1	0	0	0	0	P63313|TYB10_HUMAN
LDSNQTHSSGTVTSSSSTANIDDLK	47.08	2564.18	25	3.9	855.739	91.96			1910000												324000			676000	18	31653	SYSMHC00007_Seq44779_QE2_LNT229D.raw	3	0	0	0	0	0	0	0	0	0	0	0	0	1	0	0	0	1	1	Q14008|CKAP5_HUMAN
LVTYVPVTTFKNLQTVNVDEN	47.07	2393.25	21	2.6	1197.63	149.2			40000000			23200000	1770000		4970000			26200000	258000					3040000	13	57194	SYSMHC00007_Seq44774_QE2_U87.raw	10	0	0	0	0	1	0	0	0	1	0	0	0	3	1	1	2	0	1	P62899|RL31_HUMAN
PGM(+15.99)GAMGGMGGGMGGGMF	47.07	1574.58	18	3.9	788.301	143.27												4480000						2600000	16	54095	SYSMHC00007_Seq44777_QE2_T98GD.raw	3	0	0	0	0	0	0	0	0	0	0	0	0	0	0	0	1	0	2	P10809|CH60_HUMAN	Oxidation (M)	M3:Oxidation (M):20.70
HQGSYDEQSNYDQQHDSY	47.06	2199.84	18	5	734.29	78.28			86100			709000			1340000		313000				521000			653000	17	24288	SYSMHC00007_Seq44778_QE2_LNT229.raw	7	0	0	0	0	0	0	0	1	0	0	0	0	1	1	1	0	1	2	Q92804|RBP56_HUMAN
IGDRVFVHYTGWLLDGTK	47.05	2076.08	18	6.7	693.038	145.53																		5900000	18	56027	SYSMHC00007_Seq44779_QE2_LNT229D.raw	1	0	0	0	0	0	0	0	0	0	0	0	0	0	0	0	0	0	1	Q02790|FKBP4_HUMAN
GMGMPNIAMTSGTVQPKQDAFANFANFSK	47.05	3059.43	29	-1.2	1020.82	153.34																		2940000	18	59552	SYSMHC00007_Seq44779_QE2_LNT229D.raw	1	0	0	0	0	0	0	0	0	0	0	0	0	0	0	0	0	0	1	Q14677|EPN4_HUMAN
TVETRDGQVINETSQHHDDLE	47.02	2422.1	21	3.5	808.377	83.08	7500000	3500000	17300000	74000000	11400000	29900000	4450000			8260000	6680000	2160000	20300000	2930000	2660000	10400000	2590000	2730000	3	26804	SYSMHC00007_Seq44764_QE2_U87D.raw	28	2	1	4	1	1	0	2	1	2	2	1	2	2	2	0	2	2	1	P08670|VIME_HUMAN
GSHSMRYFFTSVSRP	47	1757.83	15	2	586.952	116.29			51600000			98200000			13000000			97800000			17800000			132000000	17	40756	SYSMHC00007_Seq44778_QE2_LNT229.raw	13	0	0	0	0	0	0	0	0	0	0	0	0	3	2	1	2	2	3	tr|A0A140T9I0|A0A140T9I0_HUMAN:P01892|1A02_HUMAN:P04439|1A03_HUMAN:Q09160|1A80_HUMAN:P10314|1A32_HUMAN
TCGQPADKASASGSGAQVGGPISSGSSASS	47	2608.17	30	5.5	870.401	80.68													7540000			4160000			9	26909	SYSMHC00007_Seq44770_QE2_LNT229.raw	2	0	0	0	0	0	0	0	0	1	0	1	0	0	0	0	0	0	0	P02545|LMNA_HUMAN
GDEDEEAESATGKRAAEDDEDD	46.97	2352.89	22	7.3	1177.46	70.44	1060000		3540000		7200000	1440000				15500000		913000		41800000		2320000	5160000	4450000	10	21637	SYSMHC00007_Seq44771_QE2_LNT229.raw	13	1	0	0	1	0	0	2	0	0	3	1	1	1	1	0	1	0	1	tr|B8ZZA1|B8ZZA1_HUMAN
N(+.98)RFDQLFDDESDPFEVLK	46.96	2214.01	18	5.5	739.015	167.05														952000					10	64156	SYSMHC00007_Seq44771_QE2_LNT229.raw	1	0	0	0	0	0	0	0	0	0	1	0	0	0	0	0	0	0	0	Q8NC51|PAIRB_HUMAN	Deamidation (NQ)	N1:Deamidation (NQ):5.55
AGDTWRHLAGELGYQPEH	46.88	2035.95	18	5.1	679.661	127.49																		3380000	18	47818	SYSMHC00007_Seq44779_QE2_LNT229D.raw	1	0	0	0	0	0	0	0	0	0	0	0	0	0	0	0	0	0	1	P08138|TNR16_HUMAN
HNELTGDNVGPLILK	46.87	1618.87	15	1.7	810.443	120.65			4200000	1580000									5930000			3670000		708000	11	45084	SYSMHC00007_Seq44772_QE2_LNT229D.raw	7	0	0	1	0	0	0	0	0	2	0	2	0	1	0	0	0	0	1	Q8N5K1|CISD2_HUMAN
SYRSVGGSGGGSFGDN	46.85	1502.64	16	4.1	752.33	79.12						748000												1230000	18	25648	SYSMHC00007_Seq44779_QE2_LNT229D.raw	2	0	0	0	0	0	0	0	0	0	0	0	0	0	1	0	0	0	1	P02545|LMNA_HUMAN
DLNPLIKLSGAYLVDDS	46.83	1831.96	17	7.9	916.993	168.22													536000	948000		483000	121000		11	66005	SYSMHC00007_Seq44772_QE2_LNT229D.raw	4	0	0	0	0	0	0	0	0	1	1	1	1	0	0	0	0	0	0	P11717|MPRI_HUMAN
KEKGKYKEETIEKMQE	46.79	1997.01	16	1.8	666.68	60.42	259000					787000	3220000	1810000		1870000									7	16868	SYSMHC00007_Seq44768_QE2_T98GD.raw	5	1	0	0	0	1	1	1	0	0	0	0	0	0	1	0	0	0	0	P61254|RL26_HUMAN
MDENQFVAVTSTNAAK	46.78	1724.8	16	3.1	863.412	112.83															311000				17	39454	SYSMHC00007_Seq44778_QE2_LNT229.raw	1	0	0	0	0	0	0	0	0	0	0	0	0	0	0	0	0	1	0	Q16555|DPYL2_HUMAN:Q14194|DPYL1_HUMAN:Q14195|DPYL3_HUMAN
SGYDQVLQENSSDFQSNIA	46.78	2100.92	19	3.2	1051.47	135.26						1960000	7480000	4840000	3620000	9340000	7140000	52700000	3410000	459000	1600000	2610000	4270000		16	50120	SYSMHC00007_Seq44777_QE2_T98GD.raw	14	0	0	0	0	1	1	1	1	1	1	1	1	0	1	1	3	1	0	tr|E9PCY7|E9PCY7_HUMAN:P31943|HNRH1_HUMAN
ELRPTLNELGISTPEELGLDKV	46.77	2422.3	22	3.7	808.442	156.19			7200000											572000	5390000			9740000	17	57762	SYSMHC00007_Seq44778_QE2_LNT229.raw	6	0	0	0	0	0	0	0	0	0	1	0	0	2	0	0	0	1	2	P20674|COX5A_HUMAN
VVTGNM(+15.99)GSNDKVGDF	46.76	1554.7	15	6.3	778.361	92.6					468000										105000		587000	474000	18	31960	SYSMHC00007_Seq44779_QE2_LNT229D.raw	4	0	0	0	1	0	0	0	0	0	0	0	1	0	0	0	0	1	1	Q02413|DSG1_HUMAN	Oxidation (M)	M6:Oxidation (M):1000.00
GPEAAKSDETAAK	46.73	1273.62	13	4.4	637.818	47.31	113000	218000	3640000	1220000	15400000	17400000	6870000	6680000	30400000	2210000	264000	113000	1710000	1700000	431000	505000	840000	783000	5	11046	SYSMHC00007_Seq44766_QE2_T98G.raw	28	1	1	2	2	2	2	2	1	2	2	1	1	2	2	2	1	1	1	P04792|HSPB1_HUMAN
KFEDPKFEVIEKPQA	46.71	1803.94	15	5.2	602.324	103.43						19100000	2960000		14400000			15100000		939000	5500000				5	36784	SYSMHC00007_Seq44766_QE2_T98G.raw	9	0	0	0	0	1	0	0	0	0	1	0	0	0	1	2	2	2	0	P18859|ATP5J_HUMAN
TLEKKVIKTEPEDSR	46.71	1771.97	15	2.8	591.665	58.41				4010000			526000				867000		3160000			4460000	1320000	446000	11	16412	SYSMHC00007_Seq44772_QE2_LNT229D.raw	7	0	0	1	0	1	0	0	1	1	0	1	1	0	0	0	0	0	1	Q13506|NAB1_HUMAN
KTYFPHFDLSHGSAQ	46.69	1733.82	15	2.2	578.947	115.5															18500000			47700000	18	42275	SYSMHC00007_Seq44779_QE2_LNT229D.raw	4	0	0	0	0	0	0	0	0	0	0	0	0	0	0	0	0	2	2	P69905|HBA_HUMAN
FVGSQATDFGEALVRHDEF	46.68	2123.99	19	5.6	709.008	148.33	18200000			4720000						5040000			1160000						3	58047	SYSMHC00007_Seq44764_QE2_U87D.raw	5	2	0	1	0	0	0	1	0	1	0	0	0	0	0	0	0	0	0	O43852|CALU_HUMAN
PSSGLGVTKQDLGPVPM	46.68	1681.87	17	4	841.946	127.27						2070000												3650000	18	47715	SYSMHC00007_Seq44779_QE2_LNT229D.raw	2	0	0	0	0	0	0	0	0	0	0	0	0	0	1	0	0	0	1	P04233|HG2A_HUMAN
PGVTVKDVNQQEFVRA	46.68	1785.94	16	2.3	596.321	104.26			2190000			3460000													14	37464	SYSMHC00007_Seq44775_QE2_U87D.raw	2	0	0	0	0	0	0	0	0	0	0	0	0	1	1	0	0	0	0	P39019|RS19_HUMAN
DAKTDQAQKAEGAGDAK	46.67	1702.81	17	4.9	568.614	50.3							221000			270000				226000					7	12467	SYSMHC00007_Seq44768_QE2_T98GD.raw	3	0	0	0	0	1	0	1	0	0	1	0	0	0	0	0	0	0	0	P05204|HMGN2_HUMAN
NPANPAILSEASAPIPHD	46.66	1812.9	18	7.2	907.464	125.82															518000			1240000	18	47045	SYSMHC00007_Seq44779_QE2_LNT229D.raw	2	0	0	0	0	0	0	0	0	0	0	0	0	0	0	0	0	1	1	O00560|SDCB1_HUMAN:tr|G5EA09|G5EA09_HUMAN:tr|B4DHN5|B4DHN5_HUMAN:tr|E9PBU7|E9PBU7_HUMAN
GSHSMRYFFTSVSRPG	46.63	1814.85	16	5.2	605.961	110.86	1440000	3360000	24900000	4260000	45000000	672000000	11500000	57100000	199000000	10600000	68600000	45000000		15900000	100000000	38000000	49100000	257000000	6	39419	SYSMHC00007_Seq44767_QE2_T98G.raw	44	1	1	1	3	3	2	1	3	0	2	4	2	3	5	1	1	5	6	tr|A0A140T9I0|A0A140T9I0_HUMAN:P01892|1A02_HUMAN:P04439|1A03_HUMAN:Q09160|1A80_HUMAN:P10314|1A32_HUMAN
FVKEFSHIAFLTIKGAG	46.63	1864.02	17	3.7	622.351	141.65													1460000		2630000			7390000	17	51622	SYSMHC00007_Seq44778_QE2_LNT229.raw	3	0	0	0	0	0	0	0	0	1	0	0	0	0	0	0	0	1	1	P10619|PPGB_HUMAN:tr|X6R8A1|X6R8A1_HUMAN:tr|X6R5C5|X6R5C5_HUMAN
EVNKYQYLLTGRVYDG	46.62	1916.96	16	3.7	959.492	129.33													7030000	6390000	8760000	3760000	3870000	26000000	17	46308	SYSMHC00007_Seq44778_QE2_LNT229.raw	9	0	0	0	0	0	0	0	0	1	1	1	2	0	0	0	0	2	2	P35625|TIMP3_HUMAN
NADMNTFPTFKFEDPKFEVIEKPQA	46.62	2942.42	25	2.8	981.815	144.93												3590000							16	54966	SYSMHC00007_Seq44777_QE2_T98GD.raw	1	0	0	0	0	0	0	0	0	0	0	0	0	0	0	0	1	0	0	P18859|ATP5J_HUMAN
SRSSSSPTEATEKNILVSDMEMN	46.61	2512.14	23	0.1	838.388	119.55												3230000						546000	16	42380	SYSMHC00007_Seq44777_QE2_T98GD.raw	2	0	0	0	0	0	0	0	0	0	0	0	0	0	0	0	1	0	1	Q9UBG0|MRC2_HUMAN
VEVAEESGRLWSEEQPAHPLQVGA	46.61	2617.28	24	4.8	873.437	125.94								8760000	5790000			22200000							16	45492	SYSMHC00007_Seq44777_QE2_T98GD.raw	4	0	0	0	0	0	1	0	0	0	0	0	0	0	0	2	1	0	0	Q96J42|TXD15_HUMAN
VGVIKAVDKKAAGAGKVT	46.61	1711.04	18	5.2	571.355	69.91										6720000		450000		3380000		3490000			7	20938	SYSMHC00007_Seq44768_QE2_T98GD.raw	4	0	0	0	0	0	0	1	0	0	1	1	0	0	0	0	1	0	0	P68104|EF1A1_HUMAN:Q5VTE0|EF1A3_HUMAN
TFKNLQTVNVDEN	46.61	1520.75	13	4.2	761.384	97.5	1600000	229000				11400000	8550000		12300000	5880000			6860000		1750000		1280000		5	34009	SYSMHC00007_Seq44766_QE2_T98G.raw	9	1	1	0	0	1	0	1	0	1	0	0	1	0	1	1	0	1	0	P62899|RL31_HUMAN
GTFQLNSKDQGLQK	46.6	1562.81	14	2	782.411	85.93													19300000	10500000	6310000	13900000	18300000	12300000	11	29215	SYSMHC00007_Seq44772_QE2_LNT229D.raw	12	0	0	0	0	0	0	0	0	2	2	2	2	0	0	0	0	2	2	Q709C8|VP13C_HUMAN
DQVLQENSSDFQSNIA	46.6	1793.81	16	4.7	897.915	124			2840000			20300000		1450000	5960000			20000000	13400000		6930000	9400000	3650000	11500000	17	44004	SYSMHC00007_Seq44778_QE2_LNT229.raw	15	0	0	0	0	0	1	0	0	1	0	2	1	1	2	1	2	2	2	tr|E9PCY7|E9PCY7_HUMAN:P31943|HNRH1_HUMAN
GWTANMERIMKAQALRDNSTMGY	46.6	2643.24	23	4.7	882.09	141.29												1720000			1970000			3340000	17	51471	SYSMHC00007_Seq44778_QE2_LNT229.raw	3	0	0	0	0	0	0	0	0	0	0	0	0	0	0	0	1	1	1	P08238|HS90B_HUMAN:P07900|HS90A_HUMAN
GEPRFIAVGYVDDTQFVRFDSD	46.57	2532.19	22	0.2	845.072	154.45																		3360000	18	60036	SYSMHC00007_Seq44779_QE2_LNT229D.raw	1	0	0	0	0	0	0	0	0	0	0	0	0	0	0	0	0	0	1	tr|A0A140T9I0|A0A140T9I0_HUMAN:P01892|1A02_HUMAN:P04439|1A03_HUMAN:P10316|1A69_HUMAN:P01891|1A68_HUMAN:P13746|1A11_HUMAN:P30447|1A23_HUMAN:P05534|1A24_HUMAN:P10314|1A32_HUMAN:P10319|1B58_HUMAN:P30490|1B52_HUMAN:P30464|1B15_HUMAN:P30504|1C04_HUMAN:P18465|1B57_HUMAN:P30457|1A66_HUMAN:P30512|1A29_HUMAN:tr|B0UXQ0|B0UXQ0_HUMAN:Q95604|1C17_HUMAN:P30508|1C12_HUMAN:P30510|1C14_HUMAN
EVNKYQYLLTGRVYDGK	46.56	2045.06	17	1.6	682.694	117.63															1300000		850000	5370000	18	43246	SYSMHC00007_Seq44779_QE2_LNT229D.raw	3	0	0	0	0	0	0	0	0	0	0	0	1	0	0	0	0	1	1	P35625|TIMP3_HUMAN
GHQQLYWSHPRKFG	46.55	1739.86	14	4	580.964	86.74			14100000			13100000			14400000			5260000			2340000			6240000	13	28111	SYSMHC00007_Seq44774_QE2_U87.raw	9	0	0	0	0	0	0	0	0	0	0	0	0	2	2	2	1	1	1	P62273|RS29_HUMAN
AVFFPGNQEKDPLLK	46.55	1701.91	15	4.2	568.313	127.47													21300000	105000000	44100000	3150000	47500000	34500000	17	45505	SYSMHC00007_Seq44778_QE2_LNT229.raw	14	0	0	0	0	0	0	0	0	3	2	1	3	0	0	0	0	3	2	Q14956|GPNMB_HUMAN
SGYQRDGYQQNFK	46.52	1589.72	13	4.4	530.917	76.48													11500000	7670000	4280000	5020000	5060000	4350000	17	23492	SYSMHC00007_Seq44778_QE2_LNT229.raw	9	0	0	0	0	0	0	0	0	1	2	1	1	0	0	0	0	2	2	tr|G3V153|G3V153_HUMAN:Q14444|CAPR1_HUMAN
KLYGSGDQEAWQK	46.52	1508.73	13	4.8	503.918	84.36													10200000		241000		376000	7520000	18	28075	SYSMHC00007_Seq44779_QE2_LNT229D.raw	6	0	0	0	0	0	0	0	0	2	0	0	1	0	0	0	0	1	2	P28838|AMPL_HUMAN
VGGSGGGSFGDNLVTR	46.51	1478.71	16	2	740.364	101.15	604000		2210000							8480000			12200000	16900000	1250000	15000000	5410000	7160000	18	35955	SYSMHC00007_Seq44779_QE2_LNT229D.raw	13	1	0	0	0	0	0	1	0	2	2	2	1	1	0	0	0	1	2	P02545|LMNA_HUMAN
PPPPPPPPPPPPPPPPPPPP	46.47	1959.07	20	4	654.032	136.07						0									6310000			26200000	18	51758	SYSMHC00007_Seq44779_QE2_LNT229D.raw	8	0	0	0	0	0	0	0	0	0	0	0	0	0	1	0	0	1	6	Q70E73|RAPH1_HUMAN:Q96PY5|FMNL2_HUMAN:Q9Y6V0|PCLO_HUMAN:Q86UP3|ZFHX4_HUMAN:Q9NP73|ALG13_HUMAN
TAHSPTPVAPHPVTVPT	46.44	1707.89	17	5.1	854.959	92.45	7960000	5610000	4010000	40500000	23400000	14000000				10000000			21200000	10800000		15900000	18100000		3	31229	SYSMHC00007_Seq44764_QE2_U87D.raw	18	2	1	3	3	0	0	1	0	2	1	1	2	1	1	0	0	0	0	A1KXE4|F168B_HUMAN
HGGYGGGSGGGSSYQGKQGGY	46.41	1916.8	21	4.2	639.944	67.1									669000										15	19094	SYSMHC00007_Seq44776_QE2_T98G.raw	1	0	0	0	0	0	0	0	0	0	0	0	0	0	0	1	0	0	0	Q12906|ILF3_HUMAN
TTLEKLEVAESEFTH	46.37	1732.85	15	1.3	867.434	132.02											1220000		309000				515000		8	50705	SYSMHC00007_Seq44769_QE2_T98GD.raw	3	0	0	0	0	0	0	0	1	1	0	0	1	0	0	0	0	0	0	tr|A6PW57|A6PW57_HUMAN:Q99755|PI51A_HUMAN
GSYSTQASAAAATAELLK	46.36	1738.87	18	7.5	870.451	131.34																	751000		12	49714	SYSMHC00007_Seq44773_QE2_LNT229D.raw	1	0	0	0	0	0	0	0	0	0	0	0	1	0	0	0	0	0	0	O14828|SCAM3_HUMAN
ELRYFQINQDEEEEEDED	46.35	2328.95	18	6.5	1165.49	124.28																		1700000	18	46332	SYSMHC00007_Seq44779_QE2_LNT229D.raw	1	0	0	0	0	0	0	0	0	0	0	0	0	0	0	0	0	0	1	P35268|RL22_HUMAN
YHYIFVTGVKF	46.33	1372.72	11	4.8	687.37	141.5							124000000	123000000	11500000	180000000	157000000	164000000							5	54554	SYSMHC00007_Seq44766_QE2_T98G.raw	24	0	0	0	0	4	4	6	6	0	0	0	0	0	0	2	2	0	0	O15438|MRP3_HUMAN
STYGWTANMERIMK	46.31	1686.79	14	7.7	844.407	130.53													10100000	988000	2450000	7810000	13700000	9050000	9	49801	SYSMHC00007_Seq44770_QE2_LNT229.raw	13	0	0	0	0	0	0	0	0	3	1	3	3	0	0	0	0	1	2	P08238|HS90B_HUMAN:P07900|HS90A_HUMAN
FYVPGVAPINFHQND	46.29	1716.83	15	2.2	859.422	147.85						4740000												2320000	18	57072	SYSMHC00007_Seq44779_QE2_LNT229D.raw	2	0	0	0	0	0	0	0	0	0	0	0	0	0	1	0	0	0	1	Q92544|TM9S4_HUMAN
SSHNFQLESVNKLYQDE	46.28	2036.94	17	5.5	679.992	120.28															664000			2020000	18	44473	SYSMHC00007_Seq44779_QE2_LNT229D.raw	2	0	0	0	0	0	0	0	0	0	0	0	0	0	0	0	0	1	1	tr|F8WAT9|F8WAT9_HUMAN:tr|C9JYM4|C9JYM4_HUMAN:Q8NBJ4|GOLM1_HUMAN
TADETRNLQNVDMKIGV	46.28	1902.95	17	3	635.325	116.76				7290000			18900000	10500000	3090000	24100000	21300000	12000000	4320000		390000		3300000		3	42694	SYSMHC00007_Seq44764_QE2_U87D.raw	14	0	0	1	0	2	1	2	2	1	0	0	1	0	0	1	2	1	0	P16070|CD44_HUMAN
RLQQALAEQQQQNNTSGK	46.28	2041.03	18	5.8	681.355	66.44															287000	615000	294000	415000	11	20027	SYSMHC00007_Seq44772_QE2_LNT229D.raw	5	0	0	0	0	0	0	0	0	0	0	1	1	0	0	0	0	2	1	tr|I3L2J1|I3L2J1_HUMAN:Q9Y3C7|MED31_HUMAN
GGGYVKLFPNSLDQT	46.24	1594.8	15	3.8	798.41	136.33													1440000			1380000	772000	13100000	18	51880	SYSMHC00007_Seq44779_QE2_LNT229D.raw	5	0	0	0	0	0	0	0	0	1	0	1	1	0	0	0	0	0	2	P27797|CALR_HUMAN
SKQQLSAEELDAQLDAYNARM(+15.99)DTS	46.24	2699.23	24	3.3	900.755	123.42								2820000			1130000			2200000			2550000		12	46116	SYSMHC00007_Seq44773_QE2_LNT229D.raw	4	0	0	0	0	0	1	0	1	0	1	0	1	0	0	0	0	0	0	Q86V81|THOC4_HUMAN:tr|E9PB61|E9PB61_HUMAN	Oxidation (M)	M21:Oxidation (M):1000.00
RDALNIETAIKTKGVDE	46.22	1872	17	7.1	625.01	110.83													19100000	34900000	44400000	10600000	14100000	79400000	17	38579	SYSMHC00007_Seq44778_QE2_LNT229.raw	12	0	0	0	0	0	0	0	0	3	2	1	2	0	0	0	0	2	2	P07355|ANXA2_HUMAN
KLFQSDTNAMLGK	46.21	1451.74	13	4	484.924	103.32													180000000	109000000	84000000	35900000	82900000	103000000	17	35336	SYSMHC00007_Seq44778_QE2_LNT229.raw	12	0	0	0	0	0	0	0	0	2	2	1	3	0	0	0	0	2	2	O95619|YETS4_HUMAN:tr|F8W0J4|F8W0J4_HUMAN
SVGGSGGGSFGDNLVTR	46.2	1565.74	17	5.6	783.883	105.07		4090000	17600000	22500000	21400000	123000000	19800000	6290000	9050000	29200000	11400000	14800000	160000000	46800000	44700000	182000000	103000000	135000000	10	37350	SYSMHC00007_Seq44771_QE2_LNT229.raw	31	0	1	1	1	2	2	1	1	3	2	4	4	1	1	1	1	3	2	P02545|LMNA_HUMAN
HSKRTLLIKTVETRDGQVINETSQ	46.19	2752.48	24	3.2	918.505	89.69	3180000	1970000	10500000	48600000		104000000		7100000	568000	1130000	2380000	294000		0		1550000	3770000		14	30246	SYSMHC00007_Seq44775_QE2_U87D.raw	19	1	1	2	0	0	2	1	1	0	1	1	2	1	3	2	1	0	0	P08670|VIME_HUMAN
TSGTVQPKQDAFANFANFS	46.19	2028.95	19	2.1	1015.49	138.88				2130000						1450000			430000			781000			3	53444	SYSMHC00007_Seq44764_QE2_U87D.raw	4	0	0	1	0	0	0	1	0	1	0	1	0	0	0	0	0	0	0	Q14677|EPN4_HUMAN
HQSGFSLSGAQIDDNIP	46.18	1784.83	17	5	893.428	135.42						6570000			4520000			15100000	3860		2640000	993000	5150000	16000000	18	51463	SYSMHC00007_Seq44779_QE2_LNT229D.raw	14	0	0	0	0	0	0	0	0	1	0	1	3	0	1	1	2	2	3	Q16555|DPYL2_HUMAN
SVGGSGGGSFGDNLV	46.16	1308.59	15	2.8	1309.61	124.17						1980000							34800000			19600000	9910000	13100000	9	46928	SYSMHC00007_Seq44770_QE2_LNT229.raw	10	0	0	0	0	0	0	0	0	2	0	3	3	0	1	0	0	0	1	P02545|LMNA_HUMAN
FAKLVRPPVQVYGIEGRYATAL	46.13	2447.37	22	5.9	816.802	134.24									670000			6400000							16	49621	SYSMHC00007_Seq44777_QE2_T98GD.raw	2	0	0	0	0	0	0	0	0	0	0	0	0	0	0	1	1	0	0	P48047|ATPO_HUMAN
SQATNYGEDLTKNHDEL	46.1	1933.87	17	5.4	967.945	103.02			7000000			54500000			28000000			20500000			951000			4070000	14	36832	SYSMHC00007_Seq44775_QE2_U87D.raw	11	0	0	0	0	0	0	0	0	0	0	0	0	1	3	3	2	1	1	Q15293|RCN1_HUMAN
VPVTTFKNLQTVNVDEN	46.08	1916.98	17	2.7	959.502	122.78									560000						118000			429000	18	45630	SYSMHC00007_Seq44779_QE2_LNT229D.raw	3	0	0	0	0	0	0	0	0	0	0	0	0	0	0	1	0	1	1	P62899|RL31_HUMAN
WAEQYLKIMGKILDQG	46.04	1891.99	16	10.5	631.676	168.22														206000				857000	18	66154	SYSMHC00007_Seq44779_QE2_LNT229D.raw	2	0	0	0	0	0	0	0	0	0	1	0	0	0	0	0	0	0	1	P30040|ERP29_HUMAN:tr|F8VY02|F8VY02_HUMAN
VLFGKGNSPLLQK	46.04	1399.82	13	5	700.92	111.78													99800000	82700000	80700000	103000000	154000000	122000000	17	38988	SYSMHC00007_Seq44778_QE2_LNT229.raw	28	0	0	0	0	0	0	0	0	6	4	5	4	0	0	0	0	3	6	Q9H1I8|ASCC2_HUMAN
FGQDSILSLPGNVGHQDVK	46.04	2010.02	19	5.6	671.017	131.13															1200000		461000	5670000	17	47083	SYSMHC00007_Seq44778_QE2_LNT229.raw	3	0	0	0	0	0	0	0	0	0	0	0	1	0	0	0	0	1	1	P13798|ACPH_HUMAN:tr|C9JIF9|C9JIF9_HUMAN
GKAPLATGEDDDDEVPDLVENFDEASKNEAN	46.03	3303.45	31	6.1	1102.17	142.36	0									7060000	1500000	11800000							16	53656	SYSMHC00007_Seq44777_QE2_T98GD.raw	6	1	0	0	0	0	0	2	1	0	0	0	0	0	0	0	2	0	0	P20290|BTF3_HUMAN
NVNIFKFIIPNVVKYSPN	46.03	2105.17	18	12.2	702.738	168.21																267000		1450000	18	66147	SYSMHC00007_Seq44779_QE2_LNT229D.raw	2	0	0	0	0	0	0	0	0	0	0	1	0	0	0	0	0	0	1	P00338|LDHA_HUMAN
VGGSGGGSFGDNLVTRSY	46.02	1728.81	18	4.9	865.415	117.71												1740000			533000			2320000	16	41490	SYSMHC00007_Seq44777_QE2_T98GD.raw	3	0	0	0	0	0	0	0	0	0	0	0	0	0	0	0	1	1	1	P02545|LMNA_HUMAN
GQDSILSLPGNVGHQDVK	45.98	1862.95	18	3.6	621.992	118.58													3120000	2510000	5490000	3480000	4630000	27300000	18	43697	SYSMHC00007_Seq44779_QE2_LNT229D.raw	8	0	0	0	0	0	0	0	0	1	1	1	1	0	0	0	0	2	2	P13798|ACPH_HUMAN:tr|C9JIF9|C9JIF9_HUMAN
FRQYAKDIGFIKLD	45.96	1712.92	14	5.5	571.985	126.7			4330000			3110000						13200000			942000			4570000	17	45168	SYSMHC00007_Seq44778_QE2_LNT229.raw	5	0	0	0	0	0	0	0	0	0	0	0	0	1	1	0	1	1	1	P62273|RS29_HUMAN
DGFDQNVNVKVIM	45.92	1477.72	13	3.3	739.871	134.61												25200000						5240000	16	49800	SYSMHC00007_Seq44777_QE2_T98GD.raw	3	0	0	0	0	0	0	0	0	0	0	0	0	0	0	0	2	0	1	P43686|PRS6B_HUMAN
GTMGSNALSFSSSAGPGLLK	45.92	1880.93	20	-4.2	941.468	136.22																2090000	2320000	5740000	11	52081	SYSMHC00007_Seq44772_QE2_LNT229D.raw	3	0	0	0	0	0	0	0	0	0	0	1	1	0	0	0	0	0	1	P08729|K2C7_HUMAN
TGLSGGMPGALPSLPGKI	45.91	1651.9	18	2.5	826.958	146.91							546000	6590000		565000	3760000		2270000	402000		1020000	773000		9	57066	SYSMHC00007_Seq44770_QE2_LNT229.raw	9	0	0	0	0	1	1	1	2	1	1	1	1	0	0	0	0	0	0	Q9NS69|TOM22_HUMAN
AQGPAASAEEPKPVEAPAANSDQTVTVKE	45.9	2891.41	29	4.4	964.816	93.48		246000	2060000		1040000	4090000			583000			445000							13	31201	SYSMHC00007_Seq44774_QE2_U87.raw	6	0	1	0	1	0	0	0	0	0	0	0	0	1	1	1	1	0	0	P80723|BASP1_HUMAN
IDASSAMDTSEPAKEED	45.88	1794.75	17	1.6	898.382	88.19						1920000													14	29524	SYSMHC00007_Seq44775_QE2_U87D.raw	1	0	0	0	0	0	0	0	0	0	0	0	0	0	1	0	0	0	0	A2A3N6|PIPSL_HUMAN:tr|Q5VWC4|Q5VWC4_HUMAN:P55036|PSMD4_HUMAN
NMFVGSQATNYGEDLTKNHDEL	45.86	2482.11	22	2.5	828.378	131.14			1260000			16700000			14300000			58100000						2760000	18	49501	SYSMHC00007_Seq44779_QE2_LNT229D.raw	6	0	0	0	0	0	0	0	0	0	0	0	0	1	1	1	2	0	1	Q15293|RCN1_HUMAN
HIPTSAPVYQQPQQQPVAQ	45.85	2116.07	19	3.4	1059.05	97.37				6290000		25800000						11300000			919000				14	34016	SYSMHC00007_Seq44775_QE2_U87D.raw	9	0	0	2	0	0	0	0	0	0	0	0	0	0	2	0	4	1	0	tr|C9J9W2|C9J9W2_HUMAN:Q14847|LASP1_HUMAN
LPYLEHVGHN(+.98)HTY	45.79	1579.74	13	2.9	790.881	96.09													40800000	17700000		60700000	36700000	49200000	11	33993	SYSMHC00007_Seq44772_QE2_LNT229D.raw	13	0	0	0	0	0	0	0	0	3	2	2	3	0	0	0	0	0	3	Q14494|NF2L1_HUMAN:tr|J9JIE5|J9JIE5_HUMAN	Deamidation (NQ)	N10:Deamidation (NQ):1000.00
SETPDQFMTADETRNL	45.79	1853.81	16	5.1	927.917	124.67			572000	1420000		1540000	1700000			1050000		3390000	2070000	1550000					16	44870	SYSMHC00007_Seq44777_QE2_T98GD.raw	8	0	0	1	0	1	0	1	0	1	1	0	0	1	1	0	1	0	0	P16070|CD44_HUMAN
HMQNTPGFMYK	45.76	1352.6	11	4	677.31	89.87													11100000	3820000	3520000	9450000	6230000	10100000	9	31272	SYSMHC00007_Seq44770_QE2_LNT229.raw	10	0	0	0	0	0	0	0	0	2	1	2	1	0	0	0	0	2	2	Q9NVP1|DDX18_HUMAN
MQYNPVLPGQQAFLNK	45.75	1846.94	16	9.2	924.486	135.52													2530000	617000		1490000	4510000	3890000	18	51509	SYSMHC00007_Seq44779_QE2_LNT229D.raw	9	0	0	0	0	0	0	0	0	3	1	1	2	0	0	0	0	0	2	P35869|AHR_HUMAN
GGGYVKLFPNSLDQTDM	45.75	1840.87	17	0.3	921.441	145.28															318000			1980000	18	55917	SYSMHC00007_Seq44779_QE2_LNT229D.raw	2	0	0	0	0	0	0	0	0	0	0	0	0	0	0	0	0	1	1	P27797|CALR_HUMAN
STSERLAETQNIAPSFVK	45.75	1977.02	18	-2.2	660.011	111.2															4330000			4980000	18	40456	SYSMHC00007_Seq44779_QE2_LNT229D.raw	4	0	0	0	0	0	0	0	0	0	0	0	0	0	0	0	0	2	2	Q96TA2|YMEL1_HUMAN
AGKHVPRAVFVDLEPTVIDEVR	45.74	2446.33	22	3	816.454	128.99												940000							16	47008	SYSMHC00007_Seq44777_QE2_T98GD.raw	1	0	0	0	0	0	0	0	0	0	0	0	0	0	0	0	1	0	0	P68363|TBA1B_HUMAN:Q71U36|TBA1A_HUMAN:Q9BQE3|TBA1C_HUMAN:tr|F5H5D3|F5H5D3_HUMAN
TTSFDSAWGQESAQNTKF	45.73	2003.89	18	10	1002.96	127.96													227000			313000			9	48632	SYSMHC00007_Seq44770_QE2_LNT229.raw	2	0	0	0	0	0	0	0	0	1	0	1	0	0	0	0	0	0	0	P55081|MFAP1_HUMAN
VLYHYVAVNNPKK	45.71	1543.85	13	4.1	515.626	79.47													7700000			10400000			11	26169	SYSMHC00007_Seq44772_QE2_LNT229D.raw	2	0	0	0	0	0	0	0	0	1	0	1	0	0	0	0	0	0	0	P0C6T2|OST4_HUMAN
TTGQVTSPVKGASFVTSTNPR	45.7	2134.1	21	1.8	712.376	98.18													6760000						9	35170	SYSMHC00007_Seq44770_QE2_LNT229.raw	1	0	0	0	0	0	0	0	0	1	0	0	0	0	0	0	0	0	0	P49916|DNLI3_HUMAN
ALYFPKN(+.98)GDPSGLAK	45.69	1577.81	15	1.2	789.913	110.49													8570000	6950000		8120000	12600000	10400000	11	40462	SYSMHC00007_Seq44772_QE2_LNT229D.raw	10	0	0	0	0	0	0	0	0	1	2	2	2	0	0	0	0	0	3	Q14693|LPIN1_HUMAN:tr|A0A0A0MS66|A0A0A0MS66_HUMAN	Deamidation (NQ)	N7:Deamidation (NQ):1000.00
HGGGWGQGGGTHSQW	45.67	1507.63	15	4.1	503.554	89.99			3710000			1050000									7480000			1310000	17	29464	SYSMHC00007_Seq44778_QE2_LNT229.raw	5	0	0	0	0	0	0	0	0	0	0	0	0	1	1	0	0	2	1	P04156|PRIO_HUMAN:tr|A2A2V1|A2A2V1_HUMAN
KLFDSTTLEHQK	45.67	1445.75	12	3.8	482.926	90.17													169000000	80700000	44300000	104000000	101000000	65800000	17	29540	SYSMHC00007_Seq44778_QE2_LNT229.raw	16	0	0	0	0	0	0	0	0	4	3	2	2	0	0	0	0	3	2	Q13347|EIF3I_HUMAN
TVAVGVIKAVDKKAAGAGKVT	45.61	1982.19	21	7.8	661.742	97.19	671000			2500000									4560000						9	34696	SYSMHC00007_Seq44770_QE2_LNT229.raw	3	1	0	1	0	0	0	0	0	1	0	0	0	0	0	0	0	0	0	P68104|EF1A1_HUMAN:Q5VTE0|EF1A3_HUMAN
LVVLWSSLTPRPDDPSPL	45.61	1991.07	18	3.4	996.547	165.66												25900000							16	65150	SYSMHC00007_Seq44777_QE2_T98GD.raw	2	0	0	0	0	0	0	0	0	0	0	0	0	0	0	0	2	0	0	tr|E9PBY3|E9PBY3_HUMAN:Q86SF2|GALT7_HUMAN
SGSGAQVGGPISSGSSASSVTVTR	45.61	2135.05	24	4.5	712.692	92.89				490000												750000			11	32479	SYSMHC00007_Seq44772_QE2_LNT229D.raw	2	0	0	1	0	0	0	0	0	0	0	1	0	0	0	0	0	0	0	P02545|LMNA_HUMAN
TVASSTQKFQDLGVK	45.6	1607.85	15	1.5	804.934	94.63				4870000									21700000			12400000			11	33286	SYSMHC00007_Seq44772_QE2_LNT229D.raw	5	0	0	1	0	0	0	0	0	2	0	2	0	0	0	0	0	0	0	Q9UHD8|SEPT9_HUMAN
FRPPPLTPEDVGFASG	45.6	1685.84	16	5.1	843.932	137.81							864000			9320000	3040000	39700000							7	53299	SYSMHC00007_Seq44768_QE2_T98GD.raw	7	0	0	0	0	1	0	2	1	0	0	0	0	0	0	0	3	0	0	Q03164|KMT2A_HUMAN:tr|E9PR05|E9PR05_HUMAN
KTWTVVDAKTLKK	45.58	1516.9	13	3.7	506.642	83.98														19900000	10500000		30400000	14900000	17	26804	SYSMHC00007_Seq44778_QE2_LNT229.raw	4	0	0	0	0	0	0	0	0	0	1	0	1	0	0	0	0	1	1	P13010|XRCC5_HUMAN
KDYEEVGVDSVEGEGEEEGEEY	45.58	2475.99	22	3.4	1239.01	116.09												2990000							16	40701	SYSMHC00007_Seq44777_QE2_T98GD.raw	1	0	0	0	0	0	0	0	0	0	0	0	0	0	0	0	1	0	0	P68363|TBA1B_HUMAN:Q71U36|TBA1A_HUMAN
VRLAPDYDALDVANKIG	45.55	1828.97	17	5.5	915.496	132.61												26100000			5860000			17000000	18	50188	SYSMHC00007_Seq44779_QE2_LNT229D.raw	5	0	0	0	0	0	0	0	0	0	0	0	0	0	0	0	2	1	2	P62750|RL23A_HUMAN:tr|H7BY10|H7BY10_HUMAN:tr|K7ERT8|K7ERT8_HUMAN:tr|A8MUS3|A8MUS3_HUMAN
TVPVGRVETGVLKPGMVVTFAPVNVTTEVK	45.52	3123.74	30	6	1042.26	145.29						1680000						1320000							14	57568	SYSMHC00007_Seq44775_QE2_U87D.raw	2	0	0	0	0	0	0	0	0	0	0	0	0	0	1	0	1	0	0	P68104|EF1A1_HUMAN:Q5VTE0|EF1A3_HUMAN
GPNTGLSGGMPGALPSLPGKI	45.51	1920.01	21	9.2	961.023	147.61																		592000	18	56963	SYSMHC00007_Seq44779_QE2_LNT229D.raw	1	0	0	0	0	0	0	0	0	0	0	0	0	0	0	0	0	0	1	Q9NS69|TOM22_HUMAN
SQAACSDSAQGSDVSLTA	45.47	1696.72	18	3.7	849.371	97.35						2520000													14	34005	SYSMHC00007_Seq44775_QE2_U87D.raw	1	0	0	0	0	0	0	0	0	0	0	0	0	0	1	0	0	0	0	P18465|1B57_HUMAN:P30481|1B44_HUMAN:P30486|1B48_HUMAN:P30480|1B42_HUMAN:P01889|1B07_HUMAN:P30461|1B13_HUMAN:P30485|1B47_HUMAN:Q04826|1B40_HUMAN:P30479|1B41_HUMAN
SQATDFGEALVRHDEF	45.39	1820.83	16	2.5	911.426	135.16	2330000		1370000			4190000			4320000			27700000					662000	5850000	16	50071	SYSMHC00007_Seq44777_QE2_T98GD.raw	9	1	0	0	0	0	0	0	0	0	0	0	1	1	1	1	3	0	1	O43852|CALU_HUMAN
ISSVPTPSPLGPLAGSPVIAAANPLGMPVPAAAGAQQ	45.39	3403.82	37	8.4	1135.62	169.53														508000					10	65246	SYSMHC00007_Seq44771_QE2_LNT229.raw	1	0	0	0	0	0	0	0	0	0	1	0	0	0	0	0	0	0	0	P68400|CSK21_HUMAN
EVNKYQYLLTGRVYDGKM	45.38	2176.1	18	4.7	726.377	125.95																		5480000	18	47102	SYSMHC00007_Seq44779_QE2_LNT229D.raw	1	0	0	0	0	0	0	0	0	0	0	0	0	0	0	0	0	0	1	P35625|TIMP3_HUMAN
HSKRTLLIKTVETRDGQVINETS	45.37	2624.42	23	3.9	875.819	89.62					0	9830000													14	30215	SYSMHC00007_Seq44775_QE2_U87D.raw	2	0	0	0	1	0	0	0	0	0	0	0	0	0	1	0	0	0	0	P08670|VIME_HUMAN
RLQKGQKYFDSGDYNMAK	45.36	2148.04	18	5.4	717.025	82.59													671000						9	27801	SYSMHC00007_Seq44770_QE2_LNT229.raw	1	0	0	0	0	0	0	0	0	1	0	0	0	0	0	0	0	0	0	O43768|ENSA_HUMAN:P56211|ARP19_HUMAN:tr|H3BMD8|H3BMD8_HUMAN
LQDVYKIGGIGTVPVGR	45.34	1771	17	2.7	591.342	126.37						3520000						6810000			5800000				17	45027	SYSMHC00007_Seq44778_QE2_LNT229.raw	4	0	0	0	0	0	0	0	0	0	0	0	0	0	1	0	1	2	0	P68104|EF1A1_HUMAN:Q5VTE0|EF1A3_HUMAN
RSVGGSGGGSFGDNLVTRSY	45.33	1971.94	20	3.4	658.323	110.3												734000			2570000			1070000	17	38351	SYSMHC00007_Seq44778_QE2_LNT229.raw	4	0	0	0	0	0	0	0	0	0	0	0	0	0	0	0	1	2	1	P02545|LMNA_HUMAN
RVIIEKYYTRLGNDF	45.33	1886.01	15	4	629.678	122.32															2170000			4480000	17	43283	SYSMHC00007_Seq44778_QE2_LNT229.raw	2	0	0	0	0	0	0	0	0	0	0	0	0	0	0	0	0	1	1	P08708|RS17_HUMAN
KEEEEGISQESSEEEQ	45.31	1865.77	16	4.4	933.894	67.97			446000	1300000	216000								617000	1550000		562000	283000		3	19920	SYSMHC00007_Seq44764_QE2_U87D.raw	7	0	0	1	1	0	0	0	0	1	1	1	1	1	0	0	0	0	0	P17096|HMGA1_HUMAN
RVFIGNLNTLVVK	45.29	1471.89	13	9.6	491.641	132.26													70900000	15500000	6880000	87900000	83200000	41000000	17	47576	SYSMHC00007_Seq44778_QE2_LNT229.raw	14	0	0	0	0	0	0	0	0	3	2	3	3	0	0	0	0	1	2	tr|G3V4W0|G3V4W0_HUMAN:tr|B4DY08|B4DY08_HUMAN:tr|B2R5W2|B2R5W2_HUMAN:tr|G3V4C1|G3V4C1_HUMAN:tr|G3V2Q1|G3V2Q1_HUMAN:P07910|HNRPC_HUMAN
GSESDYIVM(+15.99)PNILVLGAA	45.28	1863.93	18	4.2	932.976	168.61													336000	853000		142000			9	66475	SYSMHC00007_Seq44770_QE2_LNT229.raw	3	0	0	0	0	0	0	0	0	1	1	1	0	0	0	0	0	0	0	tr|B7ZKQ9|B7ZKQ9_HUMAN:Q8WTV0|SCRB1_HUMAN	Oxidation (M)	M9:Oxidation (M):1000.00
NRFDQLFDDESDPFEVLK	45.25	2213.03	18	7.5	738.689	163.16													480000	2790000					10	62485	SYSMHC00007_Seq44771_QE2_LNT229.raw	2	0	0	0	0	0	0	0	0	1	1	0	0	0	0	0	0	0	0	Q8NC51|PAIRB_HUMAN
IPLPPPPAPETY	45.23	1290.69	12	8.8	646.356	134.98													34700000	4110000	12900000	49000000	33200000	109000000	17	48725	SYSMHC00007_Seq44778_QE2_LNT229.raw	26	0	0	0	0	0	0	0	0	4	2	4	4	0	0	0	0	4	8	Q07666|KHDR1_HUMAN
AKRTKKVGIVGKYG	45.22	1503.92	14	1.8	502.317	53.07			4370000			2120000			3100000			369000							15	13012	SYSMHC00007_Seq44776_QE2_T98G.raw	5	0	0	0	0	0	0	0	0	0	0	0	0	2	1	1	1	0	0	tr|Q6P4E4|Q6P4E4_HUMAN:P61513|RL37A_HUMAN
HTFSTEIAKFLK	45.21	1420.77	12	7	474.601	126.16													6170000			4110000			11	47605	SYSMHC00007_Seq44772_QE2_LNT229D.raw	2	0	0	0	0	0	0	0	0	1	0	1	0	0	0	0	0	0	0	P13667|PDIA4_HUMAN
YMYSGGGSALAGGAGGGAGRKEDWNEIDPIKK	45.21	3211.54	32	-0.4	1071.52	115.49																		1020000	18	42271	SYSMHC00007_Seq44779_QE2_LNT229D.raw	2	0	0	0	0	0	0	0	0	0	0	0	0	0	0	0	0	0	2	Q10471|GALT2_HUMAN
VMVNQGLTKHMTV	45.2	1456.75	13	2.3	729.385	97.25	8770000		2860000	18600000	8440000	27400000	25300000	18900000	25800000	43600000	34500000	40600000							8	34139	SYSMHC00007_Seq44769_QE2_T98GD.raw	19	2	0	1	1	2	2	2	2	0	0	0	0	1	2	2	2	0	0	P14635|CCNB1_HUMAN
SVKEETKEDAEEKQ	45.19	1648.78	14	4.1	550.602	48.07				361000	232000		1270000	489000		770000	551000								5	11413	SYSMHC00007_Seq44766_QE2_T98G.raw	6	0	0	1	1	1	1	1	1	0	0	0	0	0	0	0	0	0	0	tr|F6WQW2|F6WQW2_HUMAN:P43487|RANG_HUMAN
GPVGVFEWEAFARGTK	45.17	1749.88	16	3.9	584.304	150.68													497000				822000	4520000	18	58360	SYSMHC00007_Seq44779_QE2_LNT229D.raw	3	0	0	0	0	0	0	0	0	1	0	0	1	0	0	0	0	0	1	P00558|PGK1_HUMAN
TYKGKSLETQKTTVAA	45.17	1724.93	16	3.8	575.986	62.86											1930000		4820000						9	18490	SYSMHC00007_Seq44770_QE2_LNT229.raw	2	0	0	0	0	0	0	0	1	1	0	0	0	0	0	0	0	0	0	tr|E7EPN9|E7EPN9_HUMAN
NHAVSSHIA	45.1	934.462	9	2.5	935.472	51.67							26800000	14800000	8880000	15000000	31500000	634000							8	13092	SYSMHC00007_Seq44769_QE2_T98GD.raw	12	0	0	0	0	3	1	2	3	0	0	0	0	0	0	2	1	0	0	Q14669|TRIPC_HUMAN
HEEVYAGSHQY	45.07	1318.56	11	2.1	660.288	70.1	80500	574000		6030000	2140000	515000													3	20852	SYSMHC00007_Seq44764_QE2_U87D.raw	6	1	1	2	1	0	0	0	0	0	0	0	0	0	1	0	0	0	0	Q9H3P7|GCP60_HUMAN
RVYFGM(+15.99)QDGSVNMREK	45.07	1931.9	16	9	644.979	87.1														1690000					10	29224	SYSMHC00007_Seq44771_QE2_LNT229.raw	1	0	0	0	0	0	0	0	0	0	1	0	0	0	0	0	0	0	0	P49247|RPIA_HUMAN	Oxidation (M)	M6:Oxidation (M):122.76
IGSPSTDASASDVHGNF	45.07	1660.73	17	5.6	831.378	96				2360000		4310000													3	32917	SYSMHC00007_Seq44764_QE2_U87D.raw	2	0	0	1	0	0	0	0	0	0	0	0	0	0	1	0	0	0	0	Q15036|SNX17_HUMAN
YASGRTTGIVMDSGDGVTHTVPIYEGY	45.05	2845.32	27	7.3	949.455	130.18												2840000							16	47608	SYSMHC00007_Seq44777_QE2_T98GD.raw	1	0	0	0	0	0	0	0	0	0	0	0	0	0	0	0	1	0	0	P60709|ACTB_HUMAN:P63261|ACTG_HUMAN
TKYDAAHFLINTA	45.03	1463.74	13	2	732.879	120.8							137000000	124000000	62500000	227000000	205000000	238000000							8	45297	SYSMHC00007_Seq44769_QE2_T98GD.raw	25	0	0	0	0	3	4	5	5	0	0	0	0	0	0	3	5	0	0	Q53FV1|ORML2_HUMAN
KTVTAM(+15.99)DVVYALK	45.03	1453.79	13	4.1	485.604	119.93													148000000	51700000	38300000	103000000	116000000	92600000	17	42252	SYSMHC00007_Seq44778_QE2_LNT229.raw	40	0	0	0	0	0	0	0	0	8	5	7	6	0	0	0	0	7	7	P62805|H4_HUMAN	Oxidation (M)	M6:Oxidation (M):1000.00
FSGAGEKLFSSQYGKMANK	45.03	2049	19	3	684.009	105.58													4160000			2600000			9	38656	SYSMHC00007_Seq44770_QE2_LNT229.raw	2	0	0	0	0	0	0	0	0	1	0	1	0	0	0	0	0	0	0	P49792|RBP2_HUMAN:tr|J3KNE0|J3KNE0_HUMAN
RVTFEADENENITVVKGIR	45.02	2189.14	19	4.6	730.725	110.63												979000							16	38113	SYSMHC00007_Seq44777_QE2_T98GD.raw	1	0	0	0	0	0	0	0	0	0	0	0	0	0	0	0	1	0	0	Q9NX63|MIC19_HUMAN:tr|C9JRZ6|C9JRZ6_HUMAN
DVASVQQQRQEQSY	45.01	1664.78	14	4.1	833.398	80.23			411000			4490000			592000						113000			397000	14	25746	SYSMHC00007_Seq44775_QE2_U87D.raw	5	0	0	0	0	0	0	0	0	0	0	0	0	1	1	1	0	1	1	O60664|PLIN3_HUMAN
TEGKDGSKVTKQEPTR	45.01	1759.91	16	2.6	587.644	46.88							438000	98000		344000	181000		801000	99900		530000			9	11044	SYSMHC00007_Seq44770_QE2_LNT229.raw	7	0	0	0	0	1	1	1	1	1	1	1	0	0	0	0	0	0	0	Q15651|HMGN3_HUMAN
YPNGPDYQLHNY	45.01	1479.64	12	3.6	740.831	105.95																	293000	897000	18	38203	SYSMHC00007_Seq44779_QE2_LNT229D.raw	2	0	0	0	0	0	0	0	0	0	0	0	1	0	0	0	0	0	1	P20719|HXA5_HUMAN
DQVLQENSSDFQSN	45	1609.69	14	1.9	805.852	101.51						4660000													14	36092	SYSMHC00007_Seq44775_QE2_U87D.raw	1	0	0	0	0	0	0	0	0	0	0	0	0	0	1	0	0	0	0	tr|E9PCY7|E9PCY7_HUMAN:P31943|HNRH1_HUMAN
SVLQQHAEANGVDGVDALDTASHTN	45	2548.18	25	2.2	850.402	112.34												203000			298000				17	39237	SYSMHC00007_Seq44778_QE2_LNT229.raw	2	0	0	0	0	0	0	0	0	0	0	0	0	0	0	0	1	1	0	Q99523|SORT_HUMAN
PTDHALAEKTSHV	44.99	1404.7	13	5.2	469.243	82.76	284000			3900000															3	26655	SYSMHC00007_Seq44764_QE2_U87D.raw	2	1	0	1	0	0	0	0	0	0	0	0	0	0	0	0	0	0	0	Q658P3|STEA3_HUMAN
LLDFGSLSNLQVTQPTVGMNFKTPRGPV	44.99	3015.59	28	7.3	1006.21	162.17	3060000													993000					1	60808	SYSMHC00007_Seq44762_QE2_U87.raw	2	1	0	0	0	0	0	0	0	0	1	0	0	0	0	0	0	0	0	P08708|RS17_HUMAN
GEPRFIAVGYVDDTQF	44.93	1812.87	16	4.9	907.446	149.43					9710000	0	1970000	3870000			6960000					668000	945000	5340000	14	59530	SYSMHC00007_Seq44775_QE2_U87D.raw	11	0	0	0	2	1	1	0	1	0	0	1	1	0	1	0	0	1	2	tr|A0A140T9I0|A0A140T9I0_HUMAN:P01892|1A02_HUMAN:P04439|1A03_HUMAN:P10316|1A69_HUMAN:P01891|1A68_HUMAN:P13746|1A11_HUMAN:P30447|1A23_HUMAN:P05534|1A24_HUMAN:P10314|1A32_HUMAN:P10319|1B58_HUMAN:P30490|1B52_HUMAN:P30464|1B15_HUMAN:P30504|1C04_HUMAN:P18465|1B57_HUMAN:P30457|1A66_HUMAN:P30512|1A29_HUMAN:tr|B0UXQ0|B0UXQ0_HUMAN:Q95604|1C17_HUMAN:P30508|1C12_HUMAN:P30510|1C14_HUMAN:Q9TNN7|1C05_HUMAN:tr|…
ILGYTEHQVVSSDFNSDTH	44.93	2147.98	19	2.5	717.001	112.16												2130000							16	38848	SYSMHC00007_Seq44777_QE2_T98GD.raw	1	0	0	0	0	0	0	0	0	0	0	0	0	0	0	0	1	0	0	P04406|G3P_HUMAN
TGAVGSYIYDRDPEGKVQP	44.88	2051	19	2.5	1026.51	106.16				3600000	1920000	6070000		4210000		8080000		2690000	33700000	14800000		15400000	9780000	4630000	9	38928	SYSMHC00007_Seq44770_QE2_LNT229.raw	15	0	0	1	1	0	1	1	0	3	2	2	1	0	1	0	1	0	1	tr|H0YHD8|H0YHD8_HUMAN:tr|H0YFA4|H0YFA4_HUMAN:P52943|CRIP2_HUMAN
NPANPAILSEASAPIPHDGN	44.87	1983.96	20	3.1	992.993	121.96															1440000			2510000	18	45244	SYSMHC00007_Seq44779_QE2_LNT229D.raw	4	0	0	0	0	0	0	0	0	0	0	0	0	0	0	0	0	2	2	O00560|SDCB1_HUMAN:tr|G5EA09|G5EA09_HUMAN:tr|B4DHN5|B4DHN5_HUMAN:tr|E9PBU7|E9PBU7_HUMAN
GTYSKIMNH	44.86	1049.5	9	4	525.758	71.54													295000000	96600000	51200000	247000000	270000000	137000000	17	21308	SYSMHC00007_Seq44778_QE2_LNT229.raw	18	0	0	0	0	0	0	0	0	3	4	2	3	0	0	0	0	3	3	Q13464|ROCK1_HUMAN
RLAGTSGSDKGLSGK	44.85	1432.76	15	3.4	478.597	52.52													75400000	32900000	11600000	52200000	125000000		10	13694	SYSMHC00007_Seq44771_QE2_LNT229.raw	11	0	0	0	0	0	0	0	0	3	2	2	3	0	0	0	0	1	0	Q9P016|THYN1_HUMAN
SHTDIKVPDFSEY	44.83	1536.71	13	5.4	769.366	123.78				3240000									950000		2790000			7470000	18	46100	SYSMHC00007_Seq44779_QE2_LNT229D.raw	6	0	0	1	0	0	0	0	0	1	0	0	0	0	0	0	0	2	2	P47985|UCRI_HUMAN
KMKEIAEAYLGK	44.83	1379.75	12	3.2	460.925	93.77													29700000	13600000	12000000	25800000	22300000	19500000	18	32519	SYSMHC00007_Seq44779_QE2_LNT229D.raw	14	0	0	0	0	0	0	0	0	3	2	2	2	0	0	0	0	3	2	P11142|HSP7C_HUMAN
GEPRFIAVGYVDDTQFVR	44.81	2068.04	18	6.8	690.358	140.01																		2590000	18	53541	SYSMHC00007_Seq44779_QE2_LNT229D.raw	1	0	0	0	0	0	0	0	0	0	0	0	0	0	0	0	0	0	1	tr|A0A140T9I0|A0A140T9I0_HUMAN:P01892|1A02_HUMAN:P04439|1A03_HUMAN:P10316|1A69_HUMAN:P01891|1A68_HUMAN:P13746|1A11_HUMAN:P30447|1A23_HUMAN:P05534|1A24_HUMAN:P10314|1A32_HUMAN:P10319|1B58_HUMAN:P30490|1B52_HUMAN:P30464|1B15_HUMAN:P30504|1C04_HUMAN:P18465|1B57_HUMAN:P30457|1A66_HUMAN:P30512|1A29_HUMAN:tr|B0UXQ0|B0UXQ0_HUMAN:Q95604|1C17_HUMAN:P30508|1C12_HUMAN:P30510|1C14_HUMAN
NPHVNPLPTGYEDE	44.81	1580.71	14	3.6	791.365	102.59			25300000			15000000	1630000		566000			854000			3640000			6550000	5	36387	SYSMHC00007_Seq44766_QE2_T98G.raw	8	0	0	0	0	1	0	0	0	0	0	0	0	1	1	1	1	2	1	P12074|CX6A1_HUMAN
FAEDVGSNKGAIIGLMVGGVV	44.78	2032.07	21	3.9	1017.04	167.42	20300000		1040000	17800000	20300000														3	66965	SYSMHC00007_Seq44764_QE2_U87D.raw	5	2	0	1	1	0	0	0	0	0	0	0	0	1	0	0	0	0	0	tr|E9PG40|E9PG40_HUMAN:P05067|A4_HUMAN
SYQGKGFVM	44.78	1015.48	9	4	1016.49	99.89							115000000	32600000	112000000	124000000	81800000	30500000							5	35121	SYSMHC00007_Seq44766_QE2_T98G.raw	14	0	0	0	0	3	1	3	3	0	0	0	0	0	0	2	2	0	0	Q92692|NECT2_HUMAN
GPDPSSPAFRIEDANLIPPVPDDK	44.76	2546.27	24	4.3	849.766	143.11													1410000		4590000		2260000	17500000	18	54939	SYSMHC00007_Seq44779_QE2_LNT229D.raw	7	0	0	0	0	0	0	0	0	1	0	0	2	0	0	0	0	2	2	P07996|TSP1_HUMAN:tr|A8MZG1|A8MZG1_HUMAN
TAYQYPPPPPPPPPS	44.73	1604.79	15	3.4	803.404	109.57								5380000			17300000	3840000			1630000		3610000		16	37618	SYSMHC00007_Seq44777_QE2_T98GD.raw	16	0	0	0	0	0	3	0	6	0	0	0	3	0	0	0	2	2	0	Q92841|DDX17_HUMAN:tr|H3BLZ8|H3BLZ8_HUMAN
GTCGQPADKASASGSGAQVGGPISSGSSASSVTVT	44.72	3065.42	35	4.9	1533.73	98.25	4140000	8140000		11200000							6280000		47900000		3830000	2030000	37700000	15200000	12	34713	SYSMHC00007_Seq44773_QE2_LNT229D.raw	13	1	1	1	0	0	0	0	1	2	0	1	3	0	0	0	0	2	1	P02545|LMNA_HUMAN
PELAVQKVVVHPLVL	44.71	1640	15	3.7	547.677	142.68									2310000										15	53608	SYSMHC00007_Seq44776_QE2_T98G.raw	1	0	0	0	0	0	0	0	0	0	0	0	0	0	0	1	0	0	0	P51665|PSMD7_HUMAN
IKTVETRDGQVINETSQ	44.69	1916.98	17	6	959.503	78.19	53900000		35900000	69500000	34000000	70100000	5330000	13500000		30400000	6990000	7090000	14600000	49100000	3830000	9100000	12200000	263000	10	25186	SYSMHC00007_Seq44771_QE2_LNT229.raw	28	3	0	2	3	1	1	2	1	1	2	1	1	3	3	0	2	1	1	P08670|VIME_HUMAN
STGIVQGSSGAQGSGGGSTSAH	44.69	1888.85	22	4.2	945.437	62.52		47300	102000	1500000		974000	247000						1180000			266000			9	18339	SYSMHC00007_Seq44770_QE2_LNT229.raw	9	0	1	2	0	1	0	0	0	1	0	1	0	1	2	0	0	0	0	Q86X55|CARM1_HUMAN
GPAPAAGAAPAGGPAPSTAAAPAEEK	44.65	2184.08	26	4.5	729.038	85.42									867000										15	27323	SYSMHC00007_Seq44776_QE2_T98G.raw	1	0	0	0	0	0	0	0	0	0	0	0	0	0	0	1	0	0	0	P05386|RLA1_HUMAN
AGAPVHLGQGQFLK	44.63	1421.78	14	5.4	474.936	107.46													4680000	1760000	9280000	5070000		14300000	17	37101	SYSMHC00007_Seq44778_QE2_LNT229.raw	7	0	0	0	0	0	0	0	0	2	1	1	0	0	0	0	0	2	1	P48681|NEST_HUMAN
THETGTTNTATTAMSSVGAN	44.63	1950.86	20	3.5	976.44	86.69							3430000	5020000	516000	1810000	3320000		970000	922000		415000	961000		8	29140	SYSMHC00007_Seq44769_QE2_T98GD.raw	10	0	0	0	0	1	2	1	1	1	1	1	1	0	0	1	0	0	0	P51610|HCFC1_HUMAN:tr|A6NEM2|A6NEM2_HUMAN
RAFHPDLEFVGK	44.63	1414.74	12	16.5	472.594	109.4													51900000	37900000	19400000	19600000	39000000	32600000	17	37951	SYSMHC00007_Seq44778_QE2_LNT229.raw	13	0	0	0	0	0	0	0	0	2	2	1	3	0	0	0	0	3	2	O95864|FADS2_HUMAN
RSVGGSGGGSFGDNLVTR	44.62	1721.84	18	3.8	574.958	93.4	626000		1730000			4150000												8170000	18	32338	SYSMHC00007_Seq44779_QE2_LNT229D.raw	4	1	0	0	0	0	0	0	0	0	0	0	0	1	1	0	0	0	1	P02545|LMNA_HUMAN
EPVPEPEPEPEPEPVKE	44.61	1926.91	17	3	964.465	99.49										0		5370000							16	33003	SYSMHC00007_Seq44777_QE2_T98GD.raw	4	0	0	0	0	0	0	1	0	0	0	0	0	0	0	0	3	0	0	P14635|CCNB1_HUMAN
YPFHKQPPTY	44.61	1276.62	10	1.3	639.32	86.51													27500000	14300000	9920000	45300000	39300000	55500000	18	29085	SYSMHC00007_Seq44779_QE2_LNT229D.raw	26	0	0	0	0	0	0	0	0	5	4	3	6	0	0	0	0	3	5	Q9BU23|LMF2_HUMAN
VTQPTVGMNFKTPRGPV	44.61	1827.97	17	1.8	914.992	113.56	17300000	955000	14400000			55000000	3950000	1760000	8570000		3630000	70300000	838000		19800000			66100000	14	42016	SYSMHC00007_Seq44775_QE2_U87D.raw	25	2	1	0	0	1	1	0	1	1	0	0	0	3	2	2	3	4	4	P08708|RS17_HUMAN
SHSMRYFFTSVSRPGR	44.59	1913.93	16	3.9	638.987	98.9					8260000	15400000	5210000	10200000		5860000	17200000						5200000	21900000	18	34973	SYSMHC00007_Seq44779_QE2_LNT229D.raw	8	0	0	0	1	1	1	1	1	0	0	0	1	0	1	0	0	0	1	tr|A0A140T9I0|A0A140T9I0_HUMAN:P01892|1A02_HUMAN:P04439|1A03_HUMAN:Q09160|1A80_HUMAN:P10314|1A32_HUMAN
GLYGQTTGKGSISL	44.57	1380.72	14	5.2	691.373	114.88		1850000	5990000	11600000	9840000	25000000	3260000	3410000	1830000	4180000	4300000	5720000							3	41787	SYSMHC00007_Seq44764_QE2_U87D.raw	14	0	2	1	1	1	1	1	1	0	0	0	0	2	2	1	1	0	0	tr|D6RD69|D6RD69_HUMAN:Q9Y6B6|SAR1B_HUMAN
VPPVQVSPLIKLGRYS	44.57	1752.03	16	4.9	585.02	136.34			13900000						11100000			63800000			19700000			43500000	17	49298	SYSMHC00007_Seq44778_QE2_LNT229.raw	12	0	0	0	0	0	0	0	0	0	0	0	0	2	0	2	3	3	2	P56385|ATP5I_HUMAN
GLFEVGAGWIGK	44.54	1232.66	12	0.6	1233.66	154.42													302000000	156000000	43800000	156000000	151000000	160000000	18	60024	SYSMHC00007_Seq44779_QE2_LNT229D.raw	24	0	0	0	0	0	0	0	0	5	5	5	4	0	0	0	0	2	3	P51659|DHB4_HUMAN
DVDTKKQKTDEDD	44.49	1535.7	13	2.8	768.857	45.77	264000	200000	344000	913000	2070000		1890000	1190000		5670000	1890000		2000000	25200000	172000	2270000	6820000	415000	10	10607	SYSMHC00007_Seq44771_QE2_LNT229.raw	19	1	1	1	1	1	1	2	1	2	2	1	2	1	0	0	0	1	1	tr|B8ZZA1|B8ZZA1_HUMAN
REETPFFLLTGYALDARGN	44.48	2169.09	19	8	724.042	167.32														795000					10	64273	SYSMHC00007_Seq44771_QE2_LNT229.raw	1	0	0	0	0	0	0	0	0	0	1	0	0	0	0	0	0	0	0	Q14126|DSG2_HUMAN
SSETPDQFMTADETRNL	44.47	1940.84	17	3.8	971.432	125.09								1140000											6	46188	SYSMHC00007_Seq44767_QE2_T98G.raw	1	0	0	0	0	0	1	0	0	0	0	0	0	0	0	0	0	0	0	P16070|CD44_HUMAN
THNEHLAGVLKDYSDITSS	44.47	2086	19	2.2	1044.01	115.03							1650000	1190000			4500000		13300000						9	42801	SYSMHC00007_Seq44770_QE2_LNT229.raw	6	0	0	0	0	2	1	0	1	2	0	0	0	0	0	0	0	0	0	P29084|T2EB_HUMAN
MLKGLGDMFSLAK	44.46	1409.74	13	8.2	470.925	145.92																		1760000	18	56205	SYSMHC00007_Seq44779_QE2_LNT229D.raw	1	0	0	0	0	0	0	0	0	0	0	0	0	0	0	0	0	0	1	tr|Q5VWU8|Q5VWU8_HUMAN
EEMPPLEGDDDTSRMEE	44.45	1978.78	17	3.8	990.4	109.41						8690000													14	40060	SYSMHC00007_Seq44775_QE2_U87D.raw	2	0	0	0	0	0	0	0	0	0	0	0	0	0	2	0	0	0	0	P07900|HS90A_HUMAN
HSLLPASNLAGKEARG	44.43	1619.87	16	5.5	540.968	87.86	12700000	2510000	5230000	87300000	26700000	34300000	30800000	7140000	6690000	55600000	23500000	16000000	30000000	8320000		72600000	47000000		10	29568	SYSMHC00007_Seq44771_QE2_LNT229.raw	26	2	1	2	2	2	1	2	2	1	1	2	2	1	1	2	2	0	0	tr|A0A087WZ13|A0A087WZ13_HUMAN:tr|E9PAU2|E9PAU2_HUMAN
TTNSNSSSSSDVSTHS	44.43	1596.65	16	3.9	799.335	48.79				230000	109000		735000	1940000		121000	651000						276000		8	11776	SYSMHC00007_Seq44769_QE2_T98GD.raw	7	0	0	1	1	1	1	1	1	0	0	0	1	0	0	0	0	0	0	tr|F8WA11|F8WA11_HUMAN:Q7Z460|CLAP1_HUMAN
KVAPAPAVVKK	44.42	1106.72	11	2.2	369.914	52.74													43800000	16200000	11600000	35800000	62800000	20800000	17	13220	SYSMHC00007_Seq44778_QE2_LNT229.raw	7	0	0	0	0	0	0	0	0	2	1	1	1	0	0	0	0	1	1	P62424|RL7A_HUMAN
TEPVIHNGSQGTGTNG	44.41	1567.72	16	4.6	784.872	63.26											519000		3090000			1680000	1590000		11	18586	SYSMHC00007_Seq44772_QE2_LNT229D.raw	4	0	0	0	0	0	0	0	1	1	0	1	1	0	0	0	0	0	0	Q15417|CNN3_HUMAN
AHLLPSPEPSPEGSYVGQ	44.39	1863.9	18	2.5	932.96	116.5												4700000						723000	18	42729	SYSMHC00007_Seq44779_QE2_LNT229D.raw	2	0	0	0	0	0	0	0	0	0	0	0	0	0	0	0	1	0	1	tr|A0A087WZ13|A0A087WZ13_HUMAN:tr|E9PAU2|E9PAU2_HUMAN
TQAPGEAKEPLLQDTNV	44.38	1809.91	17	4.4	905.967	111.27								3470000		1180000	12300000								8	40634	SYSMHC00007_Seq44769_QE2_T98GD.raw	4	0	0	0	0	0	1	1	2	0	0	0	0	0	0	0	0	0	0	Q96MC6|MF14A_HUMAN
KDAVEDLESVGKGAVH	44.38	1652.84	16	3.8	551.955	107.83														6080000					10	38580	SYSMHC00007_Seq44771_QE2_LNT229.raw	1	0	0	0	0	0	0	0	0	0	1	0	0	0	0	0	0	0	0	P81605|DCD_HUMAN
KLFDDDDSGKISL	44.38	1451.71	13	3.8	726.867	121	20000000	11700000	46200000	61500000	18000000	53100000	142000000	147000000	82200000	154000000	208000000	227000000							7	45209	SYSMHC00007_Seq44768_QE2_T98GD.raw	32	2	2	2	2	4	3	3	3	0	0	0	0	3	2	3	3	0	0	tr|E5RK82|E5RK82_HUMAN:O15182|CETN3_HUMAN:tr|E5RJF8|E5RJF8_HUMAN
ALFLTLTTK	44.37	1006.61	9	6.5	1007.62	138.61													1070000000	23200000	111000000	1170000000	1190000000	522000000	17	50306	SYSMHC00007_Seq44778_QE2_LNT229.raw	27	0	0	0	0	0	0	0	0	6	4	4	5	0	0	0	0	3	5	P00403|COX2_HUMAN
SLYQAMAKDQAVE	44.37	1452.69	13	4.5	727.356	105.11				1450000			515000			2490000	1650000	1940000	3830000		1110000	1740000	2360000	4540000	18	37800	SYSMHC00007_Seq44779_QE2_LNT229D.raw	11	0	0	1	0	1	0	1	1	1	0	1	2	0	0	0	1	1	1	P50454|SERPH_HUMAN
KESSETPDQFM(+15.99)TADETRNLQ	44.36	2342.03	20	4.3	781.688	94.22												902000							16	30640	SYSMHC00007_Seq44777_QE2_T98GD.raw	2	0	0	0	0	0	0	0	0	0	0	0	0	0	0	0	2	0	0	P16070|CD44_HUMAN	Oxidation (M)	M11:Oxidation (M):1000.00
EEGPGKNLPFSVENKWSLLAK	44.33	2342.23	21	5.8	781.754	139.21			2380000			10400000						2070000							14	54683	SYSMHC00007_Seq44775_QE2_U87D.raw	3	0	0	0	0	0	0	0	0	0	0	0	0	1	1	0	1	0	0	P15954|COX7C_HUMAN
TASLKYENYELTLKSD	44.32	1873.93	16	3.8	625.653	120.33															651000		1600000	4920000	18	44495	SYSMHC00007_Seq44779_QE2_LNT229D.raw	3	0	0	0	0	0	0	0	0	0	0	0	1	0	0	0	0	1	1	P04114|APOB_HUMAN
AGAGKVTKSAQKAQK	44.31	1471.85	15	-1.7	491.622	43.35				246000						804000									3	9569	SYSMHC00007_Seq44764_QE2_U87D.raw	2	0	0	1	0	0	0	1	0	0	0	0	0	0	0	0	0	0	0	P68104|EF1A1_HUMAN:Q5VTE0|EF1A3_HUMAN
RLYGPSSVSFADDFVRSSKQ	44.26	2245.11	20	3.4	749.381	124.45													958000			1270000	951000		9	47061	SYSMHC00007_Seq44770_QE2_LNT229.raw	3	0	0	0	0	0	0	0	0	1	0	1	1	0	0	0	0	0	0	P50454|SERPH_HUMAN
TTAAPAAAAAPAKVE	44.25	1338.71	15	4.8	670.368	75.91	461000	866000	961000	6790000	3800000	1860000	5130000	4540000	1610000	4660000	10500000		5490000	2080000	698000	6930000	5480000	2340000	7	23687	SYSMHC00007_Seq44768_QE2_T98GD.raw	22	1	1	1	1	2	2	1	1	2	2	1	2	1	1	1	0	1	1	P05388|RLA0_HUMAN
SSGGKGGSYSQAASSDSAQGSDVSLTA	44.22	2461.08	27	5.9	1231.56	91.07									1150000		4850000	142000							8	31188	SYSMHC00007_Seq44769_QE2_T98GD.raw	4	0	0	0	0	0	0	0	2	0	0	0	0	0	0	1	1	0	0	P10319|1B58_HUMAN:P30490|1B52_HUMAN:P30464|1B15_HUMAN:Q29718|1B82_HUMAN:Q95365|1B38_HUMAN:P30475|1B39_HUMAN:Q29836|1B67_HUMAN:P18463|1B37_HUMAN:Q31612|1B73_HUMAN:P30483|1B45_HUMAN
MGTNRGASQAGMTGYGMPRQ	44.2	2069.92	20	5.9	690.985	88.99	1990000		1110000	6210000		1530000	450000			2340000		1840000							13	29132	SYSMHC00007_Seq44774_QE2_U87.raw	9	2	0	1	0	2	0	1	0	0	0	0	0	1	1	0	1	0	0	P37802|TAGL2_HUMAN
KSLPDSLAEGMTKM	44.2	1506.74	14	4.6	754.382	123.8													7850000	1830000	3150000	4050000	1250000	1910000	18	46106	SYSMHC00007_Seq44779_QE2_LNT229D.raw	8	0	0	0	0	0	0	0	0	2	1	2	1	0	0	0	0	1	1	Q9Y5W8|SNX13_HUMAN:tr|A0A087WUZ7|A0A087WUZ7_HUMAN
TPDQFMTADETRNL	44.17	1637.74	14	4.6	819.879	119.61							2980000	2060000											5	44229	SYSMHC00007_Seq44766_QE2_T98G.raw	3	0	0	0	0	1	2	0	0	0	0	0	0	0	0	0	0	0	0	P16070|CD44_HUMAN
GYKPGSGVVTASTASSENGAGKPW	44.16	2307.11	24	1.1	770.046	101.58			306000	1520000		10600000													14	36128	SYSMHC00007_Seq44775_QE2_U87D.raw	3	0	0	1	0	0	0	0	0	0	0	0	0	1	1	0	0	0	0	Q9H089|LSG1_HUMAN
RLMDVMAKEMLTK	44.13	1564.81	13	0.5	522.612	122.17													4980000	2110000			3340000	2130000	9	46018	SYSMHC00007_Seq44770_QE2_LNT229.raw	4	0	0	0	0	0	0	0	0	1	1	0	1	0	0	0	0	0	1	Q12874|SF3A3_HUMAN
SQAASSDSAQGSDVSLTA	44.12	1680.74	18	4.3	841.383	90.13					1130000	2580000	2570000	1940000	40700000	3880000	3950000	24100000			5950000				5	30511	SYSMHC00007_Seq44766_QE2_T98G.raw	11	0	0	0	1	1	1	1	1	0	0	0	0	0	1	1	2	2	0	tr|A0A140T9I0|A0A140T9I0_HUMAN:P01892|1A02_HUMAN:P10316|1A69_HUMAN:P01891|1A68_HUMAN:P30447|1A23_HUMAN:P05534|1A24_HUMAN:Q09160|1A80_HUMAN:P10319|1B58_HUMAN:P30490|1B52_HUMAN:P30464|1B15_HUMAN:Q29718|1B82_HUMAN:Q95365|1B38_HUMAN:P30475|1B39_HUMAN:Q29836|1B67_HUMAN:P18463|1B37_HUMAN:Q31612|1B73_HUMAN:P30483|1B45_HUMAN
DGFDQNVNVKVIMA	44.12	1548.76	14	10.2	775.395	137.38						2870000						18600000						8230000	18	52348	SYSMHC00007_Seq44779_QE2_LNT229D.raw	5	0	0	0	0	0	0	0	0	0	0	0	0	0	1	0	2	0	2	P43686|PRS6B_HUMAN
GSHSMRYFYTAMSRPG	44.12	1846.82	16	5.7	616.619	104.16						7650000												1810000	18	37352	SYSMHC00007_Seq44779_QE2_LNT229D.raw	2	0	0	0	0	0	0	0	0	0	0	0	0	0	1	0	0	0	1	P10319|1B58_HUMAN:P30490|1B52_HUMAN:P30464|1B15_HUMAN:P18465|1B57_HUMAN:Q29718|1B82_HUMAN:P30481|1B44_HUMAN:P30461|1B13_HUMAN:P30485|1B47_HUMAN
RSIPYDQSPGPK	44.11	1343.68	12	0.8	672.85	72.81													16500000	11900000	6640000	19000000	21400000	18800000	10	22728	SYSMHC00007_Seq44771_QE2_LNT229.raw	18	0	0	0	0	0	0	0	0	2	2	4	3	0	0	0	0	4	3	Q9H3K2|GHITM_HUMAN
ILLDPGALPALQNPPIR	44.1	1797.05	17	7	899.539	157.37	1850000	3870000	1880000	15500000	52500000		10900000	19700000		12500000	10800000	9620000							8	62852	SYSMHC00007_Seq44769_QE2_T98GD.raw	27	1	2	4	5	3	3	3	2	0	0	0	0	2	0	0	2	0	0	Q03167|TGBR3_HUMAN
KRPAYASSSYAPSVSK	44.1	1697.87	16	-0.5	566.965	72.52													6670000	3770000	3510000	4180000	1820000		10	22594	SYSMHC00007_Seq44771_QE2_LNT229.raw	7	0	0	0	0	0	0	0	0	2	1	1	1	0	0	0	0	2	0	Q14123|PDE1C_HUMAN:tr|A0A0A0MS69|A0A0A0MS69_HUMAN
KQVYEEEYGSSLEDD	44.09	1789.75	15	12.7	895.895	102.47															358000				17	34955	SYSMHC00007_Seq44778_QE2_LNT229.raw	1	0	0	0	0	0	0	0	0	0	0	0	0	0	0	0	0	1	0	P08758|ANXA5_HUMAN
SDYGNGFGGFGSY	44.09	1326.52	13	3.8	1327.53	139.15												30700000							16	52054	SYSMHC00007_Seq44777_QE2_T98GD.raw	2	0	0	0	0	0	0	0	0	0	0	0	0	0	0	0	2	0	0	Q13151|ROA0_HUMAN
TFGLFAGLGGAGASTSGSSGACGFSYK	44.08	2457.13	27	2.6	820.052	161.28														2170000					10	61670	SYSMHC00007_Seq44771_QE2_LNT229.raw	2	0	0	0	0	0	0	0	0	0	2	0	0	0	0	0	0	0	0	tr|Q5H909|Q5H909_HUMAN:Q9UNF1|MAGD2_HUMAN
FRPPPLTPEDVGFASGF	44.08	1832.91	17	4	917.466	158.78										8450000	6070000	11400000							7	63236	SYSMHC00007_Seq44768_QE2_T98GD.raw	3	0	0	0	0	0	0	1	1	0	0	0	0	0	0	0	1	0	0	Q03164|KMT2A_HUMAN:tr|E9PR05|E9PR05_HUMAN
GLGGAGASTSGSSGACGFSYK	44.07	1820.8	21	1.2	911.408	105.66													462000	652000	755000	296000			17	36308	SYSMHC00007_Seq44778_QE2_LNT229.raw	4	0	0	0	0	0	0	0	0	1	1	1	0	0	0	0	0	1	0	tr|Q5H909|Q5H909_HUMAN:Q9UNF1|MAGD2_HUMAN
LIKTVETRDGQVINETS	44.07	1902.01	17	3.3	952.013	87.89	18500000		835000	861000	5780000	1090000						156000		5280000				3060000	13	28633	SYSMHC00007_Seq44774_QE2_U87.raw	9	2	0	1	1	0	0	0	0	0	1	0	0	1	1	0	1	0	1	P08670|VIME_HUMAN
SHLGNVHDQDN	44.04	1234.53	11	4.2	618.276	50.22				270000			0						1850000		238000				9	12713	SYSMHC00007_Seq44770_QE2_LNT229.raw	4	0	0	1	0	1	0	0	0	1	0	0	0	0	0	0	0	1	0	Q8WW12|PCNP_HUMAN
ISSVPTPSPLGPLAGSPVIAAANPLGM(+15.99)PVPAAAGAQQ	44.04	3419.81	37	2.7	1140.95	168.69													435000	277000					9	66511	SYSMHC00007_Seq44770_QE2_LNT229.raw	2	0	0	0	0	0	0	0	0	1	1	0	0	0	0	0	0	0	0	P68400|CSK21_HUMAN	Oxidation (M)	M27:Oxidation (M):1000.00
FVTPLTSMVVTKPEDN	43.99	1776.9	16	10.3	889.465	140.16	2180000	631000	3080000	15200000	14900000	13300000	6010000	8110000	3770000	4950000	8300000	11200000	3880000	203000		2310000	2180000	6900000	6	53286	SYSMHC00007_Seq44767_QE2_T98G.raw	26	1	1	2	2	2	2	1	2	2	1	1	1	1	2	1	2	0	2	tr|A0A087WW43|A0A087WW43_HUMAN
HLLPSPEPSPEGSYVGQ	43.98	1792.86	17	2.7	897.441	113.13						1860000						3780000				520000	625000	2330000	11	41636	SYSMHC00007_Seq44772_QE2_LNT229D.raw	6	0	0	0	0	0	0	0	0	0	0	1	1	0	1	0	1	0	2	tr|A0A087WZ13|A0A087WZ13_HUMAN:tr|E9PAU2|E9PAU2_HUMAN
TKDDLDEEEDTHL	43.98	1558.66	13	1.1	780.34	88.36													1520000	4800000			2050000		9	30558	SYSMHC00007_Seq44770_QE2_LNT229.raw	3	0	0	0	0	0	0	0	0	1	1	0	1	0	0	0	0	0	0	O00592|PODXL_HUMAN
VVVTEIPKEEKDPGMGAM(+15.99)GGMGGGMGGGMF	43.98	2941.32	30	3.6	981.449	134.84												44200000			18200000			50800000	18	51206	SYSMHC00007_Seq44779_QE2_LNT229D.raw	5	0	0	0	0	0	0	0	0	0	0	0	0	0	0	0	1	3	1	P10809|CH60_HUMAN	Oxidation (M)	M18:Oxidation (M):7.77
KMAEVIGSKLNIS	43.97	1388.77	13	2.8	695.394	106.06													12200000	5290000		11800000	12500000	4060000	9	38877	SYSMHC00007_Seq44770_QE2_LNT229.raw	8	0	0	0	0	0	0	0	0	2	1	2	2	0	0	0	0	0	1	Q9NU22|MDN1_HUMAN
SQGYNQWQQGQFWGQKP	43.97	2065.94	17	3.1	1033.98	129.46												2650000						339000	16	47249	SYSMHC00007_Seq44777_QE2_T98GD.raw	2	0	0	0	0	0	0	0	0	0	0	0	0	0	0	0	1	0	1	Q00839|HNRPU_HUMAN
FLFDGSPTYVL	43.97	1257.63	11	5	1258.64	169.72	88900000	4510000		56100000	43400000		72500000	45200000	857000	99600000	69000000	24800000							5	67628	SYSMHC00007_Seq44766_QE2_T98G.raw	19	2	2	2	2	2	2	2	2	0	0	0	0	0	0	1	2	0	0	P49327|FAS_HUMAN
GGKPEPPAMPQPVPTA	43.94	1572.8	16	4.3	787.409	103.71			20700000			84000000	4520000		33500000		1220000	40800000	4250000		5770000	387000	1210000	13200000	18	37135	SYSMHC00007_Seq44779_QE2_LNT229D.raw	16	0	0	0	0	1	0	0	1	1	0	1	1	1	3	1	2	2	2	P23396|RS3_HUMAN
RIYKGVIQAIQK	43.92	1415.86	12	3.9	472.963	88.89													51500000	32600000	19000000	48700000	52500000	40900000	17	28974	SYSMHC00007_Seq44778_QE2_LNT229.raw	10	0	0	0	0	0	0	0	0	2	1	1	3	0	0	0	0	2	1	Q9NQC3|RTN4_HUMAN
GAGASTSGSSGACGFSYK	43.91	1593.67	18	5.6	797.848	89.71													821000	1950000	674000				9	31198	SYSMHC00007_Seq44770_QE2_LNT229.raw	3	0	0	0	0	0	0	0	0	1	1	0	0	0	0	0	0	1	0	tr|Q5H909|Q5H909_HUMAN:Q9UNF1|MAGD2_HUMAN
HSPTPVAPHPVTVPT	43.91	1535.81	15	1.7	768.913	92.27	2440000		3930000	12600000	1770000	29000000	823000	4270000	2510000	5690000		7350000	24500000	10200000	9060000	18200000	14000000	16100000	18	31806	SYSMHC00007_Seq44779_QE2_LNT229D.raw	33	1	0	2	1	1	2	2	0	4	3	2	2	1	3	2	2	3	2	A1KXE4|F168B_HUMAN
HLVYESDQNKDGK	43.89	1531.73	13	4.3	511.585	56.52					711000	758000												433000	18	15292	SYSMHC00007_Seq44779_QE2_LNT229D.raw	3	0	0	0	1	0	0	0	0	0	0	0	0	0	1	0	0	0	1	O43852|CALU_HUMAN
KRAKEAAEQDVEKK	43.89	1628.88	14	4.4	543.971	45.91				203000			148000			1320000			610000	734000					10	10666	SYSMHC00007_Seq44771_QE2_LNT229.raw	5	0	0	1	0	1	0	1	0	1	1	0	0	0	0	0	0	0	0	P26373|RL13_HUMAN
TAAAEEEKVLGETANILE	43.88	1886.95	18	3.7	944.484	146.82													3270000						9	57027	SYSMHC00007_Seq44770_QE2_LNT229.raw	1	0	0	0	0	0	0	0	0	1	0	0	0	0	0	0	0	0	0	Q02952|AKA12_HUMAN
YFDPANGKF	43.86	1057.49	9	4.5	1058.5	118.84													815000000	386000000	216000000	772000000	1100000000	1420000000	18	43817	SYSMHC00007_Seq44779_QE2_LNT229D.raw	30	0	0	0	0	0	0	0	0	5	5	5	6	0	0	0	0	4	5	P13639|EF2_HUMAN
TCGQPADKASASGSGAQVGGPISSGSSASSVTVT	43.84	3008.4	34	4.2	1003.81	99.14													4980000	20200000					9	35619	SYSMHC00007_Seq44770_QE2_LNT229.raw	2	0	0	0	0	0	0	0	0	1	1	0	0	0	0	0	0	0	0	P02545|LMNA_HUMAN
ATFKSFEDRVGTIK	43.83	1597.85	14	5	799.934	104.72													35300000	29500000	14200000	45400000	73700000	61600000	9	38246	SYSMHC00007_Seq44770_QE2_LNT229.raw	12	0	0	0	0	0	0	0	0	2	2	2	3	0	0	0	0	1	2	O43399|TPD54_HUMAN
AEGIHTGQFVY	43.83	1220.58	11	3.2	1221.59	111.74	146000000	86000000	303000000	309000000	310000000	356000000													3	40310	SYSMHC00007_Seq44764_QE2_U87D.raw	20	2	2	3	3	0	0	0	0	0	0	0	0	5	5	0	0	0	0	P62917|RL8_HUMAN
APVNVTTEVKSVE	43.83	1371.72	13	3.5	686.872	103.52												1720000						470000	18	37048	SYSMHC00007_Seq44779_QE2_LNT229D.raw	2	0	0	0	0	0	0	0	0	0	0	0	0	0	0	0	1	0	1	P68104|EF1A1_HUMAN:Q5VTE0|EF1A3_HUMAN
SSLRASTSKSESSQK	43.82	1581.8	15	2.6	528.274	46.95													2740000	496000	1550000	1910000	2200000	1640000	17	10629	SYSMHC00007_Seq44778_QE2_LNT229.raw	6	0	0	0	0	0	0	0	0	1	1	1	1	0	0	0	0	1	1	P62753|RS6_HUMAN
MPPQNVGEVY	43.8	1132.52	10	2.8	1133.53	109.76															8860000		21700000	4920000	18	39888	SYSMHC00007_Seq44779_QE2_LNT229D.raw	5	0	0	0	0	0	0	0	0	0	0	0	1	0	0	0	0	3	1	P30520|PURA2_HUMAN
RLRTQDDGEDENNTWNGNSTQQM	43.77	2708.15	23	0.1	903.723	88.07						3350000			973000			1890000			3920000			8510000	18	29817	SYSMHC00007_Seq44779_QE2_LNT229D.raw	5	0	0	0	0	0	0	0	0	0	0	0	0	0	1	1	1	1	1	Q92575|UBXN4_HUMAN
ESRAQLGGPEAAKSDETAA	43.76	1886.9	19	1.1	629.974	71.24			544000		2520000	3940000			8090000	9750000	3300000	2740000		2380000				1660000	10	22004	SYSMHC00007_Seq44771_QE2_LNT229.raw	14	0	0	0	1	0	0	3	1	0	2	0	0	1	2	2	1	0	1	P04792|HSPB1_HUMAN
KSYSVGASGSSSRK	43.75	1399.71	14	1.3	467.576	48.02													2500000			2820000	3750000	1220000	11	11608	SYSMHC00007_Seq44772_QE2_LNT229D.raw	4	0	0	0	0	0	0	0	0	1	0	1	1	0	0	0	0	0	1	Q8N684|CPSF7_HUMAN:tr|F5H669|F5H669_HUMAN
HRDDGYTEQGQEALQHL	43.72	1995.9	17	2.1	666.31	109.65	329000											1780000	1180000		1930000				17	38062	SYSMHC00007_Seq44778_QE2_LNT229.raw	4	1	0	0	0	0	0	0	0	1	0	0	0	0	0	0	1	1	0	Q5EBL4|RIPL1_HUMAN
PPAENSSAPEAEQGGAE	43.72	1639.7	17	1.8	820.857	69.27	3220000	326000	2990000	1160000	2390000	7950000	4920000	6060000	7250000	12000000	4510000	1220000	3140000	13500000	4510000	4150000		8460000	17	20314	SYSMHC00007_Seq44778_QE2_LNT229.raw	36	2	1	2	2	2	2	2	2	2	3	2	0	2	3	3	2	2	2	P67809|YBOX1_HUMAN
KLLDTMVDTFLQK	43.71	1550.84	13	-2.5	776.424	154.2													6960000	8650000	1600000	6190000	3910000	6990000	11	59963	SYSMHC00007_Seq44772_QE2_LNT229D.raw	12	0	0	0	0	0	0	0	0	2	5	2	1	0	0	0	0	1	1	tr|U3KQ54|U3KQ54_HUMAN:Q6P1K2|PMF1_HUMAN
FSDYESVQGLPAFRYK	43.69	1905.93	16	7.4	636.321	131.68														824000					10	48962	SYSMHC00007_Seq44771_QE2_LNT229.raw	1	0	0	0	0	0	0	0	0	0	1	0	0	0	0	0	0	0	0	Q14108|SCRB2_HUMAN
DGFDQNVNVKVI	43.69	1346.68	12	2.9	674.351	126.04						5520000			4720000			31200000						13900000	18	47144	SYSMHC00007_Seq44779_QE2_LNT229D.raw	6	0	0	0	0	0	0	0	0	0	0	0	0	0	1	1	2	0	2	P43686|PRS6B_HUMAN
VMFKKIKSFEV	43.69	1354.77	11	2.4	678.393	106.15	17600000	5070000	13600000	56600000	39200000	31200000	42300000	29700000		49600000	39900000	40900000							7	37986	SYSMHC00007_Seq44768_QE2_T98GD.raw	21	1	1	3	3	1	3	2	3	0	0	0	0	1	1	0	2	0	0	Q9H3M7|TXNIP_HUMAN
TCGQPADKASASGSGAQVGGPISSGSSASSVT	43.68	2808.28	32	3.3	937.105	89.79						6650000				628000			22000000	5740000		8990000			11	31045	SYSMHC00007_Seq44772_QE2_LNT229D.raw	6	0	0	0	0	0	0	1	0	2	1	1	0	0	1	0	0	0	0	P02545|LMNA_HUMAN
TSGTVQPKQDAFANF	43.67	1609.77	15	4.7	805.898	116.67		552000		8410000	2520000		2220000			3750000	1230000		7520000		308000	5110000	1740000		11	43253	SYSMHC00007_Seq44772_QE2_LNT229D.raw	12	0	1	2	1	1	0	1	1	2	0	1	1	0	0	0	0	1	0	Q14677|EPN4_HUMAN
AVDKKAAGAGKVTKSAQK	43.66	1757.02	18	2.1	586.681	46.3				120000						205000									7	10658	SYSMHC00007_Seq44768_QE2_T98GD.raw	2	0	0	1	0	0	0	1	0	0	0	0	0	0	0	0	0	0	0	P68104|EF1A1_HUMAN:Q5VTE0|EF1A3_HUMAN
GGGYVKLFPNSLDQTD	43.66	1709.83	16	6.5	855.926	136.15															796000			6770000	18	51796	SYSMHC00007_Seq44779_QE2_LNT229D.raw	3	0	0	0	0	0	0	0	0	0	0	0	0	0	0	0	0	1	2	P27797|CALR_HUMAN
ALYHDPDPSGK	43.65	1198.56	11	4.3	400.53	70.62													16700000	7060000	7580000	16900000	24600000	20500000	17	20897	SYSMHC00007_Seq44778_QE2_LNT229.raw	16	0	0	0	0	0	0	0	0	2	3	2	3	0	0	0	0	3	3	Q9Y5L0|TNPO3_HUMAN:tr|C9J7E5|C9J7E5_HUMAN
NPAENGDAKTDQAQKAEGAGDA	43.65	2156.96	22	2.8	719.995	58.62								510000		1890000			1250000	2390000		587000		384000	7	16071	SYSMHC00007_Seq44768_QE2_T98GD.raw	6	0	0	0	0	0	1	1	0	1	1	1	0	0	0	0	0	0	1	P05204|HMGN2_HUMAN
TKKTVQGPPTSDD	43.64	1372.68	13	2.6	687.351	51.98				172000			232000				5830000						197000		8	13240	SYSMHC00007_Seq44769_QE2_T98GD.raw	5	0	0	1	0	1	0	0	2	0	0	0	1	0	0	0	0	0	0	P04181|OAT_HUMAN
GRLDYLSSLKVKGLV	43.63	1646.97	15	3.8	550	136.94															828000			4460000	17	49559	SYSMHC00007_Seq44778_QE2_LNT229.raw	2	0	0	0	0	0	0	0	0	0	0	0	0	0	0	0	0	1	1	tr|F5GZS6|F5GZS6_HUMAN:P08195|4F2_HUMAN:tr|J3KPF3|J3KPF3_HUMAN
FIMDDPAGNSYL	43.63	1341.59	12	9.3	1342.61	147.93	3400000	1140000	4730000	4850000	6220000		15400000	16300000	4790000	10900000	14500000	23000000							16	56529	SYSMHC00007_Seq44777_QE2_T98GD.raw	17	1	1	1	1	2	2	1	2	0	0	0	0	1	0	2	3	0	0	tr|H7BZM7|H7BZM7_HUMAN:tr|H7C0E5|H7C0E5_HUMAN:O75312|ZPR1_HUMAN
HSPFDAQTTGDGTEDPSLTALR	43.63	2315.07	22	4.4	772.7	118.44			1670000																13	42743	SYSMHC00007_Seq44774_QE2_U87.raw	1	0	0	0	0	0	0	0	0	0	0	0	0	1	0	0	0	0	0	Q9NP74|PALMD_HUMAN
DFEQEMATAASSSS	43.62	1459.58	14	5.2	730.8	130.99																		5980000	18	49430	SYSMHC00007_Seq44779_QE2_LNT229D.raw	2	0	0	0	0	0	0	0	0	0	0	0	0	0	0	0	0	0	2	P60709|ACTB_HUMAN:P63261|ACTG_HUMAN
LPAGWILSHLETY	43.62	1498.78	13	7.6	750.404	168.6													1540000			4030000		5600000	18	66309	SYSMHC00007_Seq44779_QE2_LNT229D.raw	3	0	0	0	0	0	0	0	0	1	0	1	0	0	0	0	0	0	1	P10176|COX8A_HUMAN
REEGEDSMAQEEKEETGDDSD	43.62	2384.9	21	5.5	795.979	74.13	53200									707000									7	22879	SYSMHC00007_Seq44768_QE2_T98GD.raw	2	1	0	0	0	0	0	1	0	0	0	0	0	0	0	0	0	0	0	tr|G3V1J0|G3V1J0_HUMAN:Q9H6Y2|WDR55_HUMAN
SPEDLERLLPHKVFEGN	43.6	1979.01	17	4.5	660.681	140.17																	1210000	10000000	18	53616	SYSMHC00007_Seq44779_QE2_LNT229D.raw	3	0	0	0	0	0	0	0	0	0	0	0	1	0	0	0	0	0	2	P06744|G6PI_HUMAN:tr|A0A0A0MTS2|A0A0A0MTS2_HUMAN
SSGPPGSSSSSSSRSQSAAVTPSSTTSSTR	43.6	2814.29	30	1.9	939.105	64.93			1900000			5610000			4000000						148000			1140000	15	18145	SYSMHC00007_Seq44776_QE2_T98G.raw	6	0	0	0	0	0	0	0	0	0	0	0	0	1	2	1	0	1	1	Q16186|ADRM1_HUMAN:tr|A0A087WX59|A0A087WX59_HUMAN
ALYMASQPKNK	43.6	1249.65	11	5.3	625.835	70.47													51900000	24700000	25300000	50000000	92900000	50100000	17	20834	SYSMHC00007_Seq44778_QE2_LNT229.raw	20	0	0	0	0	0	0	0	0	4	3	4	4	0	0	0	0	4	1	O14548|COX7R_HUMAN
GTKPAGGDFGEVLNSAANASATTTEPLPEKTQESL	43.58	3487.7	35	8.9	1163.58	139.22																		522000	18	53183	SYSMHC00007_Seq44779_QE2_LNT229D.raw	1	0	0	0	0	0	0	0	0	0	0	0	0	0	0	0	0	0	1	P55327|TPD52_HUMAN
HSMRYFFTSVSRPGR	43.57	1826.9	15	1.6	609.975	96.94				13200000	110000000		46300000	114000000		35200000	139000000		3010000	3230000		32500000	26400000		8	33955	SYSMHC00007_Seq44769_QE2_T98GD.raw	10	0	0	1	1	1	1	1	1	1	1	1	1	0	0	0	0	0	0	tr|A0A140T9I0|A0A140T9I0_HUMAN:P01892|1A02_HUMAN:P04439|1A03_HUMAN:Q09160|1A80_HUMAN:P10314|1A32_HUMAN
IVYKPVDLSKVTSK	43.57	1575.92	14	6.3	526.318	103.1													36400000	7530000	4810000	4290000			17	35238	SYSMHC00007_Seq44778_QE2_LNT229.raw	5	0	0	0	0	0	0	0	0	2	1	1	0	0	0	0	0	1	0	P10636|TAU_HUMAN:tr|A0A0G2JPD5|A0A0G2JPD5_HUMAN:tr|A0A0G2JQJ7|A0A0G2JQJ7_HUMAN:tr|A0A0G2JMX7|A0A0G2JMX7_HUMAN
MVIDEELLGDGHSY	43.56	1576.71	14	1.2	789.362	140.71													745000				1720000	3750000	18	53860	SYSMHC00007_Seq44779_QE2_LNT229D.raw	3	0	0	0	0	0	0	0	0	1	0	0	1	0	0	0	0	0	1	P28070|PSB4_HUMAN
VDENFTELRGEIAGPPD	43.54	1857.87	17	6.5	929.951	132.25																		1550000	18	50017	SYSMHC00007_Seq44779_QE2_LNT229D.raw	1	0	0	0	0	0	0	0	0	0	0	0	0	0	0	0	0	0	1	P61086|UBE2K_HUMAN:tr|D6RDM7|D6RDM7_HUMAN
SPYGGGYGSGGGSGGYGS	43.54	1522.6	18	2.3	762.307	90.07							5850000	2310000	7140000	1680000	3140000	1600000						790000	15	29478	SYSMHC00007_Seq44776_QE2_T98G.raw	8	0	0	0	0	1	1	1	1	0	0	0	0	0	0	2	1	0	1	P51991|ROA3_HUMAN
KVIPAADLSQQISTAGTEASGTGNMK	43.53	2574.3	26	5	859.11	119.01															109000		530000		17	41854	SYSMHC00007_Seq44778_QE2_LNT229.raw	2	0	0	0	0	0	0	0	0	0	0	0	1	0	0	0	0	1	0	P11216|PYGB_HUMAN
EEVDLSKDIQHW	43.51	1497.71	12	2.3	749.864	126.88	631000000	111000000	649000000	508000000	252000000	879000000													13	46741	SYSMHC00007_Seq44774_QE2_U87.raw	23	4	4	3	4	0	0	0	0	0	0	0	0	4	4	0	0	0	0	P31350|RIR2_HUMAN
ATYGKPVHH	43.49	1008.51	9	0.8	1009.52	47.65													3700000000	1840000000	335000000	3640000000	5690000000	2210000000	17	10973	SYSMHC00007_Seq44778_QE2_LNT229.raw	17	0	0	0	0	0	0	0	0	3	3	3	3	0	0	0	0	2	3	P61313|RL15_HUMAN:tr|E7EQV9|E7EQV9_HUMAN:tr|E7ENU7|E7ENU7_HUMAN
SRSSSSPTEATEKNILVSDM(+15.99)EMNEQQE	43.48	3042.34	27	5.2	1015.13	104.33												384000			0				16	35202	SYSMHC00007_Seq44777_QE2_T98GD.raw	2	0	0	0	0	0	0	0	0	0	0	0	0	0	0	0	1	1	0	Q9UBG0|MRC2_HUMAN	Oxidation (M)	M20:Oxidation (M):14.04
SGGGGGGGLGSGGSIRSS	43.44	1405.65	18	3.1	703.837	68.55			381000		371000	636000			388000		299000							712000	18	20753	SYSMHC00007_Seq44779_QE2_LNT229D.raw	6	0	0	0	1	0	0	0	1	0	0	0	0	1	1	1	0	0	1	P35527|K1C9_HUMAN
FAKLVRPPVQVYGIEGRYAT	43.44	2263.25	20	5.4	755.427	122.07												2640000							16	43611	SYSMHC00007_Seq44777_QE2_T98GD.raw	1	0	0	0	0	0	0	0	0	0	0	0	0	0	0	0	1	0	0	P48047|ATPO_HUMAN
VSKPTLKEVVIVSATRTPIG	43.42	2094.24	20	4.6	699.091	121.82									2180000			14300000							16	43492	SYSMHC00007_Seq44777_QE2_T98GD.raw	3	0	0	0	0	0	0	0	0	0	0	0	0	0	0	1	2	0	0	P24752|THIL_HUMAN
HEPQLSDKVHNDA	43.42	1488.7	13	3.2	497.241	63.9			6990000	6200000	3240000	7560000	6540000	0	5360000	9560000	5150000	1370000	13200000	8370000	8020000	6320000		9220000	18	18627	SYSMHC00007_Seq44779_QE2_LNT229D.raw	18	0	0	1	1	1	1	2	1	1	1	1	0	2	1	2	1	1	1	O43852|CALU_HUMAN
GKSYSMIVNNLLKPI	43.41	1675.93	15	9.6	559.657	150.33															613000				17	55294	SYSMHC00007_Seq44778_QE2_LNT229.raw	1	0	0	0	0	0	0	0	0	0	0	0	0	0	0	0	0	1	0	Q9HB71|CYBP_HUMAN
THEAKGADDAADADTAIINAEGGQNNSEEKKEY	43.4	3461.55	33	4.2	1154.86	93.86																0			11	32927	SYSMHC00007_Seq44772_QE2_LNT229D.raw	1	0	0	0	0	0	0	0	0	0	0	1	0	0	0	0	0	0	0	tr|A0A0A0MTJ8|A0A0A0MTJ8_HUMAN:Q9BY67|CADM1_HUMAN:tr|X5DQS5|X5DQS5_HUMAN:tr|A0A087X105|A0A087X105_HUMAN:tr|A0A087WZW4|A0A087WZW4_HUMAN:tr|A0A087X1W8|A0A087X1W8_HUMAN:tr|A0A087WZR6|A0A087WZR6_HUMAN
PAHLLQDDISSSYTTTTT	43.39	1949.92	18	3.4	975.971	115.81	1850000		2830000			3830000		444000	322000			916000							13	41506	SYSMHC00007_Seq44774_QE2_U87.raw	6	1	0	0	0	0	1	0	0	0	0	0	0	1	1	1	1	0	0	O00767|ACOD_HUMAN
LDFGSLSNLQVTQPTVGM(+15.99)NFKTPRGPV	43.38	2918.5	27	8	973.847	150.23															123000			1270000	18	58151	SYSMHC00007_Seq44779_QE2_LNT229D.raw	3	0	0	0	0	0	0	0	0	0	0	0	0	0	0	0	0	2	1	P08708|RS17_HUMAN	Oxidation (M)	M18:Oxidation (M):1000.00
TQEKNPLPSKETIE	43.37	1612.83	14	6.2	807.428	81.53			568000	4840000		715000													3	26090	SYSMHC00007_Seq44764_QE2_U87D.raw	4	0	0	2	0	0	0	0	0	0	0	0	0	1	1	0	0	0	0	P62328|TYB4_HUMAN
HLLDFPHSTHV	43.37	1301.65	11	4.9	434.893	101.35	3770000		4310000	14100000	6450000	4470000	9690000	9680000			210000	5020000							5	35796	SYSMHC00007_Seq44766_QE2_T98G.raw	11	1	0	1	2	1	2	0	1	0	0	0	0	1	1	0	1	0	0	tr|H7BXX9|H7BXX9_HUMAN:Q9H2X6|HIPK2_HUMAN
GTRPVGMLGKATSTSDMLLK	43.36	2062.09	20	1.5	688.372	115.73																	769000	938000	18	42374	SYSMHC00007_Seq44779_QE2_LNT229D.raw	2	0	0	0	0	0	0	0	0	0	0	0	1	0	0	0	0	0	1	Q9NW64|RBM22_HUMAN
LEVNKYQYLLTGRVYDGK	43.36	2158.14	18	4.3	720.391	129.74														749000	1810000			4390000	17	46481	SYSMHC00007_Seq44778_QE2_LNT229.raw	3	0	0	0	0	0	0	0	0	0	1	0	0	0	0	0	0	1	1	P35625|TIMP3_HUMAN
YVDDTQFVRFDSDAASPR	43.36	2087.95	18	3.1	696.994	120.51															656000			9870000	18	44580	SYSMHC00007_Seq44779_QE2_LNT229D.raw	2	0	0	0	0	0	0	0	0	0	0	0	0	0	0	0	0	1	1	P10319|1B58_HUMAN:P30490|1B52_HUMAN:P30464|1B15_HUMAN:P30504|1C04_HUMAN:P18465|1B57_HUMAN:Q95604|1C17_HUMAN:Q29718|1B82_HUMAN:P30508|1C12_HUMAN:Q95365|1B38_HUMAN:P30475|1B39_HUMAN:Q29836|1B67_HUMAN:P18463|1B37_HUMAN:Q31612|1B73_HUMAN:P30510|1C14_HUMAN:P30486|1B48_HUMAN:P30480|1B42_HUMAN:P01889|1B07_HUMAN:Q07000|1C15_HUMAN:P10321|1C07_HUMAN:tr|O19617|O19617_HUMAN:tr|A0A140T921|A0A140T921_HUMAN:tr|…
LTQTWAGSHSMRYFFTSVSRPGR	43.34	2671.31	23	4.6	891.447	127.21				7660000	67900000	5650000	22000000	51400000		16500000	46500000					17000000	12100000	9460000	8	48347	SYSMHC00007_Seq44769_QE2_T98GD.raw	13	0	0	1	2	1	1	1	2	0	0	2	1	0	1	0	0	0	1	tr|A0A140T9I0|A0A140T9I0_HUMAN:P01892|1A02_HUMAN:P04439|1A03_HUMAN:Q09160|1A80_HUMAN:P10314|1A32_HUMAN
YMYSGGGSALAGGAGGGAGRKEDWNEIDPIK	43.31	3083.44	31	5.3	1028.83	124.58			7020000			10700000													14	47529	SYSMHC00007_Seq44775_QE2_U87D.raw	2	0	0	0	0	0	0	0	0	0	0	0	0	1	1	0	0	0	0	Q10471|GALT2_HUMAN
HQSGFSLSGAQIDDNIPR	43.3	1940.93	18	5.6	647.989	122.68			838000			5640000						1990000			629000				17	43438	SYSMHC00007_Seq44778_QE2_LNT229.raw	4	0	0	0	0	0	0	0	0	0	0	0	0	1	1	0	1	1	0	Q16555|DPYL2_HUMAN
KRAKEAAEQDVEKKK	43.3	1756.98	15	1.1	586.668	45.95			271000	189000	351000		347000	184000		864000			796000	861000	1130000	540000		3520000	18	10453	SYSMHC00007_Seq44779_QE2_LNT229D.raw	11	0	0	1	1	1	1	1	0	1	1	1	0	1	0	0	0	1	1	P26373|RL13_HUMAN
KLFDDDETGKISF	43.29	1513.73	13	2.9	757.875	127.01	5140000	4270000	3960000	7590000	6900000	6920000	1980000			2340000	2220000	4720000							3	47630	SYSMHC00007_Seq44764_QE2_U87D.raw	11	1	2	1	1	1	0	1	1	0	0	0	0	1	1	0	1	0	0	P41208|CETN2_HUMAN
GGYGGSSSSSSYGSGR	43.29	1451.59	16	2.6	726.805	62.97					70400										302000			504000	17	17595	SYSMHC00007_Seq44778_QE2_LNT229.raw	3	0	0	0	1	0	0	0	0	0	0	0	0	0	0	0	0	1	1	tr|F8W6I7|F8W6I7_HUMAN:P09651|ROA1_HUMAN
MEPRAPWIEQEGPEYWDGETR	43.28	2575.14	21	5.6	859.393	136.58						5850000			3070000			10300000							15	50867	SYSMHC00007_Seq44776_QE2_T98G.raw	3	0	0	0	0	0	0	0	0	0	0	0	0	0	1	1	1	0	0	tr|A0A140T9I0|A0A140T9I0_HUMAN:P01892|1A02_HUMAN
DRENGSDNLPSSAGSGDKPLSDPAPF	43.26	2629.19	26	2.4	877.406	117.92			15100000			15900000			2300000			5600000			1200000			5170000	13	42490	SYSMHC00007_Seq44774_QE2_U87.raw	8	0	0	0	0	0	0	0	0	0	0	0	0	2	1	1	2	1	1	O43399|TPD54_HUMAN
MEFLKGSGDY	43.25	1145.51	10	1.3	1146.52	113.31	2910000	10100000	2240000	56800000	32000000	6260000													3	41037	SYSMHC00007_Seq44764_QE2_U87D.raw	9	1	1	3	2	0	0	0	0	0	0	0	0	1	1	0	0	0	0	tr|J3KSB4|J3KSB4_HUMAN
TDHALAEKTSHV	43.25	1307.65	12	2.2	436.891	55.91		289000	1050000	5580000	1880000	377000		737000		1040000									6	14777	SYSMHC00007_Seq44767_QE2_T98G.raw	8	0	1	2	1	0	1	1	0	0	0	0	0	1	1	0	0	0	0	Q658P3|STEA3_HUMAN
AEFHDSSDHHTF	43.23	1428.57	12	4.2	715.295	70.26				413000	177000	9660000													3	20919	SYSMHC00007_Seq44764_QE2_U87D.raw	3	0	0	1	1	0	0	0	0	0	0	0	0	0	1	0	0	0	0	Q15293|RCN1_HUMAN
AERNVLIFDLGGGTF	43.22	1607.83	15	4.9	804.927	167.42				5150000	4070000														3	66966	SYSMHC00007_Seq44764_QE2_U87D.raw	2	0	0	1	1	0	0	0	0	0	0	0	0	0	0	0	0	0	0	P11142|HSP7C_HUMAN
YMVGPIEEAVAKADKLAEEHSS	43.21	2373.15	22	1.3	792.059	150.05						1230000			2770000			14300000			1710000			4230000	16	57583	SYSMHC00007_Seq44777_QE2_T98GD.raw	7	0	0	0	0	0	0	0	0	0	0	0	0	0	1	1	2	1	2	P06576|ATPB_HUMAN
FYGNGETSDGIHRATY	43.2	1786.79	16	1.6	596.605	90.45																		7600000	18	30953	SYSMHC00007_Seq44779_QE2_LNT229D.raw	1	0	0	0	0	0	0	0	0	0	0	0	0	0	0	0	0	0	1	Q9C0H2|TTYH3_HUMAN
TPYEEGLHSVDVTY	43.2	1608.73	14	3.2	805.375	120.84													2040000		621000	2660000	1790000	4370000	9	45418	SYSMHC00007_Seq44770_QE2_LNT229.raw	5	0	0	0	0	0	0	0	0	1	0	1	1	0	0	0	0	1	1	tr|Q60FE5|Q60FE5_HUMAN:P21333|FLNA_HUMAN
AMIDTEFAKQTSL	43.18	1453.71	13	6.4	727.868	126.8				2000000			6860000	5230000		4640000	6530000								7	48008	SYSMHC00007_Seq44768_QE2_T98GD.raw	5	0	0	1	0	1	1	1	1	0	0	0	0	0	0	0	0	0	0	Q15750|TAB1_HUMAN
SDQNFLAQATFPVKGLK	43.17	1862.99	17	6.4	622.008	138.72																		1030000	18	52959	SYSMHC00007_Seq44779_QE2_LNT229D.raw	1	0	0	0	0	0	0	0	0	0	0	0	0	0	0	0	0	0	1	P19174|PLCG1_HUMAN
KLYIVGGSDPYGQKGLK	43.15	1822	17	8.9	608.346	98.88													1370000	965000	114000		1520000		10	34544	SYSMHC00007_Seq44771_QE2_LNT229.raw	4	0	0	0	0	0	0	0	0	1	1	0	1	0	0	0	0	1	0	Q9Y6Y0|NS1BP_HUMAN
GEPRFIAVGYVDDTQFVQFDSDAASPR	43.14	2986.41	27	-0.9	996.476	151.18					0														4	59372	SYSMHC00007_Seq44765_QE2_U87D.raw	1	0	0	0	1	0	0	0	0	0	0	0	0	0	0	0	0	0	0	Q9TNN7|1C05_HUMAN:tr|A0A0G2JH50|A0A0G2JH50_HUMAN
VLFRPSDTANSSNQDALSSNTSLK	43.14	2551.25	24	2	851.426	107.8																	297000		12	39009	SYSMHC00007_Seq44773_QE2_LNT229D.raw	1	0	0	0	0	0	0	0	0	0	0	0	1	0	0	0	0	0	0	Q8N4V1|MMGT1_HUMAN
SGSPTSYFTSGLQAGLKQSHL	43.13	2165.08	21	1.4	722.7	146.83									1070000										15	55463	SYSMHC00007_Seq44776_QE2_T98G.raw	1	0	0	0	0	0	0	0	0	0	0	0	0	0	0	1	0	0	0	tr|A0A087WZ13|A0A087WZ13_HUMAN:tr|E9PAU2|E9PAU2_HUMAN
KLFELDPLTGEWHY	43.13	1746.86	14	3.3	874.441	158.43													9660000	6200000		6390000	2060000		10	60428	SYSMHC00007_Seq44771_QE2_LNT229.raw	10	0	0	0	0	0	0	0	0	3	3	2	2	0	0	0	0	0	0	Q9BZF1|OSBL8_HUMAN
TSGTVQPKQDAFANFAN	43.12	1794.85	17	2.3	898.436	110.09				5210000															3	39579	SYSMHC00007_Seq44764_QE2_U87D.raw	1	0	0	1	0	0	0	0	0	0	0	0	0	0	0	0	0	0	0	Q14677|EPN4_HUMAN
TQEKNPLPSKETIEQEK	43.11	1998.03	17	4.1	667.019	78.07				1850000						982000									3	24490	SYSMHC00007_Seq44764_QE2_U87D.raw	2	0	0	1	0	0	0	1	0	0	0	0	0	0	0	0	0	0	0	P62328|TYB4_HUMAN
KVVDYSQFQESDDADEDYGRDSGPPT	43.1	2919.23	26	3.7	974.088	106.98												274000							16	36430	SYSMHC00007_Seq44777_QE2_T98GD.raw	1	0	0	0	0	0	0	0	0	0	0	0	0	0	0	0	1	0	0	Q9H1E3|NUCKS_HUMAN
KFSAPVVPSSFNFGGPAPGMN	43.07	2107.02	21	2.8	1054.52	147.21												10400000							16	56162	SYSMHC00007_Seq44777_QE2_T98GD.raw	1	0	0	0	0	0	0	0	0	0	0	0	0	0	0	0	1	0	0	O95373|IPO7_HUMAN
AEDKENYKKFY	43.04	1433.68	11	1.9	717.85	77.84	67900000	56800000	127000000	548000000	325000000	235000000													3	24387	SYSMHC00007_Seq44764_QE2_U87D.raw	21	2	3	4	4	0	0	0	0	0	0	0	0	4	4	0	0	0	0	P08238|HS90B_HUMAN:P07900|HS90A_HUMAN
GSHSMRYFYTSVSRPG	43.04	1830.85	16	5	611.293	97.62									3820000			8460000							16	32158	SYSMHC00007_Seq44777_QE2_T98GD.raw	2	0	0	0	0	0	0	0	0	0	0	0	0	0	0	1	1	0	0	P10316|1A69_HUMAN:P01891|1A68_HUMAN:P13746|1A11_HUMAN:P30457|1A66_HUMAN:Q95365|1B38_HUMAN:P30475|1B39_HUMAN:Q29836|1B67_HUMAN:P30486|1B48_HUMAN:P30480|1B42_HUMAN:P01889|1B07_HUMAN
GGAGASTSGSSGACGFSYK	43.02	1650.69	19	3.3	826.357	92.99														296000	972000				17	30780	SYSMHC00007_Seq44778_QE2_LNT229.raw	3	0	0	0	0	0	0	0	0	0	1	0	0	0	0	0	0	2	0	tr|Q5H909|Q5H909_HUMAN:Q9UNF1|MAGD2_HUMAN
FLADPVSNMAM	43.01	1194.54	11	5.7	1195.56	146.95			8460000	8550000	8640000	12800000			1190000			1870000							3	57378	SYSMHC00007_Seq44764_QE2_U87D.raw	12	0	0	3	2	0	0	0	0	0	0	0	0	3	2	1	1	0	0	Q5BJH7|YIF1B_HUMAN
DLSEYSYKDPEDQG	42.98	1644.68	14	3	823.349	102.44																		207000	18	36538	SYSMHC00007_Seq44779_QE2_LNT229D.raw	1	0	0	0	0	0	0	0	0	0	0	0	0	0	0	0	0	0	1	P26006|ITA3_HUMAN
TVMELVKIIYK	42.97	1335.78	11	3.7	668.902	149.49													121000000	14300000	7840000	85200000	93000000	47900000	18	57818	SYSMHC00007_Seq44779_QE2_LNT229D.raw	34	0	0	0	0	0	0	0	0	8	6	8	5	0	0	0	0	3	4	Q53H82|LACB2_HUMAN
RSNPKVLSEKQNAEGE	42.97	1784.9	16	0	595.975	56.16													22600000	6400000	5150000	8190000	7840000	5440000	9	15440	SYSMHC00007_Seq44770_QE2_LNT229.raw	7	0	0	0	0	0	0	0	0	2	1	1	1	0	0	0	0	1	1	Q9BRU9|UTP23_HUMAN
TLAEDVTAALAKQGL	42.97	1499.82	15	9.2	750.924	167.71							979000						282000						5	66639	SYSMHC00007_Seq44766_QE2_T98G.raw	2	0	0	0	0	1	0	0	0	1	0	0	0	0	0	0	0	0	0	P11137|MTAP2_HUMAN
NLQVTQPTVGMNFKTPRGPV	42.96	2183.15	20	2.7	728.727	125.23			4350000			8040000	3510000	1590000	2600000			25800000	5250000		9370000		1810000	50400000	18	46776	SYSMHC00007_Seq44779_QE2_LNT229D.raw	12	0	0	0	0	1	1	0	0	1	0	0	1	1	1	1	1	2	2	P08708|RS17_HUMAN
FAKLVRPPVQVYG	42.95	1472.85	13	-1.1	737.432	114.35			9510000						6910000			43200000						293000	15	40653	SYSMHC00007_Seq44776_QE2_T98G.raw	9	0	0	0	0	0	0	0	0	0	0	0	0	3	0	2	3	0	1	P48047|ATPO_HUMAN
VLNEYFHNV	42.95	1133.55	9	2.7	1134.56	118.7	101000000	54100000	160000000	225000000	183000000	176000000	114000000	98800000	70600000	80800000	112000000	113000000							8	44245	SYSMHC00007_Seq44769_QE2_T98GD.raw	33	3	2	3	3	3	3	3	3	0	0	0	0	3	2	2	3	0	0	tr|M0QZ21|M0QZ21_HUMAN:P53680|AP2S1_HUMAN:tr|M0R0N4|M0R0N4_HUMAN:tr|X6R390|X6R390_HUMAN:tr|M0QYZ2|M0QYZ2_HUMAN
TAPVQAPPAPVIVTETPEPAMTSGVYRPPG	42.94	3029.55	30	7.4	1010.87	140.24													1250000						9	54126	SYSMHC00007_Seq44770_QE2_LNT229.raw	1	0	0	0	0	0	0	0	0	1	0	0	0	0	0	0	0	0	0	Q9UKY7|CDV3_HUMAN
YPSETTVKYVF	42.92	1332.66	11	0.2	667.337	128.05													4820000			10200000	7040000	16600000	18	48070	SYSMHC00007_Seq44779_QE2_LNT229D.raw	4	0	0	0	0	0	0	0	0	1	0	1	1	0	0	0	0	0	1	P11047|LAMC1_HUMAN
IVFSLTFFK	42.92	1100.63	9	10.5	1101.65	167.76													18000000	23600000	864000	26900000	16800000	4330000	18	65959	SYSMHC00007_Seq44779_QE2_LNT229D.raw	11	0	0	0	0	0	0	0	0	2	2	2	2	0	0	0	0	1	2	Q5TGZ0|MIC10_HUMAN
TFHRAASSAAQGAFQGN	42.91	1719.81	17	3.4	860.914	74.44	995000	1260000	1190000	10600000	6820000		2980000	2610000		3580000	3550000		4670000	3030000	1120000	5800000	5440000	3480000	3	22822	SYSMHC00007_Seq44764_QE2_U87D.raw	16	1	1	2	1	1	1	1	1	1	1	1	1	1	0	0	0	1	1	O15127|SCAM2_HUMAN
SGSGAQVGGPISSGSSASSVTVTRSY	42.91	2385.14	26	5.9	796.059	107.44															214000				17	37093	SYSMHC00007_Seq44778_QE2_LNT229.raw	1	0	0	0	0	0	0	0	0	0	0	0	0	0	0	0	0	1	0	P02545|LMNA_HUMAN
HPPAHPPPSAA	42.9	1077.54	11	2.9	539.777	51.33							4050000	6660000	2530000	3710000	9440000								8	12936	SYSMHC00007_Seq44769_QE2_T98GD.raw	10	0	0	0	0	1	4	1	1	0	0	0	0	0	0	3	0	0	0	Q8WYQ3|CHC10_HUMAN:tr|B5MBW9|B5MBW9_HUMAN
MGTNRGASQAGM(+15.99)TGYGMPRQ	42.9	2085.91	20	5.7	696.316	76.85	482000			1270000															3	23931	SYSMHC00007_Seq44764_QE2_U87D.raw	2	1	0	1	0	0	0	0	0	0	0	0	0	0	0	0	0	0	0	P37802|TAGL2_HUMAN	Oxidation (M)	M12:Oxidation (M):56.99
SGNFGGSRNMGGP	42.89	1236.53	13	5.4	619.276	78.26			4280000	5590000	4280000	15100000		1240000	6200000	3280000		1740000	14100000	5700000	0	7990000	5720000	10900000	17	24281	SYSMHC00007_Seq44778_QE2_LNT229.raw	24	0	0	1	2	0	1	1	0	2	2	2	2	2	2	1	2	2	2	P22626|ROA2_HUMAN
YDAAHFLINTA	42.88	1234.6	11	5.5	1235.61	132.72							106000000	88700000	58400000	155000000	162000000	168000000							8	51036	SYSMHC00007_Seq44769_QE2_T98GD.raw	15	0	0	0	0	3	2	3	3	0	0	0	0	0	0	2	2	0	0	Q53FV1|ORML2_HUMAN
AGFAGDDAPRAVFPSIVG	42.88	1745.87	18	0.1	873.944	145.03			3100000			1540000						17600000							16	55016	SYSMHC00007_Seq44777_QE2_T98GD.raw	5	0	0	0	0	0	0	0	0	0	0	0	0	2	1	0	2	0	0	P60709|ACTB_HUMAN:P63261|ACTG_HUMAN:P68032|ACTC_HUMAN
TWQRDGEDQTQDTEL	42.88	1820.78	15	4.7	911.402	95.56			2260000		3220000	21500000	4000000	4200000	8940000	2680000	3990000	3780000		619000	1470000		482000	4440000	8	33303	SYSMHC00007_Seq44769_QE2_T98GD.raw	17	0	0	0	1	1	2	1	1	0	1	0	1	1	2	2	2	1	1	tr|A0A140T9I0|A0A140T9I0_HUMAN:P01892|1A02_HUMAN:P04439|1A03_HUMAN:P10316|1A69_HUMAN:P01891|1A68_HUMAN:P13746|1A11_HUMAN:P30447|1A23_HUMAN:P05534|1A24_HUMAN:Q09160|1A80_HUMAN:P10314|1A32_HUMAN:P10319|1B58_HUMAN:P30490|1B52_HUMAN:P30464|1B15_HUMAN:P18465|1B57_HUMAN:P30457|1A66_HUMAN:P30512|1A29_HUMAN:tr|B0UXQ0|B0UXQ0_HUMAN:Q95604|1C17_HUMAN:Q29718|1B82_HUMAN:P30508|1C12_HUMAN:Q95365|1B38_HUMAN:P30…
TPPAPAPAAPPSTPAAPKR	42.87	1793.98	19	3.4	599.002	79.01							1240000			2660000	9460000	1310000							8	25521	SYSMHC00007_Seq44769_QE2_T98GD.raw	5	0	0	0	0	1	0	1	2	0	0	0	0	0	0	0	1	0	0	Q9NQC3|RTN4_HUMAN
VMFGGKQVVV	42.86	1062.59	10	2.3	1063.6	121	28100000		56900000	117000000	70600000	78600000	507000000	323000000	286000000	409000000	369000000	394000000							5	44908	SYSMHC00007_Seq44766_QE2_T98G.raw	24	1	0	2	3	4	2	3	2	0	0	0	0	1	1	2	3	0	0	O43865|SAHH2_HUMAN
KTYQDIQNTIKK	42.84	1478.81	12	3.2	493.945	74.8																	10900000		12	23717	SYSMHC00007_Seq44773_QE2_LNT229D.raw	1	0	0	0	0	0	0	0	0	0	0	0	1	0	0	0	0	0	0	tr|A0A087WWE2|A0A087WWE2_HUMAN
IDSGSSAAQLPQK	42.83	1300.66	13	3.5	651.341	74.5																		859000	18	23507	SYSMHC00007_Seq44779_QE2_LNT229D.raw	1	0	0	0	0	0	0	0	0	0	0	0	0	0	0	0	0	0	1	O75056|SDC3_HUMAN
ISSARLEQPDPGAVAAAAILR	42.82	2105.16	21	6.2	702.731	134.57												6610000							16	49778	SYSMHC00007_Seq44777_QE2_T98GD.raw	1	0	0	0	0	0	0	0	0	0	0	0	0	0	0	0	1	0	0	Q3LXA3|TKFC_HUMAN
AIAGEDFAIVASDTR	42.82	1534.76	15	6.2	768.393	129.34																		1420000	18	48663	SYSMHC00007_Seq44779_QE2_LNT229D.raw	1	0	0	0	0	0	0	0	0	0	0	0	0	0	0	0	0	0	1	P20618|PSB1_HUMAN
FMGPLKKDRIAKEEGA	42.82	1788.96	16	15.1	597.335	78.67	6110000			5360000						5930000						1650000			11	25799	SYSMHC00007_Seq44772_QE2_LNT229D.raw	5	2	0	1	0	0	0	1	0	0	0	1	0	0	0	0	0	0	0	P39023|RL3_HUMAN
SEIDVSSEGVKGAKSF	42.81	1638.81	16	-2.7	820.41	99.41			3140000	6090000		19600000													14	35038	SYSMHC00007_Seq44775_QE2_U87D.raw	4	0	0	1	0	0	0	0	0	0	0	0	0	1	2	0	0	0	0	Q96C19|EFHD2_HUMAN:tr|H0Y4Y4|H0Y4Y4_HUMAN
INEIRQMSGAQIKIA	42.8	1670.91	15	2.5	557.98	113.21															2220000			796000	17	39620	SYSMHC00007_Seq44778_QE2_LNT229.raw	2	0	0	0	0	0	0	0	0	0	0	0	0	0	0	0	0	1	1	Q15366|PCBP2_HUMAN:tr|H3BRU6|H3BRU6_HUMAN:tr|F8VZX2|F8VZX2_HUMAN:Q15365|PCBP1_HUMAN:tr|H3BSS4|H3BSS4_HUMAN:P57721|PCBP3_HUMAN:tr|E9PFP8|E9PFP8_HUMAN:tr|J3QT27|J3QT27_HUMAN
TTRSQLANTEPTKGLPDHPS	42.79	2149.08	20	3.6	717.369	81.51				7920000	674000		3160000	2170000		6370000	8170000	1040000	1690000			2910000	470000		7	26265	SYSMHC00007_Seq44768_QE2_T98GD.raw	13	0	0	2	1	1	1	2	2	1	0	1	1	0	0	0	1	0	0	Q9Y5L2|HLPDA_HUMAN
TTAAAAAAASAVGPVH	42.79	1364.7	16	0.3	683.36	94.76	0			1860000									1830000				1260000		3	32324	SYSMHC00007_Seq44764_QE2_U87D.raw	4	1	0	1	0	0	0	0	0	1	0	0	1	0	0	0	0	0	0	Q9NR09|BIRC6_HUMAN
RQLAGEDMEISVKELR	42.79	1872.97	16	4	625.334	109.24									3390000	1420000	970000	14900000							16	37463	SYSMHC00007_Seq44777_QE2_T98GD.raw	4	0	0	0	0	0	0	1	1	0	0	0	0	0	0	1	1	0	0	P07384|CAN1_HUMAN
RQYAKDIGFIKLD	42.79	1565.86	13	0.6	522.96	117.64			48600000			16800000						47600000			780000		225000	11200000	17	41283	SYSMHC00007_Seq44778_QE2_LNT229.raw	9	0	0	0	0	0	0	0	0	0	0	0	1	3	1	0	2	1	1	P62273|RS29_HUMAN
KDEISTTDAIFVQRDLK	42.77	1978.04	17	5.3	660.356	114.93					1170000	3120000											812000		4	41763	SYSMHC00007_Seq44765_QE2_U87D.raw	3	0	0	0	1	0	0	0	0	0	0	0	1	0	1	0	0	0	0	P05121|PAI1_HUMAN
AEDMETKIKNY	42.76	1340.63	11	2.8	671.323	87.27	24700000	23600000	82300000	214000000	137000000	203000000													3	28769	SYSMHC00007_Seq44764_QE2_U87D.raw	20	4	3	3	3	0	0	0	0	0	0	0	0	3	4	0	0	0	0	P14854|CX6B1_HUMAN
TSIHHGVVEVDAAVTPEERHLS	42.74	2382.19	22	3.7	795.074	94.96											3870000								8	33011	SYSMHC00007_Seq44769_QE2_T98GD.raw	1	0	0	0	0	0	0	0	1	0	0	0	0	0	0	0	0	0	0	tr|E9PG40|E9PG40_HUMAN:P05067|A4_HUMAN
KTIDSWMSIMVPK	42.74	1534.79	13	1.9	768.403	148.48													20200000	5410000	4920000	13900000	19500000	11600000	18	57357	SYSMHC00007_Seq44779_QE2_LNT229D.raw	20	0	0	0	0	0	0	0	0	3	3	5	4	0	0	0	0	3	2	P07093|GDN_HUMAN
LDGEKGPSSEGPEEE	42.73	1558.66	15	2.2	780.341	69.43			410000			4070000												2910000	14	20713	SYSMHC00007_Seq44775_QE2_U87D.raw	4	0	0	0	0	0	0	0	0	0	0	0	0	1	1	0	0	0	2	P84157|MXRA7_HUMAN:tr|Q6ZR64|Q6ZR64_HUMAN
HPISGHFIAEHY	42.73	1406.67	12	3.8	469.9	87.79														995000	759000	3320000	3920000	2840000	12	29854	SYSMHC00007_Seq44773_QE2_LNT229D.raw	5	0	0	0	0	0	0	0	0	0	1	1	1	0	0	0	0	1	1	O15121|DEGS1_HUMAN
NQGYLSEAGASLVDQK	42.73	1678.82	16	2.7	840.418	120.41															955000			3250000	17	42457	SYSMHC00007_Seq44778_QE2_LNT229.raw	2	0	0	0	0	0	0	0	0	0	0	0	0	0	0	0	0	1	1	Q9BTU6|P4K2A_HUMAN:tr|E9PAM4|E9PAM4_HUMAN
KVNIIPIIAK	42.72	1107.74	10	5.2	554.879	120.3													80300000	9230000	16700000	108000000	94600000	57200000	10	44048	SYSMHC00007_Seq44771_QE2_LNT229.raw	20	0	0	0	0	0	0	0	0	4	2	5	5	0	0	0	0	2	2	tr|D6RDU5|D6RDU5_HUMAN:tr|D6RGI3|D6RGI3_HUMAN:Q9NVA2|SEP11_HUMAN:tr|D6RER5|D6RER5_HUMAN:tr|A0A087X142|A0A087X142_HUMAN:tr|A6NMH6|A6NMH6_HUMAN:tr|A6NFQ9|A6NFQ9_HUMAN:tr|F8W8I8|F8W8I8_HUMAN:Q92599|SEPT8_HUMAN:Q14141|SEPT6_HUMAN:tr|B1AMS2|B1AMS2_HUMAN
HNTTQTIDYQDTVNM	42.69	1779.77	15	3.4	890.897	110.09												286000			634000				17	38260	SYSMHC00007_Seq44778_QE2_LNT229.raw	2	0	0	0	0	0	0	0	0	0	0	0	0	0	0	0	1	1	0	O60563|CCNT1_HUMAN
EEIHATGFNY	42.68	1179.52	10	3.7	1180.53	106.64	20900000	18800000	62300000	92400000	51600000	130000000													3	38119	SYSMHC00007_Seq44764_QE2_U87D.raw	11	1	2	2	2	0	0	0	0	0	0	0	0	2	2	0	0	0	0	P55786|PSA_HUMAN
AIKKKDELERVAKSN	42.68	1727.99	15	4.9	577.006	55.28													1080000					2190000	18	14731	SYSMHC00007_Seq44779_QE2_LNT229D.raw	2	0	0	0	0	0	0	0	0	1	0	0	0	0	0	0	0	0	1	P46782|RS5_HUMAN:tr|M0R0R2|M0R0R2_HUMAN
ALWDIETGQQTV	42.67	1359.67	12	4.3	1360.68	149.16	470000000	89500000	369000000	595000000	318000000	698000000	309000000	280000000	4620000	342000000	312000000	754000000							8	58969	SYSMHC00007_Seq44769_QE2_T98GD.raw	60	4	2	8	7	5	6	6	6	0	0	0	0	5	4	2	5	0	0	tr|E7EP32|E7EP32_HUMAN:P62879|GBB2_HUMAN
SNIFGPTEEPQNIPK	42.65	1669.83	15	3.7	835.926	118.5															1750000			3520000	17	41633	SYSMHC00007_Seq44778_QE2_LNT229.raw	3	0	0	0	0	0	0	0	0	0	0	0	0	0	0	0	0	1	2	tr|A6NGP5|A6NGP5_HUMAN:Q9H910|HN1L_HUMAN
DPDVHFKYIQAA	42.62	1402.69	12	6.3	702.356	112.52								3300000			5160000	1710000							6	40188	SYSMHC00007_Seq44767_QE2_T98G.raw	3	0	0	0	0	0	1	0	1	0	0	0	0	0	0	0	1	0	0	Q00610|CLH1_HUMAN:tr|A0A087WVQ6|A0A087WVQ6_HUMAN
RTYAGGTASATKVSASSGATSK	42.61	2058.03	22	3	687.021	58.23													5540000	768000		1900000	1190000		12	16010	SYSMHC00007_Seq44773_QE2_LNT229D.raw	4	0	0	0	0	0	0	0	0	1	1	1	1	0	0	0	0	0	0	tr|A0A0C4DGB5|A0A0C4DGB5_HUMAN
KVIDFGSASHVSK	42.61	1373.73	13	4.5	458.919	82													28200000	13100000	8840000	19000000	18600000		17	25923	SYSMHC00007_Seq44778_QE2_LNT229.raw	5	0	0	0	0	0	0	0	0	1	1	1	1	0	0	0	0	1	0	tr|H7BXX9|H7BXX9_HUMAN:Q9H2X6|HIPK2_HUMAN:tr|Q5SQL3|Q5SQL3_HUMAN:tr|J3KP92|J3KP92_HUMAN:Q86Z02|HIPK1_HUMAN:Q9H422|HIPK3_HUMAN
HDAFLGAEEAKTF	42.61	1434.68	13	5.3	718.35	112.33												1040000							16	38928	SYSMHC00007_Seq44777_QE2_T98GD.raw	1	0	0	0	0	0	0	0	0	0	0	0	0	0	0	0	1	0	0	O43852|CALU_HUMAN
RVNVGAGSHPNK	42.59	1234.65	12	5.3	412.56	48.04															149000			467000	17	11158	SYSMHC00007_Seq44778_QE2_LNT229.raw	2	0	0	0	0	0	0	0	0	0	0	0	0	0	0	0	0	1	1	tr|Q60FE5|Q60FE5_HUMAN:P21333|FLNA_HUMAN
REAPGPAGGGGGGSRW	42.58	1467.7	16	5.4	490.242	74.13	427000	187000	1720000	2180000	1430000	4470000													3	22682	SYSMHC00007_Seq44764_QE2_U87D.raw	6	1	1	1	1	0	0	0	0	0	0	0	0	1	1	0	0	0	0	Q9BQ61|CS043_HUMAN
HQYAYDGKDYIA	42.57	1442.65	12	5.8	722.335	92.47								5440000	707000		13300000	828000							8	31852	SYSMHC00007_Seq44769_QE2_T98GD.raw	6	0	0	0	0	0	2	0	2	0	0	0	0	0	0	1	1	0	0	tr|A0A140T9I0|A0A140T9I0_HUMAN:P01892|1A02_HUMAN:P10316|1A69_HUMAN:P30447|1A23_HUMAN:P05534|1A24_HUMAN
HASQKDYSSGFGGK	42.56	1467.67	14	6.3	490.235	61.18													1420000		342000			1040000	17	16838	SYSMHC00007_Seq44778_QE2_LNT229.raw	3	0	0	0	0	0	0	0	0	1	0	0	0	0	0	0	0	1	1	Q14247|SRC8_HUMAN
RDALNIETAIKTKGVD	42.55	1742.95	16	3.7	581.994	106.21													3430000	3520000	5470000	3800000	2970000	9800000	18	38328	SYSMHC00007_Seq44779_QE2_LNT229D.raw	6	0	0	0	0	0	0	0	0	1	1	1	1	0	0	0	0	1	1	P07355|ANXA2_HUMAN
RLFPWGNKLQPK	42.55	1482.85	12	5	495.292	111.8														1720000					10	40335	SYSMHC00007_Seq44771_QE2_LNT229.raw	1	0	0	0	0	0	0	0	0	0	1	0	0	0	0	0	0	0	0	tr|F5GXA0|F5GXA0_HUMAN:Q8NBK3|SUMF1_HUMAN
SDGYGSGRGFGDGYNG	42.54	1564.62	16	2.1	783.318	90							264000		864000			445000	2530000	1660000	753000	957000		971000	11	31139	SYSMHC00007_Seq44772_QE2_LNT229D.raw	8	0	0	0	0	1	0	0	0	1	1	1	0	0	0	1	1	1	1	P22626|ROA2_HUMAN
SLRASTSKSESSQK	42.54	1494.76	14	4.4	499.264	46.01		29100	94400	161000	118000	267000	373000		738000				194000000	73400000	50000000	66400000	167000000	22600000	10	10713	SYSMHC00007_Seq44771_QE2_LNT229.raw	19	0	1	1	1	1	0	0	0	2	2	2	2	1	1	1	0	2	2	P62753|RS6_HUMAN
SVNGKVLSKGQ	42.53	1115.63	11	5.1	558.825	56.08													3150000	1380000	1270000	5290000	9840000	4700000	17	14633	SYSMHC00007_Seq44778_QE2_LNT229.raw	6	0	0	0	0	0	0	0	0	1	1	1	1	0	0	0	0	1	1	P69849|NOMO3_HUMAN:Q5JPE7|NOMO2_HUMAN:tr|J3KN36|J3KN36_HUMAN:Q15155|NOMO1_HUMAN:tr|A0A087X117|A0A087X117_HUMAN:tr|A0A0G2JN29|A0A0G2JN29_HUMAN
AAGAGKVTKSAQKAQKA	42.53	1613.92	17	0.4	538.981	46.85						131000				150000									14	10906	SYSMHC00007_Seq44775_QE2_U87D.raw	2	0	0	0	0	0	0	1	0	0	0	0	0	0	1	0	0	0	0	P68104|EF1A1_HUMAN:Q5VTE0|EF1A3_HUMAN
TPIVIQPASATETT	42.52	1427.75	14	4.7	714.886	112.68		1240000			2920000			2090000			2640000	360000		2830000			2550000		6	40267	SYSMHC00007_Seq44767_QE2_T98G.raw	8	0	1	0	1	0	1	0	1	0	1	0	2	0	0	0	1	0	0	Q9H3Z4|DNJC5_HUMAN
SGPGIVSVQSIQVNDGQWH	42.52	2006.98	19	11.2	1004.51	135.71															93500			990000	18	51594	SYSMHC00007_Seq44779_QE2_LNT229D.raw	2	0	0	0	0	0	0	0	0	0	0	0	0	0	0	0	0	1	1	Q14517|FAT1_HUMAN:tr|A0A087WVP1|A0A087WVP1_HUMAN
SVFGEPWKLITK	42.52	1403.78	12	4.5	702.901	143.4													44700000	2760000	5430000	14400000	37000000	44100000	18	55070	SYSMHC00007_Seq44779_QE2_LNT229D.raw	25	0	0	0	0	0	0	0	0	6	2	6	4	0	0	0	0	3	4	O15479|MAGB2_HUMAN
TAYQYPPPPPPPPPSR	42.51	1760.89	16	3.8	587.972	97.15				0			3830000					2840000							5	33819	SYSMHC00007_Seq44766_QE2_T98G.raw	6	0	0	1	0	2	0	0	0	0	0	0	0	0	0	0	3	0	0	Q92841|DDX17_HUMAN:tr|H3BLZ8|H3BLZ8_HUMAN
VPVVIADSY	42.5	961.512	9	6.1	962.525	126													4130000		487000	7950000	6730000	15100000	18	47126	SYSMHC00007_Seq44779_QE2_LNT229D.raw	9	0	0	0	0	0	0	0	0	2	0	2	2	0	0	0	0	1	2	Q93063|EXT2_HUMAN
FPDFPTPGVVF	42.48	1221.61	11	4.9	1222.62	169.88													2770000	4090000		7870000	2810000	981000	11	66735	SYSMHC00007_Seq44772_QE2_LNT229D.raw	8	0	0	0	0	0	0	0	0	1	2	2	2	0	0	0	0	0	1	tr|H3BQF1|H3BQF1_HUMAN:tr|H3BQB1|H3BQB1_HUMAN:P07741|APT_HUMAN:tr|H3BSW3|H3BSW3_HUMAN:tr|H3BQZ9|H3BQZ9_HUMAN
VTPLTSMVVTKPEDN	42.48	1629.83	15	3.7	815.924	119.1								1660000	2150000		1240000		970000		451000			2160000	6	43324	SYSMHC00007_Seq44767_QE2_T98G.raw	7	0	0	0	0	0	1	0	1	1	0	0	0	0	0	1	0	1	2	tr|A0A087WW43|A0A087WW43_HUMAN
TGGGTGGTHPNTPTA	42.47	1324.6	15	5.2	663.311	57.03							1800000	985000	0		3250000								5	15501	SYSMHC00007_Seq44766_QE2_T98G.raw	5	0	0	0	0	2	1	0	1	0	0	0	0	0	0	1	0	0	0	Q86UU0|BCL9L_HUMAN
EELQKIYKTY	42.47	1313.69	10	3.9	657.853	94.87	54000000	38200000	92600000	283000000	152000000	165000000													3	32374	SYSMHC00007_Seq44764_QE2_U87D.raw	22	4	4	4	4	0	0	0	0	0	0	0	0	3	3	0	0	0	0	Q9Y5W7|SNX14_HUMAN:tr|D6RJG9|D6RJG9_HUMAN
SPNIVIALAGNKADLA	42.47	1565.88	16	6.2	783.951	146.56													1930000	1150000	3270000			7450000	18	56487	SYSMHC00007_Seq44779_QE2_LNT229D.raw	5	0	0	0	0	0	0	0	0	1	1	0	0	0	0	0	0	1	2	P51148|RAB5C_HUMAN
HQGGQFEQHFQHGGYQ	42.46	1883.81	16	2.3	628.945	80.85			896000	248000		3310000						335000						577000	14	26035	SYSMHC00007_Seq44775_QE2_U87D.raw	5	0	0	1	0	0	0	0	0	0	0	0	0	1	1	0	1	0	1	Q8NCA5|FA98A_HUMAN
HGGGWGQGGGTH	42.45	1106.46	12	3.6	554.241	53.9			381000			497000					215000				1290000			1390000	17	13722	SYSMHC00007_Seq44778_QE2_LNT229.raw	5	0	0	0	0	0	0	0	1	0	0	0	0	1	1	0	0	1	1	P04156|PRIO_HUMAN:tr|A2A2V1|A2A2V1_HUMAN
ALYDENTKLWYA	42.44	1485.71	12	2.1	743.866	135.11	12900000	2960000	10400000	17300000	15000000	16700000	10000000	2700000	6430000	10200000	10600000	17200000							5	51577	SYSMHC00007_Seq44766_QE2_T98G.raw	16	1	1	2	1	2	1	1	1	0	0	0	0	2	1	2	1	0	0	P23458|JAK1_HUMAN
SLVIRSPSLLQSGAK	42.42	1554.91	15	1.9	778.463	112.88															1850000		713000	1430000	18	41148	SYSMHC00007_Seq44779_QE2_LNT229D.raw	4	0	0	0	0	0	0	0	0	0	0	0	1	0	0	0	0	2	1	tr|I3L1L3|I3L1L3_HUMAN
KTFALPGIIKK	42.42	1214.78	11	5.3	405.934	106.95													26000000	10000000	4690000	19200000	23600000	7840000	17	36879	SYSMHC00007_Seq44778_QE2_LNT229.raw	11	0	0	0	0	0	0	0	0	2	2	2	3	0	0	0	0	1	1	Q0JRZ9|FCHO2_HUMAN
GRMHAPGKGLSQSALPYR	42.4	1925.01	18	5.4	642.679	83.37						2410000			2420000			1310000							14	27224	SYSMHC00007_Seq44775_QE2_U87D.raw	4	0	0	0	0	0	0	0	0	0	0	0	0	0	1	1	2	0	0	P62277|RS13_HUMAN
GSHSM(+15.99)RYFFTSVSRPG	42.4	1830.85	16	3.1	611.292	101.15	1110000	3210000	4420000	3350000	10600000	51400000	6110000	19200000	30300000	4760000	18300000	10900000			9190000	10900000		32000000	17	34371	SYSMHC00007_Seq44778_QE2_LNT229.raw	23	1	2	1	1	2	2	1	1	0	0	1	0	1	2	2	2	2	2	tr|A0A140T9I0|A0A140T9I0_HUMAN:P01892|1A02_HUMAN:P04439|1A03_HUMAN:Q09160|1A80_HUMAN:P10314|1A32_HUMAN	Oxidation (M)	M5:Oxidation (M):1000.00
IAFPDEQAEALAVER	42.39	1657.83	15	8.2	829.93	133.61																		1230000	18	50645	SYSMHC00007_Seq44779_QE2_LNT229D.raw	1	0	0	0	0	0	0	0	0	0	0	0	0	0	0	0	0	0	1	P36776|LONM_HUMAN
ILLDNDHYAM	42.38	1203.56	10	5.5	1204.57	120.21	45700000	24500000	162000000	177000000	165000000	154000000	65600000	65800000		66600000	76100000	67000000							3	44370	SYSMHC00007_Seq44764_QE2_U87D.raw	18	2	2	3	3	1	1	1	1	0	0	0	0	2	1	0	1	0	0	Q86WA8|LONP2_HUMAN
TSFRTGNPTGTYQNG	42.37	1599.73	15	6.3	800.876	80.65	84900			2410000	264000	539000	592000	714000		1160000	1940000		1500000	243000		854000	344000		9	26895	SYSMHC00007_Seq44770_QE2_LNT229.raw	12	1	0	1	1	1	1	1	1	1	1	1	1	0	1	0	0	0	0	P17844|DDX5_HUMAN:tr|J3KTA4|J3KTA4_HUMAN
AMYDKGPFRSK	42.37	1298.64	11	3.8	650.332	77.57													4180000000	1810000000	1420000000	2700000000	3040000000	2700000000	17	23974	SYSMHC00007_Seq44778_QE2_LNT229.raw	58	0	0	0	0	0	0	0	0	10	10	11	9	0	0	0	0	8	10	P15559|NQO1_HUMAN
AARSPSASITDEDSNV	42.37	1618.74	16	6.4	810.384	87.15			550000			7700000									799000			2660000	18	29390	SYSMHC00007_Seq44779_QE2_LNT229D.raw	5	0	0	0	0	0	0	0	0	0	0	0	0	1	2	0	0	1	1	Q86W92|LIPB1_HUMAN
GQGAHHAAGQAGNEAGR	42.37	1587.72	17	1.4	530.25	45.65					20700				187000										15	9847	SYSMHC00007_Seq44776_QE2_T98G.raw	2	0	0	0	1	0	0	0	0	0	0	0	0	0	0	1	0	0	0	Q6UWP8|SBSN_HUMAN
RHSQVGQGESAGSKTS	42.37	1614.77	16	-0.4	539.264	45.9									448000										15	9945	SYSMHC00007_Seq44776_QE2_T98G.raw	1	0	0	0	0	0	0	0	0	0	0	0	0	0	0	1	0	0	0	P20930|FILA_HUMAN
TPDQFMTADETR	42.36	1410.61	12	4.1	706.314	95.66							11000000	5440000	2730000	5400000	5780000	415000	2790000	646000			1600000		5	33119	SYSMHC00007_Seq44766_QE2_T98G.raw	11	0	0	0	0	2	1	2	1	1	1	0	1	0	0	1	1	0	0	P16070|CD44_HUMAN
KLVGQSIIAYLQK	42.36	1459.88	13	3.2	730.948	138.18													6530000	232000	507000	1560000	3680000	2180000	12	52788	SYSMHC00007_Seq44773_QE2_LNT229D.raw	8	0	0	0	0	0	0	0	0	2	1	1	2	0	0	0	0	1	1	P53621|COPA_HUMAN
GMRNQIVPDAHKDHALK	42.36	1929	17	4.9	644.01	65.46													1940000			945000	602000	394000	12	19347	SYSMHC00007_Seq44773_QE2_LNT229D.raw	4	0	0	0	0	0	0	0	0	1	0	1	1	0	0	0	0	0	1	tr|H7C3T2|H7C3T2_HUMAN:Q2TAZ0|ATG2A_HUMAN
TGDRGQTNNAASASASNST	42.35	1808.79	19	5.8	905.407	50.34					60800		1160000	1130000	225000	425000	811000		322000	118000					6	12344	SYSMHC00007_Seq44767_QE2_T98G.raw	8	0	0	0	1	1	1	1	1	1	1	0	0	0	0	1	0	0	0	P49841|GSK3B_HUMAN
LVRPPVQVYGIEGRYATAL	42.34	2101.17	19	4.9	701.4	139.53															2270000			4130000	18	53324	SYSMHC00007_Seq44779_QE2_LNT229D.raw	3	0	0	0	0	0	0	0	0	0	0	0	0	0	0	0	0	1	2	P48047|ATPO_HUMAN
RTMESTKEFFTK	42.34	1503.74	12	4.7	502.256	84.88													3770000						9	28884	SYSMHC00007_Seq44770_QE2_LNT229.raw	1	0	0	0	0	0	0	0	0	1	0	0	0	0	0	0	0	0	0	Q16222|UAP1_HUMAN
NPFGSTSGSLF	42.3	1112.51	11	6.8	1113.53	148.31														326000		5550000	5630000	5020000	11	57374	SYSMHC00007_Seq44772_QE2_LNT229D.raw	7	0	0	0	0	0	0	0	0	0	1	3	2	0	0	0	0	0	1	P52948|NUP98_HUMAN
RVYTPVGKAEQGK	42.3	1431.78	13	4.8	478.271	57.39													8280000	4190000		7610000	10900000		10	15869	SYSMHC00007_Seq44771_QE2_LNT229.raw	4	0	0	0	0	0	0	0	0	1	1	1	1	0	0	0	0	0	0	P55786|PSA_HUMAN
MQIFVKTLTGK	42.28	1264.72	11	2.3	422.582	118.51													11000000		10900000	14400000	16600000	18400000	17	41637	SYSMHC00007_Seq44778_QE2_LNT229.raw	12	0	0	0	0	0	0	0	0	2	0	2	4	0	0	0	0	2	2	P62987|RL40_HUMAN:P62979|RS27A_HUMAN:tr|J3QS39|J3QS39_HUMAN:tr|F5H6Q2|F5H6Q2_HUMAN:tr|F5GYU3|F5GYU3_HUMAN:tr|F5H2Z3|F5H2Z3_HUMAN:tr|F5H265|F5H265_HUMAN:tr|B4DV12|B4DV12_HUMAN:tr|F5H388|F5H388_HUMAN:tr|F5H747|F5H747_HUMAN:tr|F5GXK7|F5GXK7_HUMAN:tr|J3QKN0|J3QKN0_HUMAN:tr|Q5PY61|Q5PY61_HUMAN:tr|Q96C32|Q96C32_HUMAN:P0CG48|UBC_HUMAN
KMPDMHVNMPK	42.28	1326.62	11	4.3	443.217	93.51													11400000	2260000	3510000	6030000	3490000	6760000	18	32394	SYSMHC00007_Seq44779_QE2_LNT229D.raw	6	0	0	0	0	0	0	0	0	1	1	1	1	0	0	0	0	1	1	Q09666|AHNK_HUMAN
GEVGATSALAPKIGPLG	42.28	1536.85	17	6.1	769.438	128.48									1590000			5590000							16	46747	SYSMHC00007_Seq44777_QE2_T98GD.raw	2	0	0	0	0	0	0	0	0	0	0	0	0	0	0	1	1	0	0	P30050|RL12_HUMAN
QAASSDSAQGSDVSLTA	42.27	1593.71	17	7.3	797.869	90.02							3010000		13600000			1620000							5	30459	SYSMHC00007_Seq44766_QE2_T98G.raw	4	0	0	0	0	1	0	0	0	0	0	0	0	0	0	2	1	0	0	tr|A0A140T9I0|A0A140T9I0_HUMAN:P01892|1A02_HUMAN:P04439|1A03_HUMAN:P10316|1A69_HUMAN:P01891|1A68_HUMAN:P13746|1A11_HUMAN:P30447|1A23_HUMAN:P05534|1A24_HUMAN:Q09160|1A80_HUMAN:P10319|1B58_HUMAN:P30490|1B52_HUMAN:P30464|1B15_HUMAN:Q29718|1B82_HUMAN:Q95365|1B38_HUMAN:P30475|1B39_HUMAN:Q29836|1B67_HUMAN:P18463|1B37_HUMAN:Q31612|1B73_HUMAN:P30483|1B45_HUMAN
THETGTTNTATTAM(+15.99)SSVGAN	42.27	1966.85	20	6.2	984.44	64.28								229000											6	18433	SYSMHC00007_Seq44767_QE2_T98G.raw	2	0	0	0	0	0	2	0	0	0	0	0	0	0	0	0	0	0	0	P51610|HCFC1_HUMAN:tr|A6NEM2|A6NEM2_HUMAN	Oxidation (M)	M14:Oxidation (M):1000.00
SMPIRKDDEVQVVR	42.26	1670.88	14	4.8	557.969	79.38							2410000	878000											5	25513	SYSMHC00007_Seq44766_QE2_T98G.raw	2	0	0	0	0	1	1	0	0	0	0	0	0	0	0	0	0	0	0	P61254|RL26_HUMAN
KETIEQEKQAGES	42.25	1475.71	13	3.5	738.865	51.49	2380000			5880000	4920000	1470000	10100000	5990000		15600000	6040000			1560000					5	12991	SYSMHC00007_Seq44766_QE2_T98G.raw	15	1	0	2	2	2	2	2	2	0	1	0	0	0	1	0	0	0	0	P62328|TYB4_HUMAN
RLYGPSSVSFADDFVR	42.24	1814.89	16	1.4	605.973	133.93													9180000		912000	2550000	2910000		9	51310	SYSMHC00007_Seq44770_QE2_LNT229.raw	5	0	0	0	0	0	0	0	0	2	0	1	1	0	0	0	0	1	0	P50454|SERPH_HUMAN
QIFVKTLTGK	42.23	1133.68	10	5.7	1134.69	96.17													3380000000	1670000000	492000000	3790000000	5000000000	1290000000	9	34213	SYSMHC00007_Seq44770_QE2_LNT229.raw	44	0	0	0	0	0	0	0	0	9	7	8	10	0	0	0	0	4	6	P62987|RL40_HUMAN:P62979|RS27A_HUMAN:tr|J3QS39|J3QS39_HUMAN:tr|F5H6Q2|F5H6Q2_HUMAN:tr|F5GYU3|F5GYU3_HUMAN:tr|F5H2Z3|F5H2Z3_HUMAN:tr|F5H265|F5H265_HUMAN:tr|B4DV12|B4DV12_HUMAN:tr|F5H388|F5H388_HUMAN:tr|F5H747|F5H747_HUMAN:tr|F5GXK7|F5GXK7_HUMAN:tr|J3QKN0|J3QKN0_HUMAN:tr|Q5PY61|Q5PY61_HUMAN:tr|Q96C32|Q96C32_HUMAN:P0CG48|UBC_HUMAN
RLYPSEAKSHSSESLGILK	42.23	2101.12	19	2.5	701.381	91.26													7820000	7370000	2560000	12500000	10200000		12	31458	SYSMHC00007_Seq44773_QE2_LNT229D.raw	6	0	0	0	0	0	0	0	0	1	1	2	1	0	0	0	0	1	0	Q13506|NAB1_HUMAN
PPPTPPPPPPPPPPPPPPPPPPPPSA	42.23	2509.34	26	9.9	837.462	150.09																		7370000	18	58086	SYSMHC00007_Seq44779_QE2_LNT229D.raw	5	0	0	0	0	0	0	0	0	0	0	0	0	0	0	0	0	0	5	Q86UP3|ZFHX4_HUMAN
SIFAGQNDPLK	42.22	1188.61	11	3.1	1189.62	111.25													72100000	31600000		37500000	60700000		9	41120	SYSMHC00007_Seq44770_QE2_LNT229.raw	8	0	0	0	0	0	0	0	0	3	1	2	2	0	0	0	0	0	0	tr|E7EVA0|E7EVA0_HUMAN:P27816|MAP4_HUMAN
SPGTVYSGALGTPGAAGSKESSRVP	42.2	2332.17	25	7.9	778.402	101.66							3460000			2480000		1330000	1910000	0					9	36814	SYSMHC00007_Seq44770_QE2_LNT229.raw	8	0	0	0	0	2	0	1	0	2	1	1	0	0	0	0	1	0	0	Q6NTF9|RHBD2_HUMAN
DVQPPGLKVWSDPFGR	42.2	1796.92	16	4.6	599.984	147.39						4880000												3560000	18	56865	SYSMHC00007_Seq44779_QE2_LNT229D.raw	2	0	0	0	0	0	0	0	0	0	0	0	0	0	1	0	0	0	1	Q8N5G0|SMI20_HUMAN
GSSNNTGGLFGNSQTKP	42.19	1664.78	17	4.6	833.399	97.04									224000			1430000							16	31899	SYSMHC00007_Seq44777_QE2_T98GD.raw	2	0	0	0	0	0	0	0	0	0	0	0	0	0	0	1	1	0	0	P52948|NUP98_HUMAN
TRDGKLVSESSDVLPK	42.18	1729.92	16	2.8	577.649	87.6					24200000			2820000		66000000	78600000					24300000	14100000	6870000	4	28930	SYSMHC00007_Seq44765_QE2_U87D.raw	16	0	0	0	2	0	1	3	4	0	0	2	2	0	0	0	0	0	2	P05787|K2C8_HUMAN
RVFGHSSGPMVEK	42.17	1429.71	13	3.9	477.58	66.91													56700000	20100000	6600000	46000000	36100000	14900000	10	20082	SYSMHC00007_Seq44771_QE2_LNT229.raw	10	0	0	0	0	0	0	0	0	2	1	2	2	0	0	0	0	2	1	Q8IVP5|FUND1_HUMAN
LVESGGGLVQPGGSLR	42.16	1524.83	16	5.7	763.425	104.38																		12000000	18	37453	SYSMHC00007_Seq44779_QE2_LNT229D.raw	2	0	0	0	0	0	0	0	0	0	0	0	0	0	0	0	0	0	2	P01766|HV313_HUMAN:P01780|HV307_HUMAN:P01763|HV348_HUMAN:tr|A0A0C4DH30|A0A0C4DH30_HUMAN:tr|A0A075B7F1|A0A075B7F1_HUMAN:P01764|HV323_HUMAN:tr|A0A075B7E8|A0A075B7E8_HUMAN:tr|A0A0B4J1X5|A0A0B4J1X5_HUMAN:tr|A0A075B7D8|A0A075B7D8_HUMAN:tr|S4R3C0|S4R3C0_HUMAN:tr|S4R460|S4R460_HUMAN:tr|A0A0B4J2B5|A0A0B4J2B5_HUMAN:tr|A0A087WW89|A0A087WW89_HUMAN:tr|A0A0C4DH35|A0A0C4DH35_HUMAN:tr|A0A0J9YX35|A0A0J9YX35_HUMA…
PPPQPPPPPPPPPPPPSY	42.16	1851.96	18	7.2	618.33	122.29												7570000							16	43717	SYSMHC00007_Seq44777_QE2_T98GD.raw	1	0	0	0	0	0	0	0	0	0	0	0	0	0	0	0	1	0	0	tr|A0A087WUL4|A0A087WUL4_HUMAN:tr|A0A087WX23|A0A087WX23_HUMAN:Q86TG7|PEG10_HUMAN
APAANSDQTVTVKE	42.16	1429.7	14	4.1	715.863	71.79						2100000													14	21791	SYSMHC00007_Seq44775_QE2_U87D.raw	1	0	0	0	0	0	0	0	0	0	0	0	0	0	1	0	0	0	0	P80723|BASP1_HUMAN
GGMGGGMGGGMF	42.15	1014.37	12	5.5	1015.38	134.07			2760000			3140000												8110000	18	50853	SYSMHC00007_Seq44779_QE2_LNT229D.raw	3	0	0	0	0	0	0	0	0	0	0	0	0	1	1	0	0	0	1	P10809|CH60_HUMAN
TMYQQQQQNYK	42.14	1458.66	11	2.6	730.337	69.2													435000		252000			971000	9	21407	SYSMHC00007_Seq44770_QE2_LNT229.raw	3	0	0	0	0	0	0	0	0	1	0	0	0	0	0	0	0	1	1	O14497|ARI1A_HUMAN
HSQGLGGHYADSY	42.14	1390.59	13	2.4	696.304	81.2																925000		2370000	18	26606	SYSMHC00007_Seq44779_QE2_LNT229D.raw	2	0	0	0	0	0	0	0	0	0	0	1	0	0	0	0	0	0	1	tr|A0A087WZ13|A0A087WZ13_HUMAN:tr|E9PAU2|E9PAU2_HUMAN
FVGSQATNYGEDLTKNHDEL	42.12	2237.02	20	3.9	746.685	118.85	2840000					7270000			1390000			5280000			310000			2370000	18	43824	SYSMHC00007_Seq44779_QE2_LNT229D.raw	6	1	0	0	0	0	0	0	0	0	0	0	0	0	1	1	1	1	1	Q15293|RCN1_HUMAN
CGTCGQ(+.98)PADKASASGSGAQVGGPISSGSSASSVTVTR	42.12	3325.51	37	6.6	1109.52	94.32				2920000									4240000			253000			3	32116	SYSMHC00007_Seq44764_QE2_U87D.raw	3	0	0	1	0	0	0	0	0	1	0	1	0	0	0	0	0	0	0	P02545|LMNA_HUMAN	Deamidation (NQ)	Q6:Deamidation (NQ):6.38
HQGGQFEQHFQHGG	42.12	1592.69	14	4.5	531.905	69.66	228000		9860000	3160000	1950000	21500000			1640000			1040000			4160000			6640000	13	20493	SYSMHC00007_Seq44774_QE2_U87.raw	10	1	0	1	1	0	0	0	0	0	0	0	0	2	1	1	1	1	1	Q8NCA5|FA98A_HUMAN
LPTEPPYTAY	42.12	1150.55	10	6.8	1151.57	122.46													72100000	39700000	32900000	117000000	114000000	278000000	11	45921	SYSMHC00007_Seq44772_QE2_LNT229D.raw	42	0	0	0	0	0	0	0	0	7	5	5	8	0	0	0	0	7	10	Q15056|IF4H_HUMAN
SSGASVTTQPTEFKIK	42.12	1679.87	16	2.5	560.966	95.37	762000												11600000						9	33837	SYSMHC00007_Seq44770_QE2_LNT229.raw	2	1	0	0	0	0	0	0	0	1	0	0	0	0	0	0	0	0	0	Q9BY77|PDIP3_HUMAN
VRLAPDYDALDVANKIGII	42.1	2055.14	19	0.7	686.053	157.77												10800000							16	61407	SYSMHC00007_Seq44777_QE2_T98GD.raw	1	0	0	0	0	0	0	0	0	0	0	0	0	0	0	0	1	0	0	P62750|RL23A_HUMAN:tr|H7BY10|H7BY10_HUMAN:tr|K7ERT8|K7ERT8_HUMAN:tr|A8MUS3|A8MUS3_HUMAN
HAGGNQSDASHLLN	42.1	1419.65	14	0.5	474.224	73.06										652000		307000	1800000		2040000	1220000		195000	17	21981	SYSMHC00007_Seq44778_QE2_LNT229.raw	6	0	0	0	0	0	0	1	0	1	0	1	0	0	0	0	1	1	1	tr|U3KPZ7|U3KPZ7_HUMAN:Q9P2N5|RBM27_HUMAN
IQRTPKIQVYSRHPAE	42.09	1922.05	16	5.9	641.694	74.92			1220000			1780000	745000		654000			1140000						745000	14	23257	SYSMHC00007_Seq44775_QE2_U87D.raw	6	0	0	0	0	1	0	0	0	0	0	0	0	1	1	1	1	0	1	P61769|B2MG_HUMAN
GGDDDWTHLSSKEVDPS	42.09	1843.79	17	0.5	922.901	107.61																		483000	18	38991	SYSMHC00007_Seq44779_QE2_LNT229D.raw	1	0	0	0	0	0	0	0	0	0	0	0	0	0	0	0	0	0	1	Q13501|SQSTM_HUMAN
PTGDFDSKPSWADQVEEE	42.09	2035.86	18	5.3	1018.94	120.59																		1340000	18	44616	SYSMHC00007_Seq44779_QE2_LNT229D.raw	1	0	0	0	0	0	0	0	0	0	0	0	0	0	0	0	0	0	1	O75821|EIF3G_HUMAN
SQAASSN(+.98)SAQGSDVSLTA	42.09	1680.74	18	3.9	841.382	92.26									40700000									21300000	15	30498	SYSMHC00007_Seq44776_QE2_T98G.raw	3	0	0	0	0	0	0	0	0	0	0	0	0	0	0	1	0	0	2	P01893|HLAH_HUMAN	Deamidation (NQ)	N7:Deamidation (NQ):34.94
KEIDDSVLGQTGPY	42.09	1520.74	14	5	761.379	116.94												1770000						691000	18	42928	SYSMHC00007_Seq44779_QE2_LNT229D.raw	2	0	0	0	0	0	0	0	0	0	0	0	0	0	0	0	1	0	1	O43615|TIM44_HUMAN:tr|M0QXU7|M0QXU7_HUMAN
EGGSGGDSEVQRTML	42.08	1521.67	15	2.5	761.846	95.83									919000			415000			210000			1910000	18	33499	SYSMHC00007_Seq44779_QE2_LNT229D.raw	4	0	0	0	0	0	0	0	0	0	0	0	0	0	0	1	1	1	1	P62195|PRS8_HUMAN
THETGTTNTATTAM(+15.99)SSVGANH	42.08	2103.91	21	2.4	702.313	60.97							0				241000		551000						9	17648	SYSMHC00007_Seq44770_QE2_LNT229.raw	3	0	0	0	0	1	0	0	1	1	0	0	0	0	0	0	0	0	0	P51610|HCFC1_HUMAN:tr|A6NEM2|A6NEM2_HUMAN	Oxidation (M)	M14:Oxidation (M):1000.00
HLNDLEAPHEDDAEGEGEWD	42.06	2276.91	20	4.3	759.98	107.6						8650000			1750000	834000		2280000							14	39125	SYSMHC00007_Seq44775_QE2_U87D.raw	4	0	0	0	0	0	0	1	0	0	0	0	0	0	1	1	1	0	0	Q9BQ70|TCF25_HUMAN
APIAGETKVWQY	42.06	1361.7	12	5.2	681.86	120													10700000		6310000	13800000	10600000	29000000	18	44346	SYSMHC00007_Seq44779_QE2_LNT229D.raw	10	0	0	0	0	0	0	0	0	2	0	2	2	0	0	0	0	2	2	Q13823|NOG2_HUMAN
VVVTEIPKEEKDPGMGAMGGMGGGM(+15.99)GGGM(+15.99)F	42.06	2957.31	30	2.6	986.78	126.55																		15700000	18	47385	SYSMHC00007_Seq44779_QE2_LNT229D.raw	1	0	0	0	0	0	0	0	0	0	0	0	0	0	0	0	0	0	1	P10809|CH60_HUMAN	Oxidation (M)	M25:Oxidation (M):49.79;M29:Oxidation (M):49.35
GSHSMRYFFTSVSR	42.05	1660.78	14	6	554.603	109.04								11200000				3310000					6500000		6	38571	SYSMHC00007_Seq44767_QE2_T98G.raw	3	0	0	0	0	0	1	0	0	0	0	0	1	0	0	0	1	0	0	tr|A0A140T9I0|A0A140T9I0_HUMAN:P01892|1A02_HUMAN:P04439|1A03_HUMAN:Q09160|1A80_HUMAN:P10314|1A32_HUMAN
RLITTQQWLIK	42.05	1398.83	11	4.7	467.288	124.28													126000000	30400000	57000000	115000000	134000000	189000000	17	44127	SYSMHC00007_Seq44778_QE2_LNT229.raw	18	0	0	0	0	0	0	0	0	3	2	4	3	0	0	0	0	3	3	P00846|ATP6_HUMAN
SRAQLGGPEAAKSDETAA	42.03	1757.85	18	2.8	586.96	68.13							1340000		2790000		5850000							692000	8	20485	SYSMHC00007_Seq44769_QE2_T98GD.raw	6	0	0	0	0	1	0	0	2	0	0	0	0	0	0	2	0	0	1	P04792|HSPB1_HUMAN
IGNSTAIQELFKRISEQ	42.03	1933.03	17	2.1	645.351	163.46												7060000						2620000	18	64053	SYSMHC00007_Seq44779_QE2_LNT229D.raw	2	0	0	0	0	0	0	0	0	0	0	0	0	0	0	0	1	0	1	P07437|TBB5_HUMAN:P68371|TBB4B_HUMAN:Q9BVA1|TBB2B_HUMAN:Q13885|TBB2A_HUMAN:Q13509|TBB3_HUMAN:tr|A0A0B4J269|A0A0B4J269_HUMAN:Q9BUF5|TBB6_HUMAN
RLFSSKSSGKSSSGSSKTGKSGAGK	42.02	2402.25	25	0.5	801.758	45.84													419000			141000	194000		9	10508	SYSMHC00007_Seq44770_QE2_LNT229.raw	3	0	0	0	0	0	0	0	0	1	0	1	1	0	0	0	0	0	0	Q9NPA0|EMC7_HUMAN
HLINAFHTPK	42.02	1176.64	10	4.2	393.222	85.11													93500000	51900000	22600000	69500000	58900000	44000000	17	27298	SYSMHC00007_Seq44778_QE2_LNT229.raw	16	0	0	0	0	0	0	0	0	3	2	3	3	0	0	0	0	3	2	Q96TA2|YMEL1_HUMAN
HGVVEVDAAVTPEERHLS	42.01	1943.97	18	4	649	95.73					676000			1070000				4610000					1290000		16	31309	SYSMHC00007_Seq44777_QE2_T98GD.raw	4	0	0	0	1	0	1	0	0	0	0	0	1	0	0	0	1	0	0	tr|E9PG40|E9PG40_HUMAN:P05067|A4_HUMAN
GSLSNLQVTQPTVGMNFKTPRGPV	42	2527.32	24	7.7	843.454	133			4470000			17000000			4720000			12600000	620000					8060000	14	51677	SYSMHC00007_Seq44775_QE2_U87D.raw	8	0	0	0	0	0	0	0	0	1	0	0	0	1	2	1	1	0	2	P08708|RS17_HUMAN
SETPDQFMTADETR	42	1626.68	14	5.6	814.353	108.67			2070000			5610000			3570000		233000	2090000			145000		342000	913000	17	37640	SYSMHC00007_Seq44778_QE2_LNT229.raw	9	0	0	0	0	0	0	0	1	0	0	0	1	1	1	2	1	1	1	P16070|CD44_HUMAN
VERADGYEPPVQESV	42	1673.79	15	3.6	837.905	102.42			3830000			6390000			547000			454000			5560000			8230000	17	34934	SYSMHC00007_Seq44778_QE2_LNT229.raw	7	0	0	0	0	0	0	0	0	0	0	0	0	1	1	1	1	2	1	P61247|RS3A_HUMAN
RVYSPPEWISR	42	1388.72	11	5.1	463.916	112.6													189000000	184000000	64300000	252000000	304000000	362000000	17	39350	SYSMHC00007_Seq44778_QE2_LNT229.raw	62	0	0	0	0	0	0	0	0	12	9	11	9	0	0	0	0	10	11	Q9P1W9|PIM2_HUMAN:tr|C9J8V9|C9J8V9_HUMAN
SGGGGGGGLGSGGSIR	41.99	1231.59	16	2	616.804	69.02				1050000	3100000		1200000	2190000	1480000		1610000		979000		1380000		2150000	4000000	4	20475	SYSMHC00007_Seq44765_QE2_U87D.raw	10	0	0	1	1	1	1	0	1	1	0	0	1	0	0	1	0	1	1	P35527|K1C9_HUMAN
ANPANPAILSEASAPIPH	41.98	1768.91	18	1	885.463	129.33															1060000			1410000	17	46309	SYSMHC00007_Seq44778_QE2_LNT229.raw	2	0	0	0	0	0	0	0	0	0	0	0	0	0	0	0	0	1	1	O00560|SDCB1_HUMAN:tr|G5EA09|G5EA09_HUMAN:tr|B4DHN5|B4DHN5_HUMAN:tr|E9PBU7|E9PBU7_HUMAN
LIFDLGGGTFDV	41.98	1252.63	12	5.2	1253.65	170.11	43400000	592000		23000000	16600000		8770000	4820000		17800000	7530000	4830000							3	68352	SYSMHC00007_Seq44764_QE2_U87D.raw	17	2	1	2	2	2	2	2	2	0	0	0	0	0	0	0	2	0	0	P11142|HSP7C_HUMAN:P0DMV9|HS71B_HUMAN:P0DMV8|HS71A_HUMAN:tr|A0A0G2JIW1|A0A0G2JIW1_HUMAN:P54652|HSP72_HUMAN:P34931|HS71L_HUMAN:tr|Q53FA3|Q53FA3_HUMAN:P17066|HSP76_HUMAN:P48741|HSP77_HUMAN
RVYSPPEWIRY	41.98	1464.75	11	5	489.26	128.16													224000000	156000000	49900000	152000000	144000000	157000000	17	45797	SYSMHC00007_Seq44778_QE2_LNT229.raw	32	0	0	0	0	0	0	0	0	6	5	4	6	0	0	0	0	5	6	P11309|PIM1_HUMAN:Q86V86|PIM3_HUMAN
TETQEKNTLPTKETIEQEKR	41.97	2402.23	20	1.4	801.751	73.36				934000		118000	739000			1010000	299000								7	22526	SYSMHC00007_Seq44768_QE2_T98GD.raw	5	0	0	1	0	1	0	1	1	0	0	0	0	0	1	0	0	0	0	P63313|TYB10_HUMAN
SIWGNPSDGELIRTQPQ	41.97	1896.93	17	2	949.476	130.33						2130000													14	50363	SYSMHC00007_Seq44775_QE2_U87D.raw	1	0	0	0	0	0	0	0	0	0	0	0	0	0	1	0	0	0	0	Q9P1T7|MDFIC_HUMAN:tr|H7BZY3|H7BZY3_HUMAN:tr|H7C4B9|H7C4B9_HUMAN:tr|J3KN13|J3KN13_HUMAN:tr|C9J784|C9J784_HUMAN
TLFHNPFYIGK	41.96	1335.7	11	3.4	446.241	136.93													9090000	1030000	1130000	11800000	18800000	11900000	17	49554	SYSMHC00007_Seq44778_QE2_LNT229.raw	15	0	0	0	0	0	0	0	0	3	2	3	4	0	0	0	0	1	2	Q9NXD2|MTMRA_HUMAN
APFGPIKSIDM	41.96	1174.61	11	3.9	588.312	133.94																649000		1740000	18	50792	SYSMHC00007_Seq44779_QE2_LNT229D.raw	2	0	0	0	0	0	0	0	0	0	0	1	0	0	0	0	0	0	1	tr|A0A0J9YYL3|A0A0J9YYL3_HUMAN:tr|A0A0J9YXJ8|A0A0J9YXJ8_HUMAN:tr|A0A0J9YVP6|A0A0J9YVP6_HUMAN:tr|A0A0J9YXX5|A0A0J9YXX5_HUMAN:Q9UHX1|PUF60_HUMAN
AMSSKFFLV	41.96	1028.54	9	4	1029.55	142.89	385000000	220000000	114000000	2640000000	2000000000	334000000	1100000000	1040000000	216000000	443000000	566000000	305000000							3	55414	SYSMHC00007_Seq44764_QE2_U87D.raw	53	4	2	7	7	5	5	4	4	0	0	0	0	3	5	3	4	0	0	P41221|WNT5A_HUMAN
GARVPSSLAYSLK	41.96	1347.75	13	3.6	450.259	104.47													38400000	30200000	19700000	9570000	5410000	8940000	17	35798	SYSMHC00007_Seq44778_QE2_LNT229.raw	10	0	0	0	0	0	0	0	0	2	3	1	1	0	0	0	0	2	1	Q9NQS7|INCE_HUMAN
TPDQFMTADETRNLQNVDMKIGV	41.95	2622.24	23	5.3	875.092	143.2							3350000	2920000		6160000	2560000	3210000	1570000						5	55352	SYSMHC00007_Seq44766_QE2_T98G.raw	6	0	0	0	0	1	1	1	1	1	0	0	0	0	0	0	1	0	0	P16070|CD44_HUMAN
THPELDTDGDGALSEAEAQALL	41.95	2252.04	22	3.3	1127.03	146.2											785000	4730000	1700000						8	57548	SYSMHC00007_Seq44769_QE2_T98GD.raw	3	0	0	0	0	0	0	0	1	1	0	0	0	0	0	0	1	0	0	P14314|GLU2B_HUMAN:tr|K7ELL7|K7ELL7_HUMAN
FPYDYSASEY	41.94	1240.49	10	5	1241.51	129.5													7970000	1700000	1410000	8790000	29100000	18900000	18	48746	SYSMHC00007_Seq44779_QE2_LNT229D.raw	27	0	0	0	0	0	0	0	0	4	5	4	7	0	0	0	0	1	6	O00767|ACOD_HUMAN
FPWEVPKKLKY	41.94	1433.81	11	5.4	478.945	123.1															2720000		9010000	16800000	18	45778	SYSMHC00007_Seq44779_QE2_LNT229D.raw	3	0	0	0	0	0	0	0	0	0	0	0	1	0	0	0	0	1	1	P31153|METK2_HUMAN
HSSTFDAGAGIALNDH	41.94	1611.73	16	6.3	538.253	101.84																		7320000	18	36255	SYSMHC00007_Seq44779_QE2_LNT229D.raw	2	0	0	0	0	0	0	0	0	0	0	0	0	0	0	0	0	0	2	P04406|G3P_HUMAN
KTFGETHPFTK	41.93	1291.66	11	3.7	431.561	71.96													26500000	14400000	5610000	17400000	21800000		17	21489	SYSMHC00007_Seq44778_QE2_LNT229.raw	6	0	0	0	0	0	0	0	0	1	1	1	2	0	0	0	0	1	0	P09960|LKHA4_HUMAN
SGQQQSNYGPMKGGSFGG	41.92	1785.77	18	4.1	893.898	95.9							1710000		3440000	405000	769000	2200000			1220000			990000	16	31384	SYSMHC00007_Seq44777_QE2_T98GD.raw	8	0	0	0	0	1	0	1	1	0	0	0	0	0	0	1	2	1	1	P51991|ROA3_HUMAN
SSDPPALASKNAEVTG	41.92	1542.75	16	1.9	772.385	82.61							838000		763000	579000	273000		1280000	566000			408000		5	27019	SYSMHC00007_Seq44766_QE2_T98G.raw	7	0	0	0	0	1	0	1	1	1	1	0	1	0	0	1	0	0	0	tr|F5GZS6|F5GZS6_HUMAN:P08195|4F2_HUMAN
HIQQNEALAAKAGLLGQPR	41.92	2014.11	19	4.4	672.379	101.63			292000						942000			768000							16	33980	SYSMHC00007_Seq44777_QE2_T98GD.raw	3	0	0	0	0	0	0	0	0	0	0	0	0	1	0	1	1	0	0	tr|G3V502|G3V502_HUMAN:Q9Y5J7|TIM9_HUMAN
FAYDGKDYI	41.92	1090.5	9	4.7	1091.51	122.6	22200000	15200000		82000000	69200000	74000000	109000000	94600000	71800000	138000000	75300000	186000000	4560000	1830000		5120000		8610000	3	45491	SYSMHC00007_Seq44764_QE2_U87D.raw	33	3	1	2	2	3	4	3	3	1	1	1	0	0	1	3	4	0	1	P30504|1C04_HUMAN:Q95604|1C17_HUMAN:Q95365|1B38_HUMAN:P30475|1B39_HUMAN:Q29836|1B67_HUMAN:P18463|1B37_HUMAN:Q31612|1B73_HUMAN:Q9TNN7|1C05_HUMAN:tr|A0A0G2JH50|A0A0G2JH50_HUMAN:Q29865|1C18_HUMAN
KAYPLADAHLTK	41.89	1326.73	12	3.4	443.252	84.63													79200000	37800000	24300000	51900000	51800000	35600000	17	27089	SYSMHC00007_Seq44778_QE2_LNT229.raw	12	0	0	0	0	0	0	0	0	2	2	2	2	0	0	0	0	2	2	P55769|NH2L1_HUMAN:tr|B1AHD1|B1AHD1_HUMAN
SPVNSSKQPSY	41.89	1192.57	11	3.4	597.295	68.93													6040000		2910000	8230000	7560000	13000000	18	20924	SYSMHC00007_Seq44779_QE2_LNT229D.raw	10	0	0	0	0	0	0	0	0	2	0	2	2	0	0	0	0	2	2	P05496|AT5G1_HUMAN
NEQYEHASIHLW	41.89	1525.69	12	3	763.857	122.12		200000	633000			2470000													14	46343	SYSMHC00007_Seq44775_QE2_U87D.raw	3	0	1	0	0	0	0	0	0	0	0	0	0	1	1	0	0	0	0	tr|G3V153|G3V153_HUMAN:Q14444|CAPR1_HUMAN
AVPGQGPPPGGQPDPELLQF	41.88	2000	20	-0.3	1001.01	156.2														970000					10	59471	SYSMHC00007_Seq44771_QE2_LNT229.raw	1	0	0	0	0	0	0	0	0	0	1	0	0	0	0	0	0	0	0	Q6UVK1|CSPG4_HUMAN
TPAGPPGPSSNPVSNGKETR	41.88	1948.96	20	4.2	650.663	72.11							1190000	0		1300000	134000								5	22152	SYSMHC00007_Seq44766_QE2_T98G.raw	5	0	0	0	0	2	1	1	1	0	0	0	0	0	0	0	0	0	0	Q9BQ15|SOSB1_HUMAN
KTYGVSFFLVK	41.88	1287.72	11	4.2	430.25	137.24													18100000	1000000	3330000	14000000	13700000	17700000	17	49703	SYSMHC00007_Seq44778_QE2_LNT229.raw	18	0	0	0	0	0	0	0	0	4	1	3	4	0	0	0	0	2	4	Q9Y490|TLN1_HUMAN
PRKIEEIKDFLLTAR	41.87	1828.06	15	5.3	610.363	126.88	2850000		2890000					3510000	1170000	2210000	1500000	30900000		2300000	677000				16	45950	SYSMHC00007_Seq44777_QE2_T98GD.raw	11	1	0	0	0	0	1	1	1	0	2	0	0	1	0	1	2	1	0	P63173|RL38_HUMAN
AVQSKEQAEQWLK	41.86	1543.8	13	3.9	772.91	92.45																593000	6110000		11	32269	SYSMHC00007_Seq44772_QE2_LNT229D.raw	2	0	0	0	0	0	0	0	0	0	0	1	1	0	0	0	0	0	0	Q8N556|AFAP1_HUMAN
FLSAVFFAK	41.86	1028.57	9	6.1	1029.58	147.46													63300000	22800000		28300000		24300000	18	56893	SYSMHC00007_Seq44779_QE2_LNT229D.raw	8	0	0	0	0	0	0	0	0	2	2	2	0	0	0	0	0	0	2	O75394|RM33_HUMAN
AAPMIGYPMPTGYSQ	41.86	1582.72	15	4.8	792.369	137.82									1100000			4120000							16	51370	SYSMHC00007_Seq44777_QE2_T98GD.raw	2	0	0	0	0	0	0	0	0	0	0	0	0	0	0	1	1	0	0	P17844|DDX5_HUMAN:tr|J3KTA4|J3KTA4_HUMAN
HVTLSQPKIVKWDRDM	41.85	1952.03	16	6.3	651.688	104.23																		1490000	18	37383	SYSMHC00007_Seq44779_QE2_LNT229D.raw	1	0	0	0	0	0	0	0	0	0	0	0	0	0	0	0	0	0	1	P61769|B2MG_HUMAN
KLRESTPGDSPSTVNK	41.83	1714.88	16	3.5	572.638	57.2													311000	500000	372000	663000		427000	17	15122	SYSMHC00007_Seq44778_QE2_LNT229.raw	5	0	0	0	0	0	0	0	0	1	1	1	0	0	0	0	0	1	1	Q5T6F2|UBAP2_HUMAN
HQYSPQLYPSK	41.83	1346.66	11	4.3	674.341	82.92																		1550000	18	27409	SYSMHC00007_Seq44779_QE2_LNT229D.raw	1	0	0	0	0	0	0	0	0	0	0	0	0	0	0	0	0	0	1	tr|E7ESD5|E7ESD5_HUMAN:tr|E9PLN6|E9PLN6_HUMAN:O95677|EYA4_HUMAN:tr|F2Z2Y1|F2Z2Y1_HUMAN
VIEFTEQTAPKIFGGE	41.81	1764.89	16	5.7	883.459	144.09																		695000	18	55382	SYSMHC00007_Seq44779_QE2_LNT229D.raw	1	0	0	0	0	0	0	0	0	0	0	0	0	0	0	0	0	0	1	tr|H7BZ94|H7BZ94_HUMAN:P07237|PDIA1_HUMAN
VRTNGKEPELLEPIPYEFM(+15.99)A	41.81	2348.17	20	3.3	783.734	145.78															3680000			6980000	17	53358	SYSMHC00007_Seq44778_QE2_LNT229.raw	3	0	0	0	0	0	0	0	0	0	0	0	0	0	0	0	0	1	2	P46778|RL21_HUMAN	Oxidation (M)	M19:Oxidation (M):1000.00
SYGTAPVNLNIKTGGRVYG	41.81	1966.03	19	1	656.35	112.61	2480000			2290000															3	40713	SYSMHC00007_Seq44764_QE2_U87D.raw	2	1	0	1	0	0	0	0	0	0	0	0	0	0	0	0	0	0	0	tr|A0A0B4J203|A0A0B4J203_HUMAN:Q6UN15|FIP1_HUMAN
DGPDGQEMDPPNPEEVKTPEEGEKQS	41.81	2838.21	26	3.8	947.082	98.53													1120000						9	35338	SYSMHC00007_Seq44770_QE2_LNT229.raw	1	0	0	0	0	0	0	0	0	1	0	0	0	0	0	0	0	0	0	O76087|GAGE7_HUMAN:P0CL81|GG12G_HUMAN:P0CL82|GG12I_HUMAN:Q13069|GAGE5_HUMAN:tr|A0A087X111|A0A087X111_HUMAN:P0CL80|GG12F_HUMAN:Q13067|GAGE3_HUMAN
TPDQFMTADETRN	41.8	1524.65	13	2.8	763.335	94.26		66500		1570000			3640000			5190000	1020000		1780000						3	32087	SYSMHC00007_Seq44764_QE2_U87D.raw	8	0	1	1	0	2	0	2	1	1	0	0	0	0	0	0	0	0	0	P16070|CD44_HUMAN
MPEGGGALAEGF	41.8	1134.5	12	4.3	1135.51	131.89													9310000		3100000	10900000	10600000	29800000	18	49850	SYSMHC00007_Seq44779_QE2_LNT229D.raw	12	0	0	0	0	0	0	0	0	2	0	2	2	0	0	0	0	2	4	O95140|MFN2_HUMAN
TVYPKPEEWPK	41.8	1372.7	11	5.1	687.362	98.55													208000000	111000000	66300000	195000000	191000000	215000000	10	34395	SYSMHC00007_Seq44771_QE2_LNT229.raw	35	0	0	0	0	0	0	0	0	7	5	6	7	0	0	0	0	5	5	P19387|RPB3_HUMAN
SVGGSGGGSFGDN	41.79	1096.44	13	2.7	1097.45	72.99						30100000							28900000	5150000		18100000	21400000	2280000	11	23113	SYSMHC00007_Seq44772_QE2_LNT229D.raw	13	0	0	0	0	0	0	0	0	2	1	3	2	0	3	0	0	0	2	P02545|LMNA_HUMAN
LSQPKIVKWDRDM	41.79	1614.86	13	3.5	808.438	101.72	40500000		163000000	28800000	22800000	134000000	96100000	21000000	62000000	36700000		133000000	22800000	10000000	13500000	223000	6270000	29800000	5	35970	SYSMHC00007_Seq44766_QE2_T98G.raw	32	2	0	2	1	2	1	1	0	3	2	1	1	3	3	3	3	2	2	P61769|B2MG_HUMAN
SDNLPSSAGSGDKPLSDPAPF	41.77	2057.95	21	4.9	1029.99	123.61												2750000						1720000	18	46022	SYSMHC00007_Seq44779_QE2_LNT229D.raw	2	0	0	0	0	0	0	0	0	0	0	0	0	0	0	0	1	0	1	O43399|TPD54_HUMAN
VFANGVVTSIQDRYGS	41.77	1711.85	16	4.6	856.938	128.6									850000			22800000			2340000			9140000	16	46810	SYSMHC00007_Seq44777_QE2_T98GD.raw	6	0	0	0	0	0	0	0	0	0	0	0	0	0	0	1	2	1	2	Q9NP61|ARFG3_HUMAN
KLFQSDTNAM(+15.99)LGK	41.76	1467.74	13	3.8	734.88	85.01													53200000	51900000	1070000	48800000	13000000	3280000	11	28778	SYSMHC00007_Seq44772_QE2_LNT229D.raw	13	0	0	0	0	0	0	0	0	3	3	3	2	0	0	0	0	1	1	O95619|YETS4_HUMAN:tr|F8W0J4|F8W0J4_HUMAN	Oxidation (M)	M10:Oxidation (M):1000.00
IDLDPETEQVNG	41.74	1328.61	12	4.3	1329.62	113.51													148000000	61800000	25100000	123000000	106000000	90900000	11	41809	SYSMHC00007_Seq44772_QE2_LNT229D.raw	23	0	0	0	0	0	0	0	0	3	3	4	5	0	0	0	0	4	4	P11586|C1TC_HUMAN
PPPPPPPPPPPPPPPPPPP	41.74	1862.01	19	1.3	621.679	132.46																		13000000	18	50115	SYSMHC00007_Seq44779_QE2_LNT229D.raw	2	0	0	0	0	0	0	0	0	0	0	0	0	0	0	0	0	0	2	Q70E73|RAPH1_HUMAN:Q96PY5|FMNL2_HUMAN:Q9Y6V0|PCLO_HUMAN:Q86UP3|ZFHX4_HUMAN:Q9NP73|ALG13_HUMAN
SAQGSDVSLTACKV	41.73	1364.66	14	5.1	683.341	107.7			3070000			54300000			8080000	529000		4970000			14800000		740000	7300000	17	37208	SYSMHC00007_Seq44778_QE2_LNT229.raw	11	0	0	0	0	0	0	1	0	0	0	0	1	1	2	1	1	2	2	tr|A0A140T9I0|A0A140T9I0_HUMAN:P01892|1A02_HUMAN:P04439|1A03_HUMAN:P10316|1A69_HUMAN:P01891|1A68_HUMAN:P13746|1A11_HUMAN:P30447|1A23_HUMAN:P05534|1A24_HUMAN:Q09160|1A80_HUMAN
RLYGPSSVSFADDFV	41.73	1658.79	15	4.1	830.408	150.76													1660000				624000		9	58767	SYSMHC00007_Seq44770_QE2_LNT229.raw	2	0	0	0	0	0	0	0	0	1	0	0	1	0	0	0	0	0	0	P50454|SERPH_HUMAN
VSQEEMEFIQRGGPE	41.73	1734.79	15	0.3	868.402	118.71			528000			1040000													14	44600	SYSMHC00007_Seq44775_QE2_U87D.raw	2	0	0	0	0	0	0	0	0	0	0	0	0	1	1	0	0	0	0	tr|D6R941|D6R941_HUMAN:P82909|RT36_HUMAN
AHMQTTAVPVEEASGQ	41.73	1654.76	16	4.1	828.392	89.3							0		666000	465000		157000							15	29123	SYSMHC00007_Seq44776_QE2_T98G.raw	4	0	0	0	0	1	0	1	0	0	0	0	0	0	0	1	1	0	0	tr|F6Y5H0|F6Y5H0_HUMAN:P29558|RBMS1_HUMAN
IDVGGQKFVVLPTGDVWSRPDG	41.73	2341.21	22	0.6	781.41	147.4															284000			1150000	18	56867	SYSMHC00007_Seq44779_QE2_LNT229D.raw	2	0	0	0	0	0	0	0	0	0	0	0	0	0	0	0	0	1	1	Q8N441|FGRL1_HUMAN
AQPATYRAQPSVSLGAAY	41.72	1849.93	18	3.7	925.977	112.42												604000							16	38968	SYSMHC00007_Seq44777_QE2_T98GD.raw	1	0	0	0	0	0	0	0	0	0	0	0	0	0	0	0	1	0	0	Q96PK6|RBM14_HUMAN
GTKAVTKYTSSK	41.69	1269.69	12	4.4	424.24	49.88													74100000		15900000	29700000	2600000	3110000	17	11974	SYSMHC00007_Seq44778_QE2_LNT229.raw	8	0	0	0	0	0	0	0	0	2	0	2	1	0	0	0	0	1	2	Q16778|H2B2E_HUMAN:P62807|H2B1C_HUMAN:Q8N257|H2B3B_HUMAN:Q99880|H2B1L_HUMAN
YPFPVPPLLY	41.69	1204.65	10	3.1	1205.66	170.39														457000		727000		1530000	11	66994	SYSMHC00007_Seq44772_QE2_LNT229D.raw	3	0	0	0	0	0	0	0	0	0	1	1	0	0	0	0	0	0	1	O95793|STAU1_HUMAN
TKDLKEKKEVVEEAENGRDAPAN	41.68	2569.3	23	6.6	857.446	69.6										794000	966000								7	20801	SYSMHC00007_Seq44768_QE2_T98GD.raw	2	0	0	0	0	0	0	1	1	0	0	0	0	0	0	0	0	0	0	tr|B8ZZA1|B8ZZA1_HUMAN
AVYGQKEIHRK	41.68	1327.74	11	4.1	664.878	50.96													281000000	136000000	48100000	266000000	408000000	138000000	18	12771	SYSMHC00007_Seq44779_QE2_LNT229D.raw	12	0	0	0	0	0	0	0	0	2	3	2	2	0	0	0	0	1	2	Q13283|G3BP1_HUMAN
NHYLSKYQAA	41.68	1193.58	10	2.2	597.8	72.11							28500000	16200000	5160000	31100000	31200000								5	22148	SYSMHC00007_Seq44766_QE2_T98G.raw	13	0	0	0	0	2	3	4	3	0	0	0	0	0	0	1	0	0	0	Q8N4Q0|PTGR3_HUMAN
TTPTVAGQFEDADVDH	41.68	1701.75	16	7.8	851.888	109.67								289000				418000		1110000	422000		744000		6	38864	SYSMHC00007_Seq44767_QE2_T98G.raw	5	0	0	0	0	0	1	0	0	0	1	0	1	0	0	0	1	1	0	tr|E9PMI6|E9PMI6_HUMAN:tr|J3KN38|J3KN38_HUMAN:P54105|ICLN_HUMAN
TPLTSMVVTKPEDN	41.67	1530.76	14	1.8	766.389	109.97	208000	479000		2180000	4940000			6540000	2810000		6170000	1440000			463000		1070000		4	39402	SYSMHC00007_Seq44765_QE2_U87D.raw	12	1	1	1	1	0	2	0	2	0	0	0	1	0	0	1	1	1	0	tr|A0A087WW43|A0A087WW43_HUMAN
TPQGYGSTGGYGSSQ	41.67	1445.61	15	2.2	723.812	79.72							3240000	2760000	3170000	1290000	3690000						795000		6	25199	SYSMHC00007_Seq44767_QE2_T98G.raw	8	0	0	0	0	2	1	1	1	0	0	0	1	0	0	2	0	0	0	P35637|FUS_HUMAN:tr|H3BPE7|H3BPE7_HUMAN
FFDDSFSEAHSEF	41.66	1563.62	13	6.2	782.82	141.13																	608000	1690000	18	54051	SYSMHC00007_Seq44779_QE2_LNT229D.raw	2	0	0	0	0	0	0	0	0	0	0	0	1	0	0	0	0	0	1	P30101|PDIA3_HUMAN
AIFPSPMMY	41.66	1055.48	9	6.5	1056.5	160.27													48200000	7140000		14700000	19000000	7910000	10	61228	SYSMHC00007_Seq44771_QE2_LNT229.raw	22	0	0	0	0	0	0	0	0	8	3	6	4	0	0	0	0	0	1	O43252|PAPS1_HUMAN
SSNSMQTIQKTTT	41.66	1425.68	13	4.9	713.849	72.91											1000000								8	22673	SYSMHC00007_Seq44769_QE2_T98GD.raw	1	0	0	0	0	0	0	0	1	0	0	0	0	0	0	0	0	0	0	P05783|K1C18_HUMAN
HLYDPKMQTDKP	41.65	1471.71	12	4	491.58	76.11	343000					6250000	19600000			28300000		9970000		11600000	8130000	20000000	26800000	30900000	18	24242	SYSMHC00007_Seq44779_QE2_LNT229D.raw	11	1	0	0	0	1	0	1	0	0	1	1	1	0	1	0	2	1	1	Q15417|CNN3_HUMAN
RVIQPEEIWLYK	41.65	1572.87	12	5.6	525.299	133.09													2300000			2080000	1070000	3860000	18	50410	SYSMHC00007_Seq44779_QE2_LNT229D.raw	4	0	0	0	0	0	0	0	0	1	0	1	1	0	0	0	0	0	1	tr|A0A0A0MSZ0|A0A0A0MSZ0_HUMAN:Q5VZY2|PLPP4_HUMAN:tr|X6R787|X6R787_HUMAN
GTCGQPADKASASGSGA	41.65	1463.63	17	3.7	732.826	50.34				1260000	637000								1580000	400000		1140000	2890000		12	12322	SYSMHC00007_Seq44773_QE2_LNT229D.raw	7	0	0	2	1	0	0	0	0	1	1	1	1	0	0	0	0	0	0	P02545|LMNA_HUMAN
AEEQAVEARQEEEQD	41.64	1759.75	15	3	880.885	68.24			275000			2930000			396000						85400			1320000	18	20606	SYSMHC00007_Seq44779_QE2_LNT229D.raw	6	0	0	0	0	0	0	0	0	0	0	0	0	1	2	1	0	1	1	P84157|MXRA7_HUMAN
GTCGQPADKASASGSGAQVG	41.64	1747.78	20	3.3	874.9	60.15				1080000		363000							2600000			1950000	524000		9	17282	SYSMHC00007_Seq44770_QE2_LNT229.raw	5	0	0	1	0	0	0	0	0	1	0	1	1	0	1	0	0	0	0	P02545|LMNA_HUMAN
KNPLPSKETIEQEKQAGES	41.63	2112.07	19	-0.4	705.03	77.59	4200000				2110000			1630000		7950000		4690000							7	24466	SYSMHC00007_Seq44768_QE2_T98GD.raw	5	1	0	0	1	0	1	1	0	0	0	0	0	0	0	0	1	0	0	P62328|TYB4_HUMAN
SLFDGFADGLGV	41.63	1196.57	12	3.8	1197.58	170.1	6140000			1730000	1160000		1390000			3030000	1670000	785000							3	68344	SYSMHC00007_Seq44764_QE2_U87D.raw	8	2	0	1	1	1	0	1	1	0	0	0	0	0	0	0	1	0	0	O43164|PJA2_HUMAN:Q8NG27|PJA1_HUMAN
KQYESVSDLFNTK	41.61	1557.77	13	5.5	779.895	118.11													1580000		180000		856000		9	44192	SYSMHC00007_Seq44770_QE2_LNT229.raw	3	0	0	0	0	0	0	0	0	1	0	0	1	0	0	0	0	1	0	Q8WXH0|SYNE2_HUMAN
GLFSGDPNWFPK	41.61	1363.66	12	12.2	682.844	153.27													177000000	78400000	55200000	158000000	144000000	258000000	10	58217	SYSMHC00007_Seq44771_QE2_LNT229.raw	21	0	0	0	0	0	0	0	0	3	5	3	4	0	0	0	0	3	3	P37802|TAGL2_HUMAN
HQGGQFEQHFQHGGY	41.6	1755.75	15	-1.5	586.256	83.59						2300000													14	27335	SYSMHC00007_Seq44775_QE2_U87D.raw	1	0	0	0	0	0	0	0	0	0	0	0	0	0	1	0	0	0	0	Q8NCA5|FA98A_HUMAN
RVYLTTQLKQK	41.6	1376.81	11	0.6	459.945	77.2													8260000	7760000	2000000	10200000	11400000	3620000	17	23809	SYSMHC00007_Seq44778_QE2_LNT229.raw	7	0	0	0	0	0	0	0	0	1	2	1	1	0	0	0	0	1	1	Q9UNY4|TTF2_HUMAN
TPLTSMVVTKPE	41.59	1301.69	12	3.5	651.855	111.56							1570000	8070000	505000	5300000	9270000	1870000					994000		8	40773	SYSMHC00007_Seq44769_QE2_T98GD.raw	8	0	0	0	0	1	1	1	2	0	0	0	1	0	0	1	1	0	0	tr|A0A087WW43|A0A087WW43_HUMAN
GQGVHHAASQVGKEED	41.59	1647.76	16	3	550.262	48.93									794000										15	11249	SYSMHC00007_Seq44776_QE2_T98G.raw	1	0	0	0	0	0	0	0	0	0	0	0	0	0	0	1	0	0	0	Q6UWP8|SBSN_HUMAN
RIVHGDVLTFK	41.57	1283.73	11	4.6	428.921	94.42													19700000	9930000	4960000	15400000	10100000		17	31405	SYSMHC00007_Seq44778_QE2_LNT229.raw	5	0	0	0	0	0	0	0	0	1	1	1	1	0	0	0	0	1	0	Q8WVM0|TFB1M_HUMAN
EEITSGGFCGGNPRSY	41.57	1672.72	16	2.3	837.367	108.8						8040000													14	39746	SYSMHC00007_Seq44775_QE2_U87D.raw	1	0	0	0	0	0	0	0	0	0	0	0	0	0	1	0	0	0	0	Q6P3S1|DEN1B_HUMAN
SAGTLLTAHSPTPVAP	41.56	1518.8	16	4.4	760.413	115.26													2260000				965000		9	42900	SYSMHC00007_Seq44770_QE2_LNT229.raw	2	0	0	0	0	0	0	0	0	1	0	0	1	0	0	0	0	0	0	A1KXE4|F168B_HUMAN
HSLDDFYIGK	41.56	1193.57	10	1.8	597.794	114.22													24100000	11600000	2320000	22200000	21800000	13100000	17	40012	SYSMHC00007_Seq44778_QE2_LNT229.raw	10	0	0	0	0	0	0	0	0	2	2	2	2	0	0	0	0	1	1	O94955|RHBT3_HUMAN
GTFANIKLFNK	41.56	1251.7	11	3.8	626.858	122.7													2570000	1500000		1010000	3890000	850000	12	45789	SYSMHC00007_Seq44773_QE2_LNT229D.raw	6	0	0	0	0	0	0	0	0	1	1	1	2	0	0	0	0	0	1	tr|A0A0A6YY96|A0A0A6YY96_HUMAN
LRISPDRVYINYYDMNAANVGWNNSTFA	41.55	3263.55	28	-0.6	1088.86	156.39																		1310000	18	60894	SYSMHC00007_Seq44779_QE2_LNT229D.raw	1	0	0	0	0	0	0	0	0	0	0	0	0	0	0	0	0	0	1	P14174|MIF_HUMAN
AIYKTPPGIQK	41.54	1214.7	11	4.8	608.361	81.11													36700000	17900000	15300000	66300000	80500000	53400000	18	26569	SYSMHC00007_Seq44779_QE2_LNT229D.raw	19	0	0	0	0	0	0	0	0	3	1	4	4	0	0	0	0	3	4	Q6W2J9|BCOR_HUMAN
VTPLTSMVVTKPED	41.54	1515.79	14	4.5	758.903	123.16													2280000		982000	902000		3050000	17	43649	SYSMHC00007_Seq44778_QE2_LNT229.raw	4	0	0	0	0	0	0	0	0	1	0	1	0	0	0	0	0	1	1	tr|A0A087WW43|A0A087WW43_HUMAN
RVWPGTKMPGK	41.53	1255.69	11	2.7	419.57	78.98													16400000	6070000	5280000	6120000	13100000	13400000	17	24605	SYSMHC00007_Seq44778_QE2_LNT229.raw	7	0	0	0	0	0	0	0	0	1	1	1	1	0	0	0	0	1	2	tr|D6RC14|D6RC14_HUMAN:P09001|RM03_HUMAN:tr|H0Y9G6|H0Y9G6_HUMAN:tr|E7ETU7|E7ETU7_HUMAN
AIRGGGGSSSNSTHYQK	41.52	1705.81	17	4.5	569.614	47.5													1620000	222000	291000	185000			9	11393	SYSMHC00007_Seq44770_QE2_LNT229.raw	4	0	0	0	0	0	0	0	0	1	1	1	0	0	0	0	0	1	0	O60282|KIF5C_HUMAN:tr|A0A0G2JMZ6|A0A0G2JMZ6_HUMAN
IPADLRIISANGCKVDN	41.52	1797.94	17	4.5	600.323	122.71													2720000	4980000	14700000				17	43453	SYSMHC00007_Seq44778_QE2_LNT229.raw	7	0	0	0	0	0	0	0	0	1	3	0	0	0	0	0	0	3	0	P05023|AT1A1_HUMAN
AHGPKIEEEEQEPEPPEPFEYIDD	41.51	2823.24	24	4.6	942.092	130.84												4830000						1550000	16	47940	SYSMHC00007_Seq44777_QE2_T98GD.raw	2	0	0	0	0	0	0	0	0	0	0	0	0	0	0	0	1	0	1	tr|A0A087WW66|A0A087WW66_HUMAN:Q99460|PSMD1_HUMAN
GGSGGSYGGGGSGGGYGGGSGSR	41.51	1790.72	23	2.7	896.37	62.08					242000			149000	59900						72500			521000	18	17810	SYSMHC00007_Seq44779_QE2_LNT229D.raw	5	0	0	0	1	0	1	0	0	0	0	0	0	0	0	1	0	1	1	P35527|K1C9_HUMAN
FAYDGKDYIA	41.5	1161.53	10	5.4	1162.55	113.84				6930000	7030000		84100000	43000000	43300000	71100000	60500000	58900000							5	41530	SYSMHC00007_Seq44766_QE2_T98G.raw	17	0	0	1	1	3	2	3	2	0	0	0	0	0	0	2	3	0	0	P30504|1C04_HUMAN:Q95604|1C17_HUMAN:Q95365|1B38_HUMAN:P30475|1B39_HUMAN:Q29836|1B67_HUMAN:P18463|1B37_HUMAN:Q31612|1B73_HUMAN:Q9TNN7|1C05_HUMAN:tr|A0A0G2JH50|A0A0G2JH50_HUMAN:Q29865|1C18_HUMAN
HFDLSHGSAQVKG	41.49	1381.67	13	3.8	461.567	76.66			653000			2300000												4240000	18	24493	SYSMHC00007_Seq44779_QE2_LNT229D.raw	3	0	0	0	0	0	0	0	0	0	0	0	0	1	1	0	0	0	1	P69905|HBA_HUMAN
HGSPDQSHQVTG	41.47	1248.55	12	4	625.284	48		56200	467000	966000		2650000	1790000	980000	1440000	343000	330000		448000	188000	550000	257000	596000	405000	3	11400	SYSMHC00007_Seq44764_QE2_U87D.raw	20	0	1	2	0	2	2	1	1	1	1	1	1	1	2	2	0	1	1	tr|G3V153|G3V153_HUMAN:Q14444|CAPR1_HUMAN
NELGVGGTSQW	41.47	1146.53	11	5.3	1147.54	124.99	17400000	9760000	41300000	65200000	40200000	112000000													3	46652	SYSMHC00007_Seq44764_QE2_U87D.raw	20	3	2	4	4	0	0	0	0	0	0	0	0	4	3	0	0	0	0	Q15437|SC23B_HUMAN
SLSNLQVTQPTVGMNFKTPRGPV	41.46	2470.3	23	5.5	824.445	133.14															1560000			10100000	18	50429	SYSMHC00007_Seq44779_QE2_LNT229D.raw	3	0	0	0	0	0	0	0	0	0	0	0	0	0	0	0	0	1	2	P08708|RS17_HUMAN
KPLPEGWEMRF	41.46	1388.69	11	6.3	463.907	133.2													1160000			1960000	2050000	5720000	18	50458	SYSMHC00007_Seq44779_QE2_LNT229D.raw	5	0	0	0	0	0	0	0	0	1	0	1	1	0	0	0	0	0	2	Q96J02|ITCH_HUMAN
GTAKANVGAGKKPKE	41.46	1454.82	15	1.1	485.948	46.11				243000			688000	346000	587000	731000	390000			241000	199000			624000	17	10254	SYSMHC00007_Seq44778_QE2_LNT229.raw	9	0	0	1	0	1	1	1	1	0	1	0	0	0	0	1	0	1	1	P62847|RS24_HUMAN
TNSNSSSSSDVSTHS	41.44	1495.6	15	2.8	748.811	48.32							314000	1380000		81900									5	11530	SYSMHC00007_Seq44766_QE2_T98G.raw	3	0	0	0	0	1	1	1	0	0	0	0	0	0	0	0	0	0	0	tr|F8WA11|F8WA11_HUMAN:Q7Z460|CLAP1_HUMAN
TLLEDGTFKV	41.44	1121.6	10	4.6	1122.61	131.58	82600000	44900000	147000000	226000000	201000000	156000000	333000000	286000000	209000000	237000000	369000000	465000000							5	49907	SYSMHC00007_Seq44766_QE2_T98G.raw	35	3	1	2	3	4	4	3	4	0	0	0	0	2	3	3	3	0	0	Q9HBL8|NMRL1_HUMAN
DEQRTFFSFPAVVAPFK	41.43	1985	17	6.3	662.68	167.04													252000	540000		267000			10	64150	SYSMHC00007_Seq44771_QE2_LNT229.raw	3	0	0	0	0	0	0	0	0	1	1	1	0	0	0	0	0	0	0	P41250|SYG_HUMAN
RVINEEYKIWK	41.42	1476.81	11	4	493.279	100.35													22100000		6740000	15800000	13200000		17	34014	SYSMHC00007_Seq44778_QE2_LNT229.raw	4	0	0	0	0	0	0	0	0	1	0	1	1	0	0	0	0	1	0	Q09028|RBBP4_HUMAN:tr|E9PC52|E9PC52_HUMAN:Q16576|RBBP7_HUMAN
DGEDQTQDTELVETR	41.42	1734.75	15	3.2	868.387	92.83														117000	330000				17	30709	SYSMHC00007_Seq44778_QE2_LNT229.raw	2	0	0	0	0	0	0	0	0	0	1	0	0	0	0	0	0	1	0	tr|A0A140T9I0|A0A140T9I0_HUMAN:P01892|1A02_HUMAN:P04439|1A03_HUMAN:P10316|1A69_HUMAN:P01891|1A68_HUMAN:P13746|1A11_HUMAN:P30447|1A23_HUMAN:P05534|1A24_HUMAN:Q09160|1A80_HUMAN:P10314|1A32_HUMAN:P10319|1B58_HUMAN:P30490|1B52_HUMAN:P30464|1B15_HUMAN:P30504|1C04_HUMAN:P18465|1B57_HUMAN:P30457|1A66_HUMAN:P30512|1A29_HUMAN:tr|B0UXQ0|B0UXQ0_HUMAN:Q95604|1C17_HUMAN:Q29718|1B82_HUMAN:P30508|1C12_HUMAN:Q95…
KMKAPEKKPLVK	41.42	1395.86	12	4	466.297	48.02													7500000	2960000	1360000	4260000	5570000	2510000	10	11700	SYSMHC00007_Seq44771_QE2_LNT229.raw	6	0	0	0	0	0	0	0	0	1	1	1	1	0	0	0	0	1	1	P35221|CTNA1_HUMAN:P26232|CTNA2_HUMAN
GTM(+15.99)GSNALSFSSSAGPGLLK	41.41	1896.92	20	3.3	949.473	129.66																	750000		12	48955	SYSMHC00007_Seq44773_QE2_LNT229D.raw	1	0	0	0	0	0	0	0	0	0	0	0	1	0	0	0	0	0	0	P08729|K2C7_HUMAN	Oxidation (M)	M3:Oxidation (M):1000.00
TVQPVAMGPDGLPVDASSVSNN	41.41	2154.03	22	9.9	1078.03	131.82													519000						9	50380	SYSMHC00007_Seq44770_QE2_LNT229.raw	1	0	0	0	0	0	0	0	0	1	0	0	0	0	0	0	0	0	0	tr|C9JZR2|C9JZR2_HUMAN:O60716|CTND1_HUMAN
SETPDQFM(+15.99)TADETRNLQ	41.4	1997.86	17	2.9	999.942	102.22	168000	172000							1850000			4570000							15	35067	SYSMHC00007_Seq44776_QE2_T98G.raw	5	1	1	0	0	0	0	0	0	0	0	0	0	0	0	1	2	0	0	P16070|CD44_HUMAN	Oxidation (M)	M8:Oxidation (M):1000.00
QVLQENSSDFQSNIA	41.4	1678.78	15	2.6	840.399	115.63												511000						2470000	16	40481	SYSMHC00007_Seq44777_QE2_T98GD.raw	2	0	0	0	0	0	0	0	0	0	0	0	0	0	0	0	1	0	1	tr|E9PCY7|E9PCY7_HUMAN:P31943|HNRH1_HUMAN
SESLFVSNHAY	41.39	1252.57	11	4.7	1253.59	112.44	16200000	12700000	17400000	94000000	76600000	56400000													3	40633	SYSMHC00007_Seq44764_QE2_U87D.raw	14	2	2	3	2	0	0	0	0	0	0	0	0	2	3	0	0	0	0	P04075|ALDOA_HUMAN:tr|J3KPS3|J3KPS3_HUMAN
LLLPPPPCPA	41.39	1016.57	10	4.4	1017.58	144.61	48800000	1030000	364000000	145000000	1040000000	1790000000		2280000	3590000	21500000	1070000	23800000							13	55086	SYSMHC00007_Seq44774_QE2_U87.raw	96	9	4	15	28	0	1	4	1	0	0	0	0	13	15	2	4	0	0	Q9BTY2|FUCO2_HUMAN
AEPRSEIPLQEQNYLAVD	41.37	2071.02	18	4.6	1036.52	131.47			1760000			8790000												329000	18	49656	SYSMHC00007_Seq44779_QE2_LNT229D.raw	3	0	0	0	0	0	0	0	0	0	0	0	0	1	1	0	0	0	1	Q8IWE2|NXP20_HUMAN
AQLGGPEAAKSDETAA	41.37	1514.72	16	3.8	758.371	74.83					1230000	5520000			10100000		1470000				1950000			5860000	18	23663	SYSMHC00007_Seq44779_QE2_LNT229D.raw	10	0	0	0	1	0	0	0	1	0	0	0	0	0	2	2	0	2	2	P04792|HSPB1_HUMAN
GDDDWTHLSSKEVDPS	41.36	1786.76	16	5.2	596.599	110.67															1090000				17	38512	SYSMHC00007_Seq44778_QE2_LNT229.raw	1	0	0	0	0	0	0	0	0	0	0	0	0	0	0	0	0	1	0	Q13501|SQSTM_HUMAN
KLVSFPIGIYK	41.36	1263.76	11	4.2	422.262	133.87													8820000		2090000	3580000	2710000	3200000	17	48261	SYSMHC00007_Seq44778_QE2_LNT229.raw	9	0	0	0	0	0	0	0	0	3	0	2	1	0	0	0	0	2	1	tr|X6RK58|X6RK58_HUMAN:Q8TCA0|LRC20_HUMAN
PPGASENELKKAY	41.36	1402.71	13	3.8	468.579	79.57			513000	1310000	895000	1420000													3	25189	SYSMHC00007_Seq44764_QE2_U87D.raw	4	0	0	1	1	0	0	0	0	0	0	0	0	1	1	0	0	0	0	O60884|DNJA2_HUMAN:tr|I3L320|I3L320_HUMAN
PTFKFEDPKFEVIEKPQA	41.33	2149.11	18	1.5	717.378	128.1																		816000	18	48094	SYSMHC00007_Seq44779_QE2_LNT229D.raw	1	0	0	0	0	0	0	0	0	0	0	0	0	0	0	0	0	0	1	P18859|ATP5J_HUMAN
AIAAKEKDIQEESTF	41.32	1678.84	15	4.9	840.432	92.73												1270000							16	29968	SYSMHC00007_Seq44777_QE2_T98GD.raw	1	0	0	0	0	0	0	0	0	0	0	0	0	0	0	0	1	0	0	P42704|LPPRC_HUMAN
TCGQPADKASASGSGAQ(+.98)VGGPISSGSSASSVTVTRS	41.32	3252.52	36	6.9	1085.19	91.95						76100													14	31353	SYSMHC00007_Seq44775_QE2_U87D.raw	1	0	0	0	0	0	0	0	0	0	0	0	0	0	1	0	0	0	0	P02545|LMNA_HUMAN	Deamidation (NQ)	Q17:Deamidation (NQ):30.24
KVWDLFPEADKV	41.32	1445.76	12	-3.6	723.882	140.66		410000	2770000			3800000	7830000	3530000	1650000	10900000	8850000	15900000							7	54662	SYSMHC00007_Seq44768_QE2_T98GD.raw	13	0	1	0	0	2	1	2	2	0	0	0	0	1	1	1	2	0	0	Q99613|EIF3C_HUMAN:B5ME19|EIFCL_HUMAN
FSDNQLQEGKNVIGLQ	41.31	1788.9	16	1.6	895.459	123.62												991000							16	44364	SYSMHC00007_Seq44777_QE2_T98GD.raw	1	0	0	0	0	0	0	0	0	0	0	0	0	0	0	0	1	0	0	P37802|TAGL2_HUMAN
QVFGGGANSLFLEK	41.3	1465.76	14	3.1	733.888	136.31													46100000	1900000	12100000	43700000	40500000	57700000	18	51868	SYSMHC00007_Seq44779_QE2_LNT229D.raw	10	0	0	0	0	0	0	0	0	2	1	2	2	0	0	0	0	1	2	Q14106|TOB2_HUMAN
LVTHQNPAGPVASAPELESKESVL	41.3	2472.29	24	10.3	825.111	121.22															586000				17	42816	SYSMHC00007_Seq44778_QE2_LNT229.raw	2	0	0	0	0	0	0	0	0	0	0	0	0	0	0	0	0	2	0	P43007|SATT_HUMAN
GYSNRVVDLMAHMASKE	41.3	1906.9	17	5.4	636.645	133.81																		2340000	18	50732	SYSMHC00007_Seq44779_QE2_LNT229D.raw	1	0	0	0	0	0	0	0	0	0	0	0	0	0	0	0	0	0	1	P04406|G3P_HUMAN
TVM(+15.99)ELVKIIYK	41.3	1351.78	11	9.8	451.604	131.4													5340000	708000	520000	6470000	31800000	2180000	10	48844	SYSMHC00007_Seq44771_QE2_LNT229.raw	14	0	0	0	0	0	0	0	0	2	2	2	6	0	0	0	0	1	1	Q53H82|LACB2_HUMAN	Oxidation (M)	M3:Oxidation (M):1000.00
PPPPPPPPPPPPPPPPPPPPPLP	41.29	2266.26	23	5	756.429	164.72						1940000													14	66568	SYSMHC00007_Seq44775_QE2_U87D.raw	1	0	0	0	0	0	0	0	0	0	0	0	0	0	1	0	0	0	0	Q96PY5|FMNL2_HUMAN:Q9Y6V0|PCLO_HUMAN
NMYGKVVTV	41.29	1009.53	9	1.1	1010.54	98.92				177000000	11100000	1250000	9370000	8920000	66400000	9490000	12100000	37400000							5	34673	SYSMHC00007_Seq44766_QE2_T98G.raw	12	0	0	2	1	2	1	1	1	0	0	0	0	0	1	1	2	0	0	O00267|SPT5H_HUMAN
IQFNPPLSEK	41.29	1171.62	10	3	1172.63	112.83													387000000	178000000	241000000	329000000	245000000	480000000	18	41123	SYSMHC00007_Seq44779_QE2_LNT229D.raw	47	0	0	0	0	0	0	0	0	10	5	9	5	0	0	0	0	8	10	Q8NB78|KDM1B_HUMAN
TPLSQAIIHQY	41.29	1269.67	11	2.8	635.845	123.66													5490000		968000	14400000	14500000	12300000	18	46044	SYSMHC00007_Seq44779_QE2_LNT229D.raw	8	0	0	0	0	0	0	0	0	1	0	2	2	0	0	0	0	1	2	Q9NQS7|INCE_HUMAN
YLFDVQRNNIAM	41.28	1482.73	12	6.7	742.377	138.67		524000		3590000	2490000			5130000		4430000	6670000								8	53859	SYSMHC00007_Seq44769_QE2_T98GD.raw	7	0	1	1	1	0	2	1	1	0	0	0	0	0	0	0	0	0	0	P24539|AT5F1_HUMAN
TDFGEALVRHDEF	41.28	1534.71	13	4.4	768.363	125.82	2580000	867000		10500000	666000		1830000	1200000	398000	1830000	8170000	2080000	10400000	2430000		2050000	5560000		16	45430	SYSMHC00007_Seq44777_QE2_T98GD.raw	19	1	1	2	1	1	1	1	2	3	1	1	2	0	0	1	1	0	0	O43852|CALU_HUMAN
TSGMVREGQLNGSSAA	41.27	1563.73	16	4	782.876	79.31													478000						9	26255	SYSMHC00007_Seq44770_QE2_LNT229.raw	1	0	0	0	0	0	0	0	0	1	0	0	0	0	0	0	0	0	0	tr|E9PMJ2|E9PMJ2_HUMAN:tr|J3KP39|J3KP39_HUMAN
TPFQQPSGYGSHG	41.25	1361.6	13	3.7	681.81	85.74							11400000	10400000	1730000	7940000		275000		4820000	844000	8450000	9210000	3810000	5	28493	SYSMHC00007_Seq44766_QE2_T98G.raw	12	0	0	0	0	2	2	1	0	0	1	1	1	0	0	1	1	1	1	Q14157|UBP2L_HUMAN:tr|F8W726|F8W726_HUMAN
HLLELNKLIMK	41.25	1350.81	11	7.7	451.279	124.73													2040000		2900000			7590000	18	46540	SYSMHC00007_Seq44779_QE2_LNT229D.raw	4	0	0	0	0	0	0	0	0	1	0	0	0	0	0	0	0	1	2	tr|H0Y9E6|H0Y9E6_HUMAN:tr|B3KVZ3|B3KVZ3_HUMAN:Q9H3R5|CENPH_HUMAN
KLRDLHPDLEGQLK	41.25	1660.93	14	4.3	554.652	91.77														4420000			1180000		10	31351	SYSMHC00007_Seq44771_QE2_LNT229.raw	2	0	0	0	0	0	0	0	0	0	1	0	1	0	0	0	0	0	0	Q9NYU2|UGGG1_HUMAN
ATWHPAAGMLNK	41.25	1295.64	12	4.1	432.89	95.88													16300000	7760000	8610000	11600000	11200000	16800000	9	34077	SYSMHC00007_Seq44770_QE2_LNT229.raw	14	0	0	0	0	0	0	0	0	3	2	3	2	0	0	0	0	2	2	O94889|KLH18_HUMAN
MIYSSSNLKTPSK	41.23	1454.74	13	3.3	728.382	82.6													7790000	1300000	375000	9800000	4150000	1040000	11	27648	SYSMHC00007_Seq44772_QE2_LNT229D.raw	10	0	0	0	0	0	0	0	0	2	1	2	2	0	0	0	0	1	2	tr|U3KPZ7|U3KPZ7_HUMAN:Q9P2N5|RBM27_HUMAN
HAWDEEPKPLL	41.22	1333.67	11	3.9	667.843	119.69						2150000						3150000			2050000		2470000	4010000	17	42146	SYSMHC00007_Seq44778_QE2_LNT229.raw	5	0	0	0	0	0	0	0	0	0	0	0	1	0	1	0	1	1	1	Q9Y618|NCOR2_HUMAN
SEPDFVAKFY	41.22	1201.57	10	3.7	1202.58	137.45	417000000	252000000	469000000	1170000000	826000000	475000000													3	52758	SYSMHC00007_Seq44764_QE2_U87D.raw	27	5	3	5	5	0	0	0	0	0	0	0	0	4	5	0	0	0	0	Q9NWQ9|CN119_HUMAN
ASSERLNMGEIETLDDY	41.21	1941.86	17	7.3	971.946	140.02												8140000						1210000	18	53548	SYSMHC00007_Seq44779_QE2_LNT229D.raw	2	0	0	0	0	0	0	0	0	0	0	0	0	0	0	0	1	0	1	Q6Y7W6|PERQ2_HUMAN:tr|I1E4Y6|I1E4Y6_HUMAN
TEMDSHEEKVF	41.21	1350.58	11	2.6	676.297	86.13				14000000		449000													3	28236	SYSMHC00007_Seq44764_QE2_U87D.raw	3	0	0	2	0	0	0	0	0	0	0	0	0	0	1	0	0	0	0	P48444|COPD_HUMAN:tr|B0YIW6|B0YIW6_HUMAN
KTETQEKNTLPTKETIEQEKRSE	41.2	2746.4	23	3.8	916.477	71.11	1870000			1680000						2330000									1	20406	SYSMHC00007_Seq44762_QE2_U87.raw	3	1	0	1	0	0	0	1	0	0	0	0	0	0	0	0	0	0	0	P63313|TYB10_HUMAN
GAEIEYAMAYSKAAFERE	41.19	2034.94	18	10.6	1018.49	145.62																		5700000	18	56072	SYSMHC00007_Seq44779_QE2_LNT229D.raw	2	0	0	0	0	0	0	0	0	0	0	0	0	0	0	0	0	0	2	Q969H8|MYDGF_HUMAN
VVGDREN(+.98)GSDNLPSSAGSGDKPLSDPAPF	41.19	2885.33	29	8.6	962.793	119.77						2550000												1700000	18	44242	SYSMHC00007_Seq44779_QE2_LNT229D.raw	2	0	0	0	0	0	0	0	0	0	0	0	0	0	1	0	0	0	1	O43399|TPD54_HUMAN	Deamidation (NQ)	N7:Deamidation (NQ):12.42
PGMGAMGGM(+15.99)GGGMGGGMF	41.19	1574.58	18	3.9	788.301	141.57												3850000						3130000	16	53266	SYSMHC00007_Seq44777_QE2_T98GD.raw	2	0	0	0	0	0	0	0	0	0	0	0	0	0	0	0	1	0	1	P10809|CH60_HUMAN	Oxidation (M)	M9:Oxidation (M):10.22
TGFSGIESSSPEVKG	41.18	1480.7	15	-0.1	741.359	99.87										846000			4350000						9	35975	SYSMHC00007_Seq44770_QE2_LNT229.raw	2	0	0	0	0	0	0	1	0	1	0	0	0	0	0	0	0	0	0	Q15366|PCBP2_HUMAN:tr|H3BRU6|H3BRU6_HUMAN:tr|F8VZX2|F8VZX2_HUMAN
MVPPVQVSPLIKLGRYS	41.17	1883.07	17	5.9	628.701	144			21900000			24900000			11400000			79100000			10300000			35600000	18	55343	SYSMHC00007_Seq44779_QE2_LNT229D.raw	17	0	0	0	0	0	0	0	0	0	0	0	0	3	2	3	2	3	4	P56385|ATP5I_HUMAN
FVTPLTSMVVTKPED	41.17	1662.85	15	2	832.436	143.44				3170000	3050000				500000				2990000	723000	1370000		1820000		17	52374	SYSMHC00007_Seq44778_QE2_LNT229.raw	8	0	0	1	1	0	0	0	0	2	1	0	1	0	0	1	0	1	0	tr|A0A087WW43|A0A087WW43_HUMAN
SGGGGGGGGSSWGGRSN	41.17	1392.58	17	4.5	697.299	60.57		75000	237000		247000	1320000			565000						356000			479000	18	17121	SYSMHC00007_Seq44779_QE2_LNT229D.raw	7	0	1	0	1	0	0	0	0	0	0	0	0	1	1	1	0	1	1	Q13151|ROA0_HUMAN
TLVITDKEKAEKLKQSLPPGLAVKELK	41.16	2975.76	27	4.5	992.933	113.54										1760000			1370000						7	41548	SYSMHC00007_Seq44768_QE2_T98GD.raw	2	0	0	0	0	0	0	1	0	1	0	0	0	0	0	0	0	0	0	P63173|RL38_HUMAN
FGMQDGSVNMREK	41.13	1497.67	13	1.9	749.844	89.65															13700000			1380000	18	30571	SYSMHC00007_Seq44779_QE2_LNT229D.raw	3	0	0	0	0	0	0	0	0	0	0	0	0	0	0	0	0	2	1	P49247|RPIA_HUMAN
SSGLPRNTVVLFVPQQEAWVVER	41.12	2610.39	23	3.4	871.141	154.47																		2680000	18	60043	SYSMHC00007_Seq44779_QE2_LNT229D.raw	1	0	0	0	0	0	0	0	0	0	0	0	0	0	0	0	0	0	1	Q9UJZ1|STML2_HUMAN
RPAYASSSYAPSVSK	41.11	1569.78	15	4	524.269	79.77													7720000	3260000		2220000			10	25910	SYSMHC00007_Seq44771_QE2_LNT229.raw	4	0	0	0	0	0	0	0	0	2	1	1	0	0	0	0	0	0	0	Q14123|PDE1C_HUMAN:tr|A0A0A0MS69|A0A0A0MS69_HUMAN
KTKHLEQNGSLK	41.11	1381.77	12	1.2	461.597	47.31													4710000	2580000	1250000	5020000	6750000	2070000	17	10805	SYSMHC00007_Seq44778_QE2_LNT229.raw	7	0	0	0	0	0	0	0	0	1	1	1	2	0	0	0	0	1	1	Q8NCN4|RN169_HUMAN
VVVTEIPKEEKDPGMGAMGGMGGGM(+15.99)GGGMF	41.1	2941.32	30	3.6	981.449	136.79									9200000				3460000					25500000	18	52083	SYSMHC00007_Seq44779_QE2_LNT229D.raw	3	0	0	0	0	0	0	0	0	1	0	0	0	0	0	1	0	0	1	P10809|CH60_HUMAN	Oxidation (M)	M25:Oxidation (M):11.01
SDTHSSTFDAGAGIALNDHFVK	41.06	2289.07	22	9.6	764.037	119.72															713000		443000	2110000	12	44440	SYSMHC00007_Seq44773_QE2_LNT229D.raw	3	0	0	0	0	0	0	0	0	0	0	0	1	0	0	0	0	1	1	P04406|G3P_HUMAN
GLWHMKTYK	41.06	1162.6	9	6.3	582.309	90.01													255000000	146000000	99000000	313000000	269000000	319000000	17	29474	SYSMHC00007_Seq44778_QE2_LNT229.raw	23	0	0	0	0	0	0	0	0	4	3	4	4	0	0	0	0	4	4	Q9ULC4|MCTS1_HUMAN
NIFPNPEATFV	41.05	1247.62	11	3.1	1248.63	161.68	31500000	11200000		67800000	80100000	7290000	18900000	20100000		17600000	25700000	3070000							3	64362	SYSMHC00007_Seq44764_QE2_U87D.raw	30	2	1	4	9	3	2	3	4	0	0	0	0	0	1	0	1	0	0	Q9Y5B9|SP16H_HUMAN
HTGPNSPDTANDGFVR	41.05	1683.76	16	0.8	562.261	78.28																		3410000	18	25255	SYSMHC00007_Seq44779_QE2_LNT229D.raw	1	0	0	0	0	0	0	0	0	0	0	0	0	0	0	0	0	0	1	tr|E9PCY7|E9PCY7_HUMAN:P31943|HNRH1_HUMAN:tr|G8JLB6|G8JLB6_HUMAN:P55795|HNRH2_HUMAN
ISGPISTSK	41.04	888.492	9	4	445.255	71.13													63900000	24900000	36600000	54600000	83800000	82500000	17	21121	SYSMHC00007_Seq44778_QE2_LNT229.raw	9	0	0	0	0	0	0	0	0	1	1	2	1	0	0	0	0	1	3	Q69YQ0|CYTSA_HUMAN
SDNQLQEGKNVIGLQMGTNRGASQAGMTG	41.04	2961.4	29	1.8	988.144	117.86						1840000													14	44163	SYSMHC00007_Seq44775_QE2_U87D.raw	1	0	0	0	0	0	0	0	0	0	0	0	0	0	1	0	0	0	0	P37802|TAGL2_HUMAN
KLKLTPEYLQLMK	41.04	1603.94	13	6.4	535.656	124.8																	2360000	2150000	18	46572	SYSMHC00007_Seq44779_QE2_LNT229D.raw	2	0	0	0	0	0	0	0	0	0	0	0	1	0	0	0	0	0	1	O94905|ERLN2_HUMAN:tr|E5RHW4|E5RHW4_HUMAN
AEDKENYKKF	41.03	1270.62	10	3	1271.63	59.34	255000000	767000000	1200000000	5140000000	3050000000	3140000000													4	16316	SYSMHC00007_Seq44765_QE2_U87D.raw	29	4	5	6	6	0	0	0	0	0	0	0	0	4	4	0	0	0	0	P08238|HS90B_HUMAN:P07900|HS90A_HUMAN
SRNITYLPAGQSVLLQLPQ	41.03	2097.16	19	4.3	700.063	155.17															2130000			6420000	18	60352	SYSMHC00007_Seq44779_QE2_LNT229D.raw	4	0	0	0	0	0	0	0	0	0	0	0	0	0	0	0	0	2	2	P35232|PHB_HUMAN
SDNQLQEGKNVIGLQ	41.02	1641.83	15	4.8	821.927	111.07						196000		1670000			2640000	2880000		780000			812000		8	40536	SYSMHC00007_Seq44769_QE2_T98GD.raw	6	0	0	0	0	0	1	0	1	0	1	0	1	0	1	0	1	0	0	P37802|TAGL2_HUMAN
LPIDPNEPTY	41.02	1157.56	10	3.4	1158.57	120.64													15700000	1380000	9120000	25800000	21100000	61800000	18	44642	SYSMHC00007_Seq44779_QE2_LNT229D.raw	21	0	0	0	0	0	0	0	0	4	2	4	3	0	0	0	0	3	5	Q9UK53|ING1_HUMAN:tr|A0A0C4DFW2|A0A0C4DFW2_HUMAN
RVYYVSEKIMK	41.02	1414.76	11	3.3	472.597	88.06													52000000	31700000	7850000	60700000	58300000		10	29657	SYSMHC00007_Seq44771_QE2_LNT229.raw	9	0	0	0	0	0	0	0	0	2	2	2	2	0	0	0	0	1	0	Q9Y221|NIP7_HUMAN
TGIFTDQVLSVLKGEE	41.01	1734.9	16	3	868.462	167.51																36300			11	65696	SYSMHC00007_Seq44772_QE2_LNT229D.raw	1	0	0	0	0	0	0	0	0	0	0	1	0	0	0	0	0	0	0	tr|K7ER74|K7ER74_HUMAN
RTINVYPNFRPTPK	41.01	1701.93	14	3.7	568.32	99.43													165000000	110000000	70500000	113000000	115000000	119000000	17	33607	SYSMHC00007_Seq44778_QE2_LNT229.raw	12	0	0	0	0	0	0	0	0	2	2	2	2	0	0	0	0	2	2	O95168|NDUB4_HUMAN
KVLELTAENERLQK	41.01	1669.94	14	2.2	557.654	85.92													6450000	4510000	616000	13800000	20300000	3200000	11	29211	SYSMHC00007_Seq44772_QE2_LNT229D.raw	7	0	0	0	0	0	0	0	0	1	1	1	2	0	0	0	0	1	1	P17676|CEBPB_HUMAN
YVDDTQFVRFDSDAAS	41.01	1834.8	16	1.8	918.409	126.12			1110000									6700000							16	45585	SYSMHC00007_Seq44777_QE2_T98GD.raw	3	0	0	0	0	0	0	0	0	0	0	0	0	1	0	0	2	0	0	tr|A0A140T9I0|A0A140T9I0_HUMAN:P01892|1A02_HUMAN:P04439|1A03_HUMAN:P10316|1A69_HUMAN:P01891|1A68_HUMAN:P13746|1A11_HUMAN:P30447|1A23_HUMAN:P05534|1A24_HUMAN:P10314|1A32_HUMAN:P10319|1B58_HUMAN:P30490|1B52_HUMAN:P30464|1B15_HUMAN:P30504|1C04_HUMAN:P18465|1B57_HUMAN:P30457|1A66_HUMAN:P30512|1A29_HUMAN:tr|B0UXQ0|B0UXQ0_HUMAN:Q95604|1C17_HUMAN:Q29718|1B82_HUMAN:P30508|1C12_HUMAN:Q95365|1B38_HUMAN:P30…
FVYDEPGHAV	41.01	1132.52	10	1.3	1133.53	99.79	40000000	53200000	187000000	194000000	99500000	172000000	29100000	20000000	34200000	27900000	21600000	19200000							14	35241	SYSMHC00007_Seq44775_QE2_U87D.raw	22	2	2	2	3	1	1	1	1	0	0	0	0	3	2	2	2	0	0	Q9NZM1|MYOF_HUMAN
KMQQNGYENPTYK	41.01	1599.74	13	2.9	534.254	68.91													801000		110000	5400000	3420000	5050000	18	20912	SYSMHC00007_Seq44779_QE2_LNT229D.raw	6	0	0	0	0	0	0	0	0	1	0	1	1	0	0	0	0	1	2	tr|E9PG40|E9PG40_HUMAN:P05067|A4_HUMAN
RIHPVSTMVK	40.99	1166.66	10	2.5	389.895	65.43													198000000	99900000	77200000	122000000	140000000	101000000	17	18667	SYSMHC00007_Seq44778_QE2_LNT229.raw	11	0	0	0	0	0	0	0	0	2	2	2	2	0	0	0	0	1	2	P07195|LDHB_HUMAN
SGYSQSTDTSGYGQSS	40.98	1610.63	16	2.6	806.326	76.24						1010000	682000		1770000	282000	745000				574000		154000	627000	14	23878	SYSMHC00007_Seq44775_QE2_U87D.raw	8	0	0	0	0	1	0	1	1	0	0	0	1	0	1	1	0	1	1	P35637|FUS_HUMAN:tr|H3BPE7|H3BPE7_HUMAN
GPDCPPPPPPPPPNN	40.98	1491.68	15	5.3	746.852	91.55									5210000	10800000	0								7	30976	SYSMHC00007_Seq44768_QE2_T98GD.raw	9	0	0	0	0	0	0	4	1	0	0	0	0	0	0	4	0	0	0	tr|A0A087WUL4|A0A087WUL4_HUMAN:tr|A0A087WX23|A0A087WX23_HUMAN
TPQDATSAPEETK	40.98	1373.63	13	4	687.826	57.34							1200000	850000	260000	391000			698000			276000			5	15646	SYSMHC00007_Seq44766_QE2_T98G.raw	6	0	0	0	0	1	1	1	0	1	0	1	0	0	0	1	0	0	0	O60306|AQR_HUMAN
VHVRLPPGFSA	40.97	1178.66	11	7	590.339	114.04							6450000	27000000		13200000	43400000	44300000							8	41994	SYSMHC00007_Seq44769_QE2_T98GD.raw	38	0	0	0	0	6	7	6	10	0	0	0	0	0	0	0	9	0	0	tr|E9PF10|E9PF10_HUMAN:O75694|NU155_HUMAN
IQRTPKIQVYS	40.97	1331.76	11	2.8	666.887	89.54	241000000	9540000	2260000000	355000000	366000000	1590000000	1130000000	222000000	788000000	497000000		912000000	210000000	80800000	195000000	337000000	83500000	362000000	17	29261	SYSMHC00007_Seq44778_QE2_LNT229.raw	82	6	1	4	5	6	5	4	0	4	4	5	4	6	6	5	7	6	4	P61769|B2MG_HUMAN
EEFEKLYASY	40.96	1277.58	10	4.2	639.801	123.6		4300000	3490000	14800000		4440000													3	45980	SYSMHC00007_Seq44764_QE2_U87D.raw	4	0	1	1	0	0	0	0	0	0	0	0	0	1	1	0	0	0	0	P23921|RIR1_HUMAN
EEHTSAVNKMF	40.96	1291.59	11	2.7	646.802	89.83			537000	1170000		1520000													3	29992	SYSMHC00007_Seq44764_QE2_U87D.raw	3	0	0	1	0	0	0	0	0	0	0	0	0	1	1	0	0	0	0	tr|D6RAJ6|D6RAJ6_HUMAN:Q9UKT5|FBX4_HUMAN
AEKNVEKKIDKY	40.95	1463.8	12	5.5	488.943	54.59		618000	1250000	5250000	2990000	2410000													3	14165	SYSMHC00007_Seq44764_QE2_U87D.raw	5	0	1	1	1	0	0	0	0	0	0	0	0	1	1	0	0	0	0	P40429|RL13A_HUMAN:tr|M0QYS1|M0QYS1_HUMAN
HSQGLGGHYADS	40.95	1227.53	12	4.7	614.774	60.5			490000	286000		1250000			497000	328000			2160000		2920000	1310000	676000	4220000	11	17369	SYSMHC00007_Seq44772_QE2_LNT229D.raw	11	0	0	1	0	0	0	1	0	1	0	1	1	1	1	1	0	2	1	tr|A0A087WZ13|A0A087WZ13_HUMAN:tr|E9PAU2|E9PAU2_HUMAN
FDAERDALNIETAIKTKGVDE	40.94	2334.17	21	4.8	779.068	139.39																		1260000	18	53260	SYSMHC00007_Seq44779_QE2_LNT229D.raw	1	0	0	0	0	0	0	0	0	0	0	0	0	0	0	0	0	0	1	P07355|ANXA2_HUMAN
ILGPMFSGK	40.94	948.51	9	3.3	949.521	117.66													717000000	45100000	281000000	761000000	902000000	1820000000	18	43264	SYSMHC00007_Seq44779_QE2_LNT229D.raw	28	0	0	0	0	0	0	0	0	5	4	6	5	0	0	0	0	4	4	tr|K7ES52|K7ES52_HUMAN:tr|K7ERJ1|K7ERJ1_HUMAN:P04183|KITH_HUMAN:tr|K7ERV3|K7ERV3_HUMAN
AHWDKKLTKA	40.94	1196.67	10	2.1	599.342	56.41							151000000	124000000	27100000	115000000	223000000	10600000							5	15226	SYSMHC00007_Seq44766_QE2_T98G.raw	17	0	0	0	0	3	3	3	3	0	0	0	0	0	0	3	2	0	0	O60216|RAD21_HUMAN
YVTTSTRTYSLGSA	40.93	1505.74	14	2.8	753.878	97.1												513000						770000	18	34124	SYSMHC00007_Seq44779_QE2_LNT229D.raw	2	0	0	0	0	0	0	0	0	0	0	0	0	0	0	0	1	0	1	P08670|VIME_HUMAN
ALYPHFPAH	40.93	1051.52	9	3.3	526.771	104.24													367000000	262000000	103000000	169000000	160000000	157000000	17	35708	SYSMHC00007_Seq44778_QE2_LNT229.raw	33	0	0	0	0	0	0	0	0	6	5	7	5	0	0	0	0	4	6	Q9H1A4|APC1_HUMAN
KMQYATGPLLK	40.93	1248.69	11	1.2	625.353	99.29													56400000	30900000	9850000	51800000	54400000	22200000	17	33546	SYSMHC00007_Seq44778_QE2_LNT229.raw	18	0	0	0	0	0	0	0	0	4	3	3	3	0	0	0	0	2	3	P62341|SELT_HUMAN:tr|A0A087WVA1|A0A087WVA1_HUMAN:tr|F8WBD0|F8WBD0_HUMAN
FIGNSTAIQELFKRISEQ	40.92	2080.1	18	12	694.381	167.77												1220000						1120000	18	65965	SYSMHC00007_Seq44779_QE2_LNT229D.raw	2	0	0	0	0	0	0	0	0	0	0	0	0	0	0	0	1	0	1	P07437|TBB5_HUMAN:P68371|TBB4B_HUMAN:Q9BVA1|TBB2B_HUMAN:Q13885|TBB2A_HUMAN:Q13509|TBB3_HUMAN:tr|A0A0B4J269|A0A0B4J269_HUMAN:Q9BUF5|TBB6_HUMAN
ALLEVVQSGGKNIEL	40.91	1568.88	15	8.1	785.452	143.07								1780000		904000	3420000								8	55982	SYSMHC00007_Seq44769_QE2_T98GD.raw	4	0	0	0	0	0	1	1	2	0	0	0	0	0	0	0	0	0	0	O14818|PSA7_HUMAN
FLYTGEGDTV	40.91	1100.5	10	4.8	1101.52	122.67	13400000	4850000	31200000	42300000	30300000	43300000	23200000	32100000	18700000	21700000	31300000	17400000							5	45689	SYSMHC00007_Seq44766_QE2_T98G.raw	28	3	2	2	2	2	3	2	3	0	0	0	0	2	3	2	2	0	0	P98170|XIAP_HUMAN
SGISSVPTPSPLGPLAGSPVIAAANPLGM(+15.99)PVPAAAGAQQ	40.91	3563.87	39	7.6	1188.97	168.79													679000						9	66555	SYSMHC00007_Seq44770_QE2_LNT229.raw	1	0	0	0	0	0	0	0	0	1	0	0	0	0	0	0	0	0	0	P68400|CSK21_HUMAN	Oxidation (M)	M29:Oxidation (M):1000.00
AEMLPGVLQQF	40.9	1231.63	11	5.3	1232.64	167.24	287000000	9100000	14800000	161000000	70300000	54800000													3	66883	SYSMHC00007_Seq44764_QE2_U87D.raw	21	11	1	3	3	0	0	0	0	0	0	0	0	1	2	0	0	0	0	Q92597|NDRG1_HUMAN
HVQPQPQPKPQVQLHVQS	40.9	2074.11	18	4.9	692.38	81.59				994000		3510000													3	26117	SYSMHC00007_Seq44764_QE2_U87D.raw	2	0	0	1	0	0	0	0	0	0	0	0	0	0	1	0	0	0	0	Q15942|ZYX_HUMAN
TLPTKETIEQEK	40.89	1415.75	12	4.8	708.886	78.69	168000000	155000000	155000000	849000000	490000000	116000000	821000000	518000000	116000000	442000000	469000000	23300000	404000000	137000000	34100000	187000000	157000000	71900000	10	25416	SYSMHC00007_Seq44771_QE2_LNT229.raw	83	6	5	5	5	5	5	5	5	5	4	5	4	5	5	4	3	4	3	P63313|TYB10_HUMAN
FLDPDIGGVAV	40.89	1101.57	11	4.9	1102.58	151.19							14700000	12800000	5930000	9300000	5700000	23900000							8	59944	SYSMHC00007_Seq44769_QE2_T98GD.raw	17	0	0	0	0	3	3	2	3	0	0	0	0	0	0	2	4	0	0	Q6N021|TET2_HUMAN:tr|E7EQS8|E7EQS8_HUMAN
VPVSVVSDSY	40.87	1050.52	10	4.5	1051.54	112.68																1400000	484000	3310000	11	41434	SYSMHC00007_Seq44772_QE2_LNT229D.raw	3	0	0	0	0	0	0	0	0	0	0	1	1	0	0	0	0	0	1	tr|A0A0C4DFS8|A0A0C4DFS8_HUMAN:P43490|NAMPT_HUMAN
NSQTKPGGLFGTSSF	40.86	1526.74	15	4.3	764.379	129.73									3860000			11200000						3070000	18	48852	SYSMHC00007_Seq44779_QE2_LNT229D.raw	3	0	0	0	0	0	0	0	0	0	0	0	0	0	0	1	1	0	1	P52948|NUP98_HUMAN
GFVKVVKNKAYF	40.86	1398.8	12	2.4	467.276	98.8												12000000			2110000			4530000	16	32695	SYSMHC00007_Seq44777_QE2_T98GD.raw	3	0	0	0	0	0	0	0	0	0	0	0	0	0	0	0	1	1	1	P46777|RL5_HUMAN
FPVSDGSNY	40.85	984.419	9	2.1	985.428	104.03															831000	3570000	4130000	12800000	18	37288	SYSMHC00007_Seq44779_QE2_LNT229D.raw	12	0	0	0	0	0	0	0	0	0	0	2	3	0	0	0	0	1	6	Q969N2|PIGT_HUMAN
FVDDGTETHF	40.82	1166.49	10	4	1167.5	100.53	14000000	20200000	57800000	117000000	48500000	94000000													3	35132	SYSMHC00007_Seq44764_QE2_U87D.raw	11	1	2	3	2	0	0	0	0	0	0	0	0	1	2	0	0	0	0	Q9NVQ4|FAIM1_HUMAN
TPNPALKNGQYW	40.81	1387.69	12	1.8	694.853	110.8													14000000	10800000		9300000	7450000		11	40598	SYSMHC00007_Seq44772_QE2_LNT229D.raw	7	0	0	0	0	0	0	0	0	2	2	1	2	0	0	0	0	0	0	Q6UVK1|CSPG4_HUMAN
KARVITEEEKNFK	40.81	1590.87	13	5.2	531.301	65.09													3940000	1900000			2380000		10	19331	SYSMHC00007_Seq44771_QE2_LNT229.raw	3	0	0	0	0	0	0	0	0	1	1	0	1	0	0	0	0	0	0	P26373|RL13_HUMAN
RLQQALAEQQ(+.98)QQNNTSGK	40.81	2042.01	18	16.5	681.69	66.27																	0		12	19721	SYSMHC00007_Seq44773_QE2_LNT229D.raw	1	0	0	0	0	0	0	0	0	0	0	0	1	0	0	0	0	0	0	tr|I3L2J1|I3L2J1_HUMAN:Q9Y3C7|MED31_HUMAN	Deamidation (NQ)	Q10:Deamidation (NQ):0.00
RLPKGAVLYK	40.8	1143.71	10	3.3	382.246	75.27													119000000	60800000	33100000	117000000	112000000	75000000	17	22949	SYSMHC00007_Seq44778_QE2_LNT229.raw	11	0	0	0	0	0	0	0	0	2	2	2	2	0	0	0	0	1	2	tr|D6RAN8|D6RAN8_HUMAN:tr|H7C5U8|H7C5U8_HUMAN:Q9P0M9|RM27_HUMAN
RLIEKKFGTMTEK	40.8	1579.88	13	2.5	527.634	70.7													43400000	22900000	9140000	107000000	91700000	67800000	11	22043	SYSMHC00007_Seq44772_QE2_LNT229D.raw	13	0	0	0	0	0	0	0	0	3	1	2	2	0	0	0	0	2	3	Q8NEC5|CTSR1_HUMAN
THLAEALHQA	40.8	1089.56	10	6.4	545.789	77.35								4610000		8670000	10400000	2510000							6	24118	SYSMHC00007_Seq44767_QE2_T98G.raw	5	0	0	0	0	0	1	1	1	0	0	0	0	0	0	0	2	0	0	Q9BWS9|CHID1_HUMAN
AIMDPLPLRTK	40.79	1253.72	11	3.2	627.868	114.91													7740000			12000000	15000000	20200000	18	42006	SYSMHC00007_Seq44779_QE2_LNT229D.raw	6	0	0	0	0	0	0	0	0	1	0	2	1	0	0	0	0	0	2	P35869|AHR_HUMAN
TQEKNTLPTKETIE	40.79	1630.84	14	3	816.43	78.14	4450000		489000	2720000															3	24527	SYSMHC00007_Seq44764_QE2_U87D.raw	3	1	0	1	0	0	0	0	0	0	0	0	0	1	0	0	0	0	0	P63313|TYB10_HUMAN
HRAASSAAQGAFQGN	40.79	1471.69	15	2.2	736.855	59.7		199000	19100000	7390000	2910000	135000000	20700000	471000	18800000	21300000	14200000	13600000	1230000		45500000	24100000		91300000	5	16708	SYSMHC00007_Seq44766_QE2_T98G.raw	32	0	1	1	1	2	1	2	2	1	0	2	0	3	4	2	3	3	4	O15127|SCAM2_HUMAN
ATFRFPGALQH	40.79	1243.65	11	9.8	415.56	116.84													23100000	3840000	13500000	10400000	13700000	20100000	10	42525	SYSMHC00007_Seq44771_QE2_LNT229.raw	13	0	0	0	0	0	0	0	0	2	2	3	3	0	0	0	0	2	1	Q9NUA8|ZBT40_HUMAN
TEITDDLHFY	40.79	1252.56	10	6.3	1253.58	138.61	89300000	23900000		114000000	61000000	102000000													3	53318	SYSMHC00007_Seq44764_QE2_U87D.raw	12	3	1	4	2	0	0	0	0	0	0	0	0	0	2	0	0	0	0	Q7KZF4|SND1_HUMAN
DIRPEIHENYRING	40.78	1724.86	14	2	575.962	96.93			2890000			9540000									1110000				13	32802	SYSMHC00007_Seq44774_QE2_U87.raw	3	0	0	0	0	0	0	0	0	0	0	0	0	1	1	0	0	1	0	O75348|VATG1_HUMAN
KTYGEIFEKF	40.78	1260.64	10	4.9	631.33	123.73													397000000	278000000	23900000	382000000	567000000	102000000	18	46076	SYSMHC00007_Seq44779_QE2_LNT229D.raw	25	0	0	0	0	0	0	0	0	4	4	4	5	0	0	0	0	4	4	O95298|NDUC2_HUMAN
FHNPHVNPLPTGYEDE	40.78	1864.84	16	5.9	622.624	105.74						8310000									3730000			7180000	17	36344	SYSMHC00007_Seq44778_QE2_LNT229.raw	3	0	0	0	0	0	0	0	0	0	0	0	0	0	1	0	0	1	1	P12074|CX6A1_HUMAN
VEKGIIDPTKVVRTAL	40.78	1738.04	16	3.8	580.355	128.59									6060000			16000000						20300000	18	48321	SYSMHC00007_Seq44779_QE2_LNT229D.raw	3	0	0	0	0	0	0	0	0	0	0	0	0	0	0	1	1	0	1	P10809|CH60_HUMAN
RFGIVTSSAGTGTTEDTEAKK	40.76	2155.08	21	5.4	719.37	82.14													399000	743000					10	26984	SYSMHC00007_Seq44771_QE2_LNT229.raw	2	0	0	0	0	0	0	0	0	1	1	0	0	0	0	0	0	0	0	P82979|SARNP_HUMAN:tr|H0YHG0|H0YHG0_HUMAN
AAGAGKVTKSAQKAQKAK	40.76	1742.02	18	0.6	581.68	46.21																		249000	18	10564	SYSMHC00007_Seq44779_QE2_LNT229D.raw	1	0	0	0	0	0	0	0	0	0	0	0	0	0	0	0	0	0	1	P68104|EF1A1_HUMAN:Q5VTE0|EF1A3_HUMAN
TPNPALKNGQYWV	40.76	1486.76	13	3.8	744.389	119.82													10800000		5330000	6640000	8750000	6250000	11	44711	SYSMHC00007_Seq44772_QE2_LNT229D.raw	7	0	0	0	0	0	0	0	0	1	0	2	2	0	0	0	0	1	1	Q6UVK1|CSPG4_HUMAN
KLISSDGHEFIVK	40.76	1471.8	13	5	491.611	97													132000000	62100000	35800000	76700000	85700000	52500000	17	32539	SYSMHC00007_Seq44778_QE2_LNT229.raw	19	0	0	0	0	0	0	0	0	3	3	3	4	0	0	0	0	3	3	Q15369|ELOC_HUMAN:tr|E5RHG8|E5RHG8_HUMAN
SDSAQGSDVSLTACKV	40.76	1566.72	16	2.8	784.369	108.7						4970000			0	293000									15	38088	SYSMHC00007_Seq44776_QE2_T98G.raw	3	0	0	0	0	0	0	1	0	0	0	0	0	0	1	1	0	0	0	tr|A0A140T9I0|A0A140T9I0_HUMAN:P01892|1A02_HUMAN:P04439|1A03_HUMAN:P10316|1A69_HUMAN:P01891|1A68_HUMAN:P13746|1A11_HUMAN:P30447|1A23_HUMAN:P05534|1A24_HUMAN:Q09160|1A80_HUMAN
GSNVKIVKVKKE	40.75	1327.82	12	5	443.616	50.63									1580000									1240000	15	11982	SYSMHC00007_Seq44776_QE2_T98G.raw	2	0	0	0	0	0	0	0	0	0	0	0	0	0	0	1	0	0	1	P56381|ATP5E_HUMAN
TDVSSAKNVVLPTETEVAPAKDVTLL	40.75	2696.45	26	5.7	899.828	141.06	1380000			2800000			899000						2020000						3	54528	SYSMHC00007_Seq44764_QE2_U87D.raw	4	1	0	1	0	1	0	0	0	1	0	0	0	0	0	0	0	0	0	tr|E7EVA0|E7EVA0_HUMAN:P27816|MAP4_HUMAN
GPRAEEYEFLTPVEEAPK	40.74	2061.01	18	6.7	688.014	127.18													677000	1210000		1690000	1550000	9610000	18	47674	SYSMHC00007_Seq44779_QE2_LNT229D.raw	6	0	0	0	0	0	0	0	0	1	1	1	1	0	0	0	0	0	2	P52565|GDIR1_HUMAN:tr|J3KRE2|J3KRE2_HUMAN
RIVDGKVVSETNDTKVL	40.74	1872.03	17	-0.1	625.018	90.77					6120000							1290000							16	29109	SYSMHC00007_Seq44777_QE2_T98GD.raw	2	0	0	0	1	0	0	0	0	0	0	0	0	0	0	0	1	0	0	P05783|K1C18_HUMAN
TPSGTNVGSSGRSP	40.74	1302.62	14	2.7	652.317	58.7			270000	1840000		1320000							4120000		509000				9	16606	SYSMHC00007_Seq44770_QE2_LNT229.raw	6	0	0	2	0	0	0	0	0	1	0	0	0	1	1	0	0	1	0	P60468|SC61B_HUMAN
FMGDFVDRGFYSV	40.74	1538.69	13	6.8	770.356	155.93				886000	1070000														3	61678	SYSMHC00007_Seq44764_QE2_U87D.raw	2	0	0	1	1	0	0	0	0	0	0	0	0	0	0	0	0	0	0	P60510|PP4C_HUMAN
SPNIVIALSGNKADLAN	40.74	1695.92	17	4.8	848.969	135.77																155000		2370000	18	51622	SYSMHC00007_Seq44779_QE2_LNT229D.raw	2	0	0	0	0	0	0	0	0	0	0	1	0	0	0	0	0	0	1	P20339|RAB5A_HUMAN
SKQQLSAEELDAQLDA	40.73	1744.85	16	5.3	873.436	117.74	1560000	229000					4070000	6910000	1200000	3750000	3060000	3860000	3900000	4140000	804000	1820000	4310000	3080000	6	42674	SYSMHC00007_Seq44767_QE2_T98G.raw	15	1	1	0	0	2	1	1	1	1	1	1	1	0	0	1	1	1	1	Q86V81|THOC4_HUMAN:tr|E9PB61|E9PB61_HUMAN
LPAAGVGDMVM	40.73	1059.51	11	5.7	1060.52	137.05																282000	298000	5080000	11	52451	SYSMHC00007_Seq44772_QE2_LNT229D.raw	3	0	0	0	0	0	0	0	0	0	0	1	1	0	0	0	0	0	1	P62829|RL23_HUMAN
RIYKSVIQAVQK	40.73	1431.86	12	2.4	478.294	84.3													5310000	3090000	2600000	6650000		6680000	17	26944	SYSMHC00007_Seq44778_QE2_LNT229.raw	5	0	0	0	0	0	0	0	0	1	1	1	0	0	0	0	0	1	1	O95197|RTN3_HUMAN
VPPVQVSPLIKLG	40.72	1345.83	13	6	673.928	144.69			7960000						5240000			22700000			3890000			10100000	18	55652	SYSMHC00007_Seq44779_QE2_LNT229D.raw	10	0	0	0	0	0	0	0	0	0	0	0	0	2	0	2	3	1	2	P56385|ATP5I_HUMAN
AASSHVPIQK	40.72	1036.57	10	5.4	519.293	56.18													11400000	23600000	23200000	42900000	80000000	37200000	17	14678	SYSMHC00007_Seq44778_QE2_LNT229.raw	14	0	0	0	0	0	0	0	0	2	2	2	3	0	0	0	0	3	2	tr|K4DI93|K4DI93_HUMAN:Q13620|CUL4B_HUMAN
SLYDSKIWTTK	40.71	1340.7	11	-0.3	671.356	112.83													32800000	7150000	9900000	25300000	21400000	28100000	18	41124	SYSMHC00007_Seq44779_QE2_LNT229D.raw	16	0	0	0	0	0	0	0	0	2	2	3	3	0	0	0	0	2	4	tr|Q5MJ34|Q5MJ34_HUMAN:tr|B7Z7M5|B7Z7M5_HUMAN:Q9NUX5|POTE1_HUMAN:tr|A8MTK3|A8MTK3_HUMAN
VDKVIQAQTAFSANPA	40.71	1658.86	16	5.9	830.443	107.35															3090000			6330000	18	38866	SYSMHC00007_Seq44779_QE2_LNT229D.raw	2	0	0	0	0	0	0	0	0	0	0	0	0	0	0	0	0	1	1	O00560|SDCB1_HUMAN:tr|G5EA09|G5EA09_HUMAN:tr|B4DHN5|B4DHN5_HUMAN:tr|E9PBU7|E9PBU7_HUMAN
PAGVPMSTYLKM	40.7	1293.65	12	2.5	647.832	138.02						5690000			6240000			13700000			9870000			36800000	18	52644	SYSMHC00007_Seq44779_QE2_LNT229D.raw	6	0	0	0	0	0	0	0	0	0	0	0	0	0	1	1	1	1	2	Q69YU5|CL073_HUMAN
RQVSITGFFQRK	40.68	1465.82	12	6.3	489.615	112.11													42200000	20600000	15000000	21300000	16000000	13200000	10	40471	SYSMHC00007_Seq44771_QE2_LNT229.raw	11	0	0	0	0	0	0	0	0	2	2	2	2	0	0	0	0	1	2	Q15054|DPOD3_HUMAN:tr|H0YEX7|H0YEX7_HUMAN
SRSGGGGGGGLGSGGSIRSSY	40.68	1811.85	21	4.2	604.96	80.24		683000	8530000	5580000	20500000	10500000	0	11600000		4220000	6890000	5930000	6170000	4200000	4210000	4700000	21100000	14700000	18	26169	SYSMHC00007_Seq44779_QE2_LNT229D.raw	21	0	1	1	2	1	1	1	1	1	1	1	2	2	1	0	2	1	2	P35527|K1C9_HUMAN
VRPPVPLPAPSHPASTNEPIVLED	40.67	2531.34	24	3.2	844.789	127.73							4140000	5620000	13400000	26100000	18700000	42300000						3800000	16	46368	SYSMHC00007_Seq44777_QE2_T98GD.raw	11	0	0	0	0	1	1	2	2	0	0	0	0	0	0	2	2	0	1	O94776|MTA2_HUMAN
RLFSSKSSGKSSSGSSK	40.66	1715.88	17	3.3	572.969	46.95													951000	118000		992000			9	11084	SYSMHC00007_Seq44770_QE2_LNT229.raw	3	0	0	0	0	0	0	0	0	1	1	1	0	0	0	0	0	0	0	Q9NPA0|EMC7_HUMAN
RMFESENKILSK	40.66	1480.77	12	4.4	494.6	85.04													6160000			5270000	5400000		11	28792	SYSMHC00007_Seq44772_QE2_LNT229D.raw	3	0	0	0	0	0	0	0	0	1	0	1	1	0	0	0	0	0	0	Q13395|TARB1_HUMAN
PILKQLVSSSVH	40.65	1306.76	12	-0.8	654.387	108.05						7190000			3540000			12700000			1450000				16	36919	SYSMHC00007_Seq44777_QE2_T98GD.raw	5	0	0	0	0	0	0	0	0	0	0	0	0	0	1	1	2	1	0	Q9H3Q1|BORG4_HUMAN
GSHSMRYFFT	40.65	1231.54	10	2.4	1232.55	110.43	11200000	871000	177000000		222000000	16200000	183000000	222000000	107000000	91200000	30100000	348000000	19700000	42400000	56000000	161000000	81300000	596000000	5	39963	SYSMHC00007_Seq44766_QE2_T98G.raw	47	2	1	0	4	4	3	2	2	2	3	3	3	3	1	2	4	1	7	tr|A0A140T9I0|A0A140T9I0_HUMAN:P01892|1A02_HUMAN:P04439|1A03_HUMAN:Q09160|1A80_HUMAN:P10314|1A32_HUMAN
SLMDPDTKLIGNMAL	40.64	1617.81	15	7.7	809.919	155.53				2400000	2550000						944000	1960000							3	61490	SYSMHC00007_Seq44764_QE2_U87D.raw	4	0	0	1	1	0	0	0	1	0	0	0	0	0	0	0	1	0	0	O15145|ARPC3_HUMAN
KEYEPEMGKVY	40.64	1371.64	11	5.7	686.83	90.95			1150000	4470000	9080000	4230000													3	30523	SYSMHC00007_Seq44764_QE2_U87D.raw	5	0	0	1	2	0	0	0	0	0	0	0	0	1	1	0	0	0	0	P16615|AT2A2_HUMAN:tr|H7C5W9|H7C5W9_HUMAN
HWEQPVYTTLSRP	40.64	1612.8	13	3.3	538.609	112.74															10100000			3080000	17	39415	SYSMHC00007_Seq44778_QE2_LNT229.raw	3	0	0	0	0	0	0	0	0	0	0	0	0	0	0	0	0	1	2	P56693|SOX10_HUMAN
AIYLVTSLASK	40.62	1164.68	11	2.6	1165.69	131.56													44000000	1590000	10400000	39300000	54300000	48800000	18	49699	SYSMHC00007_Seq44779_QE2_LNT229D.raw	18	0	0	0	0	0	0	0	0	4	2	4	3	0	0	0	0	2	3	P55060|XPO2_HUMAN
STYDLMSSAYLSTK	40.62	1565.73	14	3.6	783.874	131.69																	645000		12	49871	SYSMHC00007_Seq44773_QE2_LNT229D.raw	1	0	0	0	0	0	0	0	0	0	0	0	1	0	0	0	0	0	0	Q99541|PLIN2_HUMAN
KVRLFPSEAVIAEGILK	40.62	1869.11	17	6.3	624.047	140.41													3210000			1250000	1260000		9	54203	SYSMHC00007_Seq44770_QE2_LNT229.raw	3	0	0	0	0	0	0	0	0	1	0	1	1	0	0	0	0	0	0	Q86SJ2|AMGO2_HUMAN
VVVTEIPKEEKDPGMGAMGGM(+15.99)GGGMGGGMF	40.61	2941.32	30	1.3	981.447	135.82												17100000						22000000	18	51646	SYSMHC00007_Seq44779_QE2_LNT229D.raw	3	0	0	0	0	0	0	0	0	0	0	0	0	0	0	0	1	0	2	P10809|CH60_HUMAN	Oxidation (M)	M21:Oxidation (M):28.36
GQYGNPLNKYIRH	40.6	1558.8	13	5.7	520.61	102.81													23000000		8860000				17	35105	SYSMHC00007_Seq44778_QE2_LNT229.raw	2	0	0	0	0	0	0	0	0	1	0	0	0	0	0	0	0	1	0	O14672|ADA10_HUMAN
GEPRFIAVGYVDDT	40.6	1537.74	14	1.7	769.879	131.39						4650000												2320000	18	49617	SYSMHC00007_Seq44779_QE2_LNT229D.raw	2	0	0	0	0	0	0	0	0	0	0	0	0	0	1	0	0	0	1	tr|A0A140T9I0|A0A140T9I0_HUMAN:P01892|1A02_HUMAN:P04439|1A03_HUMAN:P10316|1A69_HUMAN:P01891|1A68_HUMAN:P13746|1A11_HUMAN:P30447|1A23_HUMAN:P05534|1A24_HUMAN:P10314|1A32_HUMAN:P10319|1B58_HUMAN:P30490|1B52_HUMAN:P30464|1B15_HUMAN:P30504|1C04_HUMAN:P18465|1B57_HUMAN:P30457|1A66_HUMAN:P30512|1A29_HUMAN:tr|B0UXQ0|B0UXQ0_HUMAN:Q95604|1C17_HUMAN:P30508|1C12_HUMAN:P30510|1C14_HUMAN:Q9TNN7|1C05_HUMAN:tr|…
TVETRDGQVINETSQ	40.59	1675.8	15	3.6	838.911	75.24	58500000	124000000	139000000	542000000	250000000	187000000	69600000	50800000	9450000	75300000	87900000	1820000	192000000	68600000	19400000	68300000	80800000	30900000	11	24165	SYSMHC00007_Seq44772_QE2_LNT229D.raw	78	5	7	7	6	3	3	4	4	4	4	4	4	6	6	3	2	3	3	P08670|VIME_HUMAN
DHFASVHSVSA	40.59	1155.53	11	4.5	578.775	79.23							58800000	34800000	27700000	71800000	64600000	5970000							7	25212	SYSMHC00007_Seq44768_QE2_T98GD.raw	15	0	0	0	0	3	3	2	2	0	0	0	0	0	0	3	2	0	0	Q9Y547|IFT25_HUMAN
GGSGGSHGGGSGFGGESGGSY	40.58	1713.66	21	7.9	857.845	78.81			410000		349000	1340000		154000	373000									1600000	4	24902	SYSMHC00007_Seq44765_QE2_U87D.raw	6	0	0	0	1	0	1	0	0	0	0	0	0	1	1	1	0	0	1	P35527|K1C9_HUMAN
AVHQQILSNK	40.58	1136.63	10	3.8	569.324	61.87													59500000	23700000	34800000	61600000	95400000	15700000	17	17130	SYSMHC00007_Seq44778_QE2_LNT229.raw	19	0	0	0	0	0	0	0	0	3	2	4	4	0	0	0	0	4	2	tr|C9J1J2|C9J1J2_HUMAN:tr|C9J9V6|C9J9V6_HUMAN:O75414|NDK6_HUMAN:tr|A0A0C4DG91|A0A0C4DG91_HUMAN
AVYAAEKVIGAGK	40.58	1275.72	13	5.1	638.87	89.14													13300000		281000	11100000	11600000		9	30928	SYSMHC00007_Seq44770_QE2_LNT229.raw	7	0	0	0	0	0	0	0	0	2	0	2	2	0	0	0	0	1	0	tr|E9PND2|E9PND2_HUMAN:P21291|CSRP1_HUMAN
AVNKYVIGWK	40.57	1176.67	10	5	589.343	102.76													991000				1050000	830000	18	36689	SYSMHC00007_Seq44779_QE2_LNT229D.raw	3	0	0	0	0	0	0	0	0	1	0	0	1	0	0	0	0	0	1	Q9P2F8|SI1L2_HUMAN
LIPKFLMANGQLVKML	40.56	1815.05	16	1.7	606.025	163.04																		1310000	18	63864	SYSMHC00007_Seq44779_QE2_LNT229D.raw	1	0	0	0	0	0	0	0	0	0	0	0	0	0	0	0	0	0	1	P31150|GDIA_HUMAN:P50395|GDIB_HUMAN
TMYELESSRSMQK	40.56	1588.72	13	4	795.372	87.23													7180000			3640000			9	29999	SYSMHC00007_Seq44770_QE2_LNT229.raw	3	0	0	0	0	0	0	0	0	2	0	1	0	0	0	0	0	0	0	Q8WVT3|TPC12_HUMAN
KTYIPPKGETKK	40.55	1388.8	12	3.1	463.943	47.92													203000000	84400000	41600000	222000000	314000000	130000000	11	11558	SYSMHC00007_Seq44772_QE2_LNT229D.raw	63	0	0	0	0	0	0	0	0	10	10	12	9	0	0	0	0	8	14	B2RPK0|HGB1A_HUMAN:P09429|HMGB1_HUMAN:tr|Q5T7C4|Q5T7C4_HUMAN
HLKNTMETIDWK	40.55	1514.76	12	5.9	505.929	97.09														6690000			7590000		10	33737	SYSMHC00007_Seq44771_QE2_LNT229.raw	2	0	0	0	0	0	0	0	0	0	1	0	1	0	0	0	0	0	0	P04233|HG2A_HUMAN
MPVDPNEPTY	40.54	1161.5	10	3.1	1162.51	105.46													47100000	17500000	33700000	44500000	31700000	128000000	18	37970	SYSMHC00007_Seq44779_QE2_LNT229D.raw	31	0	0	0	0	0	0	0	0	4	5	5	5	0	0	0	0	6	6	Q9UNL4|ING4_HUMAN
RVFHGNETTK	40.54	1187.6	10	-0.4	396.875	47.71													51100000	27400000	16300000	52800000	82600000	28300000	17	11006	SYSMHC00007_Seq44778_QE2_LNT229.raw	12	0	0	0	0	0	0	0	0	2	2	2	2	0	0	0	0	2	2	Q02224|CENPE_HUMAN
HMQNTPGFM(+15.99)YK	40.54	1368.6	11	7.2	685.31	80.74													1260000	945000		1450000	1750000		11	26774	SYSMHC00007_Seq44772_QE2_LNT229D.raw	4	0	0	0	0	0	0	0	0	1	1	1	1	0	0	0	0	0	0	Q9NVP1|DDX18_HUMAN	Oxidation (M)	M9:Oxidation (M):110.43
VLIDVGTGYYV	40.54	1197.63	11	3.2	1198.64	154.09	138000000	16400000	48100000	186000000	137000000	44200000	20700000	53200000	500000	45400000	59400000	54900000							8	61311	SYSMHC00007_Seq44769_QE2_T98GD.raw	45	5	2	7	5	2	3	5	6	0	0	0	0	3	3	1	3	0	0	Q99471|PFD5_HUMAN:tr|H3BPF6|H3BPF6_HUMAN
VRTNGKEPELLEPIPYEFMA	40.54	2332.18	20	6.4	778.405	156.52									1160000			31200000			11600000			28700000	18	60951	SYSMHC00007_Seq44779_QE2_LNT229D.raw	6	0	0	0	0	0	0	0	0	0	0	0	0	0	0	1	2	1	2	P46778|RL21_HUMAN
TKETIEQEKRSEIS	40.54	1676.86	14	2	839.438	59.7	2830000	5990000		19400000	13700000		28200000	15900000	2250000	14700000	24300000		12200000	5160000		3620000	4530000	1050000	8	16756	SYSMHC00007_Seq44769_QE2_T98GD.raw	26	2	2	3	2	3	2	2	3	2	1	1	1	0	0	1	0	0	1	P63313|TYB10_HUMAN
YPTQPGQGY	40.53	1009.45	9	1.6	1010.46	90.4													84800000	38500000	50000000	125000000	98900000	245000000	18	30932	SYSMHC00007_Seq44779_QE2_LNT229D.raw	26	0	0	0	0	0	0	0	0	4	3	6	4	0	0	0	0	3	6	P35637|FUS_HUMAN:tr|H3BPE7|H3BPE7_HUMAN
FLLDPYKYMTL	40.52	1402.72	11	11.3	1403.74	167.93	12100000	67300		9040000	7270000		41200000	21700000	657000	103000000	42400000	1470000							16	66122	SYSMHC00007_Seq44777_QE2_T98GD.raw	12	1	1	1	1	1	1	2	1	0	0	0	0	0	0	1	2	0	0	Q9UIG0|BAZ1B_HUMAN
RMFGGPGTASRPSSS	40.52	1493.7	15	3.4	498.911	71.77						3330000							8320000	2360000	4600000	8060000		13300000	11	22548	SYSMHC00007_Seq44772_QE2_LNT229D.raw	6	0	0	0	0	0	0	0	0	1	1	1	0	0	1	0	0	1	1	P08670|VIME_HUMAN
SRLPLGGWAEDGQSAS	40.51	1629.77	16	3.6	815.898	123.26									846000			10100000							15	44709	SYSMHC00007_Seq44776_QE2_T98G.raw	3	0	0	0	0	0	0	0	0	0	0	0	0	0	0	1	2	0	0	Q7Z3C6|ATG9A_HUMAN
AGEDMEISVKELR	40.51	1475.73	13	1.8	738.873	107.77						34600000			670000			5470000							14	39220	SYSMHC00007_Seq44775_QE2_U87D.raw	4	0	0	0	0	0	0	0	0	0	0	0	0	0	2	1	1	0	0	P07384|CAN1_HUMAN
KTYGEIFEKFHPIR	40.51	1763.94	14	2.7	588.987	115.36													4310000			5280000	3600000		9	42945	SYSMHC00007_Seq44770_QE2_LNT229.raw	3	0	0	0	0	0	0	0	0	1	0	1	1	0	0	0	0	0	0	O95298|NDUC2_HUMAN
THNYGIGAAA	40.5	973.462	10	3.7	974.473	78.47							513000000	272000000	290000000	419000000	467000000	38400000							8	25267	SYSMHC00007_Seq44769_QE2_T98GD.raw	18	0	0	0	0	3	3	2	3	0	0	0	0	0	0	4	3	0	0	Q86Y39|NDUAB_HUMAN
GMYGKIAVMEL	40.5	1210.61	11	5.3	1211.62	141.64		4670000		50700000	49500000		54100000	69100000	9420000	62300000	102000000	57200000							8	55295	SYSMHC00007_Seq44769_QE2_T98GD.raw	15	0	1	2	2	2	2	2	2	0	0	0	0	0	0	1	1	0	0	tr|F5GY55|F5GY55_HUMAN:Q16531|DDB1_HUMAN
VGTDEEEETAKESTAEKDEL	40.5	2208.98	20	3.9	737.335	91.04			2350000			9480000								1170000	789000		920000	3140000	10	31026	SYSMHC00007_Seq44771_QE2_LNT229.raw	6	0	0	0	0	0	0	0	0	0	1	0	1	1	1	0	0	1	1	P14625|ENPL_HUMAN
RLLSMAKPVYH	40.5	1313.73	11	5.1	438.919	87.93														5210000		6350000	4630000		10	29599	SYSMHC00007_Seq44771_QE2_LNT229.raw	3	0	0	0	0	0	0	0	0	0	1	1	1	0	0	0	0	0	0	O75643|U520_HUMAN
VIYNPATQADWTAK	40.49	1576.79	14	7.6	789.408	116.6																		586000	18	42775	SYSMHC00007_Seq44779_QE2_LNT229D.raw	1	0	0	0	0	0	0	0	0	0	0	0	0	0	0	0	0	0	1	P35580|MYH10_HUMAN
ANGVMNSLQDRYGSY	40.49	1673.75	15	5.7	837.885	119.77															86900			670000	18	44241	SYSMHC00007_Seq44779_QE2_LNT229D.raw	2	0	0	0	0	0	0	0	0	0	0	0	0	0	0	0	0	1	1	tr|G5E9L0|G5E9L0_HUMAN:Q8N6H7|ARFG2_HUMAN
TAAPAAAAAPAKVE	40.48	1237.67	14	3.4	619.843	73.68	31500		381000	1640000	561000	697000	1390000			1170000	2160000		1940000	629000	288000	894000	758000		11	23435	SYSMHC00007_Seq44772_QE2_LNT229D.raw	13	1	0	1	1	1	0	1	1	1	1	1	1	1	1	0	0	1	0	P05388|RLA0_HUMAN
AVDKKAAGAGKVT	40.47	1214.7	13	2.6	608.358	47.32			837000	1240000	1860000	405000	3470000	3190000		5400000	3340000			5230000	1890000				7	11116	SYSMHC00007_Seq44768_QE2_T98GD.raw	14	0	0	1	1	2	2	2	1	0	2	0	0	1	1	0	0	1	0	P68104|EF1A1_HUMAN:Q5VTE0|EF1A3_HUMAN
EEILHKIVKY	40.46	1270.73	10	5.8	636.375	97.93	5570000	4520000	14300000	29300000	25300000	29300000													4	33762	SYSMHC00007_Seq44765_QE2_U87D.raw	13	2	2	3	2	0	0	0	0	0	0	0	0	2	2	0	0	0	0	Q9UIG0|BAZ1B_HUMAN
TVKSDNKDDDIDIDAI	40.46	1775.84	16	-1.6	888.927	109.14	4630000	18200000	35900000	16500000	29400000	59100000	10500000	19100000	20000000		30100000	12100000	7910000	2020000		2370000	1590000		11	39870	SYSMHC00007_Seq44772_QE2_LNT229D.raw	33	3	2	3	3	2	2	0	2	1	1	1	1	3	3	3	3	0	0	P55010|IF5_HUMAN
KTFLFSATMTK	40.45	1273.67	11	3.7	637.847	114.37													31100000	15600000	3650000	37400000	38600000	22200000	10	41455	SYSMHC00007_Seq44771_QE2_LNT229.raw	16	0	0	0	0	0	0	0	0	2	2	4	5	0	0	0	0	1	2	Q9H0S4|DDX47_HUMAN
YPDPVSIIQKY	40.44	1321.69	11	6.7	661.858	145.55													9610000			10900000	4330000	25400000	18	56036	SYSMHC00007_Seq44779_QE2_LNT229D.raw	19	0	0	0	0	0	0	0	0	5	0	3	4	0	0	0	0	0	7	tr|A0A0A0MSX9|A0A0A0MSX9_HUMAN:P41252|SYIC_HUMAN
YPFKPPKVTF	40.43	1222.67	10	4.8	612.348	126.98													491000000	205000000	152000000	643000000	601000000	912000000	18	47579	SYSMHC00007_Seq44779_QE2_LNT229D.raw	80	0	0	0	0	0	0	0	0	16	9	15	14	0	0	0	0	11	15	Q969T4|UB2E3_HUMAN:P51965|UB2E1_HUMAN:Q96LR5|UB2E2_HUMAN
YEVEIDGKTY	40.42	1215.57	10	4.6	1216.58	120.56	84800000	28900000	140000000	215000000	166000000	279000000													3	44540	SYSMHC00007_Seq44764_QE2_U87D.raw	15	2	2	3	3	0	0	0	0	0	0	0	0	2	3	0	0	0	0	tr|F8VRR3|F8VRR3_HUMAN:tr|F8VQZ7|F8VQZ7_HUMAN:P50579|MAP2_HUMAN
KVYIPPIINK	40.42	1183.73	10	3.3	592.876	112.45													13300000	15400000	42600000	17700000	11800000	12300000	17	39287	SYSMHC00007_Seq44778_QE2_LNT229.raw	11	0	0	0	0	0	0	0	0	2	1	3	1	0	0	0	0	2	2	Q96RW7|HMCN1_HUMAN
TPLTSMVVTKPED	40.41	1416.72	13	6.2	709.37	112.91														2360000			1250000		12	41341	SYSMHC00007_Seq44773_QE2_LNT229D.raw	2	0	0	0	0	0	0	0	0	0	1	0	1	0	0	0	0	0	0	tr|A0A087WW43|A0A087WW43_HUMAN
KNQSQGYNQWQQGQFWGQKP	40.41	2436.14	20	1.8	813.054	122.61															282000				17	43411	SYSMHC00007_Seq44778_QE2_LNT229.raw	1	0	0	0	0	0	0	0	0	0	0	0	0	0	0	0	0	1	0	Q00839|HNRPU_HUMAN
HQLAGPAPLLSTPAPE	40.41	1597.85	16	7.4	799.936	121.67									704000			2720000			936000		457000	2080000	18	45110	SYSMHC00007_Seq44779_QE2_LNT229D.raw	5	0	0	0	0	0	0	0	0	0	0	0	1	0	0	1	1	1	1	Q96AD5|PLPL2_HUMAN
SDTHSSTFDAGAGIALNDHF	40.4	2061.9	20	9.2	688.315	130.7																		1740000	18	49300	SYSMHC00007_Seq44779_QE2_LNT229D.raw	1	0	0	0	0	0	0	0	0	0	0	0	0	0	0	0	0	0	1	P04406|G3P_HUMAN
KLLDVVHPAAK	40.4	1189.72	11	4	397.582	86.65													521000000	238000000	75000000	420000000	441000000	130000000	17	27989	SYSMHC00007_Seq44778_QE2_LNT229.raw	22	0	0	0	0	0	0	0	0	5	4	4	5	0	0	0	0	3	1	Q99832|TCPH_HUMAN
VPVWIIHYY	40.38	1188.63	9	7.4	595.328	157.45														2830000	977000		11900000	5310000	17	58293	SYSMHC00007_Seq44778_QE2_LNT229.raw	4	0	0	0	0	0	0	0	0	0	1	0	1	0	0	0	0	1	1	O95139|NDUB6_HUMAN
HLGNVHDQDN	40.38	1147.5	10	4.2	574.76	48.9	85000	409000	2470000	6350000	1840000	4810000	8320000	3470000	7160000	3530000	2610000		18200000	5000000	5220000	17500000	25200000	10200000	10	12109	SYSMHC00007_Seq44771_QE2_LNT229.raw	24	1	1	2	2	2	1	1	1	1	1	1	2	2	2	2	0	1	1	Q8WW12|PCNP_HUMAN
HAADVTQTVHY	40.38	1240.58	11	0.9	621.3	78.94													4940000		629000	7460000	12300000	3900000	18	25571	SYSMHC00007_Seq44779_QE2_LNT229D.raw	5	0	0	0	0	0	0	0	0	1	0	1	1	0	0	0	0	1	1	Q14123|PDE1C_HUMAN:tr|A0A0A0MS69|A0A0A0MS69_HUMAN
AVQKAIPMYK	40.37	1147.64	10	2.1	574.83	83.48													210000000	104000000	20300000	171000000	190000000	179000000	17	26581	SYSMHC00007_Seq44778_QE2_LNT229.raw	18	0	0	0	0	0	0	0	0	3	3	3	4	0	0	0	0	2	3	P36543|VATE1_HUMAN
AVITSDGRMIVGTLK	40.37	1559.87	15	0.7	780.943	116.24													5160000		4340000	4270000	536000	1350000	18	42614	SYSMHC00007_Seq44779_QE2_LNT229D.raw	8	0	0	0	0	0	0	0	0	2	0	2	2	0	0	0	0	1	1	O95777|LSM8_HUMAN:tr|F2Z2Y6|F2Z2Y6_HUMAN:tr|C9JNV3|C9JNV3_HUMAN
M(+15.99)EPRAPWIEQEGPEYWDGETR	40.37	2591.14	21	3.9	864.723	131.16												2980000							16	48111	SYSMHC00007_Seq44777_QE2_T98GD.raw	2	0	0	0	0	0	0	0	0	0	0	0	0	0	0	0	2	0	0	tr|A0A140T9I0|A0A140T9I0_HUMAN:P01892|1A02_HUMAN	Oxidation (M)	M1:Oxidation (M):1000.00
KLLDHDNVKYLKK	40.37	1612.93	13	4.6	538.653	73.96													9120000	4940000	1640000	8350000			10	23252	SYSMHC00007_Seq44771_QE2_LNT229.raw	4	0	0	0	0	0	0	0	0	1	1	1	0	0	0	0	0	1	0	Q8TB36|GDAP1_HUMAN
FLDEKSGSFV	40.36	1127.55	10	9.4	1128.57	117.72		16300000	47700000	81300000		93000000	26200000	24000000	21600000	41000000	48000000								3	43166	SYSMHC00007_Seq44764_QE2_U87D.raw	12	0	1	2	0	1	1	2	1	0	0	0	0	1	2	1	0	0	0	Q969P5|FBX32_HUMAN
EEAQFETKKLY	40.35	1384.69	11	5.3	693.355	93.31	23700000	19300000	61000000	142000000	82400000	130000000													3	31632	SYSMHC00007_Seq44764_QE2_U87D.raw	18	3	2	4	3	0	0	0	0	0	0	0	0	3	3	0	0	0	0	O60613|SEP15_HUMAN:tr|A0A0B4J1S4|A0A0B4J1S4_HUMAN:tr|A0A087X1G7|A0A087X1G7_HUMAN
GTLVQTKGTGASGSFK	40.35	1537.81	16	4.7	769.916	75.57													11400000	1260000		6070000			9	24466	SYSMHC00007_Seq44770_QE2_LNT229.raw	4	0	0	0	0	0	0	0	0	2	1	1	0	0	0	0	0	0	0	P16402|H13_HUMAN:P10412|H14_HUMAN:P16403|H12_HUMAN:Q02539|H11_HUMAN
NHMHFQHHA	40.34	1157.49	9	3.6	579.756	47.82							23700000	12800000	4670000	23800000	24600000	484000							8	11310	SYSMHC00007_Seq44769_QE2_T98GD.raw	10	0	0	0	0	2	2	2	2	0	0	0	0	0	0	1	1	0	0	tr|A0A0A0MR51|A0A0A0MR51_HUMAN
VEHYDPTINKW	40.34	1400.67	11	7.5	701.349	103.52	16100000	5630000	34900000	66600000	33400000	121000000													4	36379	SYSMHC00007_Seq44765_QE2_U87D.raw	17	2	2	4	3	0	0	0	0	0	0	0	0	2	4	0	0	0	0	O14682|ENC1_HUMAN
TLPTDHALAEKTS	40.33	1382.7	13	2	692.361	78.11	1690000			64500000		1670000													3	24511	SYSMHC00007_Seq44764_QE2_U87D.raw	4	1	0	2	0	0	0	0	0	0	0	0	0	0	1	0	0	0	0	Q658P3|STEA3_HUMAN
PTKETIEQEKRSE	40.32	1573.79	13	4.7	525.608	74.29	7380000	2260000	5020000	39300000	9370000	6870000	12000000	6160000	1380000	8100000	8540000	1560000	10800000			6340000			5	23154	SYSMHC00007_Seq44766_QE2_T98G.raw	21	3	1	3	1	2	1	1	1	1	0	1	0	1	1	2	2	0	0	P63313|TYB10_HUMAN
AKRAKEAAEQDVEKKK	40.31	1828.02	16	0.1	610.346	46.45															188000			401000	18	10671	SYSMHC00007_Seq44779_QE2_LNT229D.raw	2	0	0	0	0	0	0	0	0	0	0	0	0	0	0	0	0	1	1	P26373|RL13_HUMAN
NEIKDSVVAGFQW	40.31	1491.74	13	4	746.878	148.28	17300000		10400000	15800000	7080000	23900000													3	58019	SYSMHC00007_Seq44764_QE2_U87D.raw	8	1	0	2	2	0	0	0	0	0	0	0	0	1	2	0	0	0	0	P13639|EF2_HUMAN
YPAGFPMGY	40.31	1001.43	9	6.9	1002.45	145													12200000	671000	1020000	16500000	14300000	28000000	18	55794	SYSMHC00007_Seq44779_QE2_LNT229D.raw	22	0	0	0	0	0	0	0	0	4	1	5	3	0	0	0	0	2	7	A1KXE4|F168B_HUMAN
ATYNKQPMY	40.31	1114.51	9	4.7	558.266	82.47													49800000	12600000	19000000	31500000	30800000	46700000	17	26132	SYSMHC00007_Seq44778_QE2_LNT229.raw	12	0	0	0	0	0	0	0	0	1	2	2	2	0	0	0	0	2	3	tr|A0A0C4DG02|A0A0C4DG02_HUMAN:Q9Y6K1|DNM3A_HUMAN
AEIGEGAYGKVF	40.3	1239.61	12	4.7	620.817	120.15	7530000		8200000	15100000	9620000	19600000													3	44340	SYSMHC00007_Seq44764_QE2_U87D.raw	5	1	0	1	1	0	0	0	0	0	0	0	0	1	1	0	0	0	0	Q00534|CDK6_HUMAN
VMIDEDMTARISM	40.3	1510.68	13	6.1	756.353	133.71												2930000							16	49356	SYSMHC00007_Seq44777_QE2_T98GD.raw	1	0	0	0	0	0	0	0	0	0	0	0	0	0	0	0	1	0	0	Q13418|ILK_HUMAN:tr|A0A0A0MTH3|A0A0A0MTH3_HUMAN
SVGGSGGGSFGDNLVT	40.3	1409.64	16	4.3	705.831	119.04		2950000	10400000	12600000	18000000	59700000	10600000	8050000	7830000	9250000	15500000	12500000	123000000	47300000	57400000	90300000	119000000	200000000	18	43907	SYSMHC00007_Seq44779_QE2_LNT229D.raw	34	0	1	1	2	1	1	1	2	4	3	3	3	2	2	1	1	2	4	P02545|LMNA_HUMAN
TAAAPMIGY	40.3	893.432	9	3.4	894.442	120.22													5200000		1490000	5190000	7130000	22300000	17	42377	SYSMHC00007_Seq44778_QE2_LNT229.raw	11	0	0	0	0	0	0	0	0	2	0	2	3	0	0	0	0	1	3	P17844|DDX5_HUMAN:tr|J3KTA4|J3KTA4_HUMAN
DNEPKFLDEPYEAIVPE	40.3	2003.94	17	4	1002.98	153.45																		4150000	18	59602	SYSMHC00007_Seq44779_QE2_LNT229D.raw	2	0	0	0	0	0	0	0	0	0	0	0	0	0	0	0	0	0	2	Q9H159|CAD19_HUMAN
EGESPPVNGTDEAAGATGD	40.28	1772.73	19	-0.7	887.374	83.7																		1470000	18	27767	SYSMHC00007_Seq44779_QE2_LNT229D.raw	2	0	0	0	0	0	0	0	0	0	0	0	0	0	0	0	0	0	2	P49006|MRP_HUMAN
KEPELLEPIPYEFM(+15.99)A	40.28	1820.89	15	5.1	911.457	156.16							1060000	732000	1290000			2790000	806000			247000	785000	4180000	5	61400	SYSMHC00007_Seq44766_QE2_T98G.raw	8	0	0	0	0	1	1	0	0	1	0	1	1	0	0	1	1	0	1	P46778|RL21_HUMAN	Oxidation (M)	M14:Oxidation (M):1000.00
KTYIPPKGETKKK	40.28	1516.9	13	1.5	506.641	46.53													8130000	2620000	2760000	8180000	13800000	9020000	11	10832	SYSMHC00007_Seq44772_QE2_LNT229D.raw	6	0	0	0	0	0	0	0	0	1	1	1	1	0	0	0	0	1	1	B2RPK0|HGB1A_HUMAN:P09429|HMGB1_HUMAN:tr|Q5T7C4|Q5T7C4_HUMAN
HQYITKMTA	40.28	1091.54	9	2.9	546.78	73.81							14600000	8910000	3550000	13800000	17300000	952000							8	23085	SYSMHC00007_Seq44769_QE2_T98GD.raw	11	0	0	0	0	2	2	2	2	0	0	0	0	0	0	2	1	0	0	tr|H3BM42|H3BM42_HUMAN:Q92896|GSLG1_HUMAN
AIYGFGDQSNLRK	40.27	1467.75	13	2.8	490.258	100.56													16900000	10100000	7130000	6650000	650000	10200000	10	35314	SYSMHC00007_Seq44771_QE2_LNT229.raw	8	0	0	0	0	0	0	0	0	3	1	1	1	0	0	0	0	1	1	Q8NBX0|SCPDL_HUMAN
VAPEEHPVLLTEAPLNPK	40.27	1953.06	18	2.9	652.028	117.52			9370000						2450000			25800000							16	41397	SYSMHC00007_Seq44777_QE2_T98GD.raw	4	0	0	0	0	0	0	0	0	0	0	0	0	1	0	1	2	0	0	P60709|ACTB_HUMAN:P63261|ACTG_HUMAN
SHSMRYFFTSVSRPG	40.26	1757.83	15	2.8	586.952	108.88						12200000													14	39790	SYSMHC00007_Seq44775_QE2_U87D.raw	1	0	0	0	0	0	0	0	0	0	0	0	0	0	1	0	0	0	0	tr|A0A140T9I0|A0A140T9I0_HUMAN:P01892|1A02_HUMAN:P04439|1A03_HUMAN:Q09160|1A80_HUMAN:P10314|1A32_HUMAN
KVIGQDSSEIHFK	40.26	1486.78	13	5.3	496.603	84.91													1360000	622000	321000		900000		10	28231	SYSMHC00007_Seq44771_QE2_LNT229.raw	4	0	0	0	0	0	0	0	0	1	1	0	1	0	0	0	0	1	0	P63165|SUMO1_HUMAN:tr|B8ZZN6|B8ZZN6_HUMAN
RVHDPVTAKPK	40.25	1246.71	11	3.7	416.58	47.69													23700000	10200000	6270000	27200000	39400000	14100000	10	11549	SYSMHC00007_Seq44771_QE2_LNT229.raw	11	0	0	0	0	0	0	0	0	2	1	2	2	0	0	0	0	2	2	P13995|MTDC_HUMAN
TVYNPAALKAAQK	40.25	1373.77	13	2.8	458.931	87.42													13400000	6060000	4250000	11700000	13200000	10300000	17	28330	SYSMHC00007_Seq44778_QE2_LNT229.raw	11	0	0	0	0	0	0	0	0	1	2	2	3	0	0	0	0	2	1	Q5T8P6|RBM26_HUMAN:tr|A0A087X0H9|A0A087X0H9_HUMAN
RSEAPNWATQDSGFY	40.25	1727.75	15	1.8	864.886	123.59												1730000							16	44349	SYSMHC00007_Seq44777_QE2_T98GD.raw	1	0	0	0	0	0	0	0	0	0	0	0	0	0	0	0	1	0	0	P60228|EIF3E_HUMAN
GVVYYRVQNATLAVAN	40.25	1736.92	16	5.2	869.472	124.13													701000		2250000		695000	5550000	18	46265	SYSMHC00007_Seq44779_QE2_LNT229D.raw	5	0	0	0	0	0	0	0	0	1	0	0	1	0	0	0	0	1	2	tr|F8VSL7|F8VSL7_HUMAN:P27105|STOM_HUMAN
TQAASSDSAQGSDVSLTA	40.24	1694.76	18	3.6	848.39	92.44													3160000		291000	979000	388000	1270000	18	31885	SYSMHC00007_Seq44779_QE2_LNT229D.raw	5	0	0	0	0	0	0	0	0	1	0	1	1	0	0	0	0	1	1	P04439|1A03_HUMAN:P13746|1A11_HUMAN
HLFEHILNGY	40.24	1241.62	10	5.3	621.82	128.04													9020000		916000	3340000	2040000		9	48667	SYSMHC00007_Seq44770_QE2_LNT229.raw	5	0	0	0	0	0	0	0	0	2	0	1	1	0	0	0	0	1	0	Q15061|WDR43_HUMAN
FLNPDEVHAI	40.22	1153.58	10	0.7	1154.58	122.97	43600000	37100000	103000000	121000000	81600000	74900000	288000000	320000000	217000000	296000000	489000000	507000000							8	46347	SYSMHC00007_Seq44769_QE2_T98GD.raw	23	2	2	2	1	2	2	3	3	0	0	0	0	1	1	2	2	0	0	Q9H4H8|FA83D_HUMAN:tr|A0A087WXK8|A0A087WXK8_HUMAN
PKFEVIEKPQA	40.21	1284.71	11	4.5	643.364	95.31			54700000			120000000			6060000			83800000		891000	68700000			89700000	17	31804	SYSMHC00007_Seq44778_QE2_LNT229.raw	17	0	0	0	0	0	0	0	0	0	1	0	0	3	4	1	3	3	2	P18859|ATP5J_HUMAN
YGGGNYGPGGSGGSGGYGGRSRY	40.2	2138.92	23	-0.4	713.979	84.23	5480000		4800000	3510000		9600000							1840000	756000	10500000				17	26916	SYSMHC00007_Seq44778_QE2_LNT229.raw	8	2	0	1	0	0	0	0	0	1	1	0	0	1	1	0	0	1	0	P22626|ROA2_HUMAN
HVYDGKFLAR	40.2	1204.64	10	3.1	402.554	82.69													138000000						9	27847	SYSMHC00007_Seq44770_QE2_LNT229.raw	2	0	0	0	0	0	0	0	0	2	0	0	0	0	0	0	0	0	0	P06276|CHLE_HUMAN
TPSGTNVGSSGRSPS	40.19	1389.65	15	2.6	695.833	55.82				1830000	195000								1560000						9	15281	SYSMHC00007_Seq44770_QE2_LNT229.raw	3	0	0	1	1	0	0	0	0	1	0	0	0	0	0	0	0	0	0	P60468|SC61B_HUMAN
EPVGIYQGF	40.19	1008.49	9	6	1009.5	138.39													19800000	1480000		11600000	1230000	16200000	18	52810	SYSMHC00007_Seq44779_QE2_LNT229D.raw	13	0	0	0	0	0	0	0	0	4	2	3	1	0	0	0	0	0	3	Q05655|KPCD_HUMAN
RLQQAQKGTPMK	40.18	1384.76	12	3.7	462.596	49.86													7040000		1460000	8670000		2430000	17	11964	SYSMHC00007_Seq44778_QE2_LNT229.raw	4	0	0	0	0	0	0	0	0	1	0	1	0	0	0	0	0	1	1	tr|E7ESS4|E7ESS4_HUMAN:P05362|ICAM1_HUMAN
WAGSHSMRYFFTSVSRPGR	40.17	2228.07	19	4.1	743.7	118.11					26800000			28300000			28700000								6	42852	SYSMHC00007_Seq44767_QE2_T98G.raw	4	0	0	0	1	0	1	0	2	0	0	0	0	0	0	0	0	0	0	tr|A0A140T9I0|A0A140T9I0_HUMAN:P01892|1A02_HUMAN:P04439|1A03_HUMAN:Q09160|1A80_HUMAN:P10314|1A32_HUMAN
TAQPTQGYAQTTQAYGQ	40.17	1812.83	17	5	907.426	91.93									689000										15	30346	SYSMHC00007_Seq44776_QE2_T98G.raw	1	0	0	0	0	0	0	0	0	0	0	0	0	0	0	1	0	0	0	tr|B0QYK0|B0QYK0_HUMAN:Q01844|EWS_HUMAN
FVVDPMAEY	40.17	1069.48	9	2	1070.49	148.58													957000			1320000	1020000	7400000	18	57401	SYSMHC00007_Seq44779_QE2_LNT229D.raw	5	0	0	0	0	0	0	0	0	1	0	1	1	0	0	0	0	0	2	tr|H0Y7Z9|H0Y7Z9_HUMAN:tr|H0Y6Z7|H0Y6Z7_HUMAN:P10586|PTPRF_HUMAN:tr|H0Y4H1|H0Y4H1_HUMAN:tr|G8JL96|G8JL96_HUMAN:tr|A0A0A0MR60|A0A0A0MR60_HUMAN:Q13332|PTPRS_HUMAN:tr|Q3KPI9|Q3KPI9_HUMAN:tr|F5GWR7|F5GWR7_HUMAN:P23468|PTPRD_HUMAN
EEFELLGKAY	40.17	1197.59	10	5.7	1198.61	138.45	3190000	39700000	7090000	76600000	12600000														3	53241	SYSMHC00007_Seq44764_QE2_U87D.raw	7	1	2	2	1	0	0	0	0	0	0	0	0	1	0	0	0	0	0	Q99613|EIF3C_HUMAN:B5ME19|EIFCL_HUMAN
KLFMAQALQEYNN	40.17	1568.77	13	1.2	785.391	133.36						7900000			4310000			12200000							14	51854	SYSMHC00007_Seq44775_QE2_U87D.raw	3	0	0	0	0	0	0	0	0	0	0	0	0	0	1	1	1	0	0	O15372|EIF3H_HUMAN:tr|B3KS98|B3KS98_HUMAN
RVVDLMAHMASKE	40.16	1485.74	13	3.7	496.257	103.78												6900000							16	34949	SYSMHC00007_Seq44777_QE2_T98GD.raw	2	0	0	0	0	0	0	0	0	0	0	0	0	0	0	0	2	0	0	P04406|G3P_HUMAN
QETSFTKEAY	40.16	1202.55	10	4.6	1203.56	86.43	45500000	86300000	239000000	653000000	438000000	921000000													3	28375	SYSMHC00007_Seq44764_QE2_U87D.raw	15	2	1	3	4	0	0	0	0	0	0	0	0	2	3	0	0	0	0	tr|J3KPG2|J3KPG2_HUMAN:tr|E9PJF7|E9PJF7_HUMAN:P13693|TCTP_HUMAN:tr|Q5W0H4|Q5W0H4_HUMAN:tr|A0A0B4J2C3|A0A0B4J2C3_HUMAN
NSDTHSSTFDAGAGIALNDH	40.16	2028.88	20	4.2	677.303	108.17															759000				17	37420	SYSMHC00007_Seq44778_QE2_LNT229.raw	1	0	0	0	0	0	0	0	0	0	0	0	0	0	0	0	0	1	0	P04406|G3P_HUMAN
SHGGYGGGSGGGSSYQGKQGG	40.15	1840.77	21	1.8	614.599	53.99					131000	135000	161000				190000								14	13908	SYSMHC00007_Seq44775_QE2_U87D.raw	4	0	0	0	1	1	0	0	1	0	0	0	0	0	1	0	0	0	0	Q12906|ILF3_HUMAN
FMLPDPQNISL	40.15	1273.64	11	7.9	1274.65	167.38	18900000			5220000	4870000		14500000	11000000		36300000	23900000	5680000							16	65891	SYSMHC00007_Seq44777_QE2_T98GD.raw	14	2	0	1	1	2	2	2	2	0	0	0	0	0	0	0	2	0	0	Q8WW01|SEN15_HUMAN
LDFEQEMATAASSSS	40.15	1572.66	15	4.6	787.342	144.17													2390000	1820000	1570000	1010000	5730000	18500000	18	55422	SYSMHC00007_Seq44779_QE2_LNT229D.raw	8	0	0	0	0	0	0	0	0	1	1	1	2	0	0	0	0	1	2	P60709|ACTB_HUMAN:P63261|ACTG_HUMAN
TPGKKGAAIPAKGAKNGKN	40.14	1807.04	19	2.5	603.356	46.08							1460000	543000		2070000	889000		2390000	477000		261000			9	10619	SYSMHC00007_Seq44770_QE2_LNT229.raw	7	0	0	0	0	1	1	1	1	1	1	1	0	0	0	0	0	0	0	P19338|NUCL_HUMAN
SEMNTDKQYF	40.13	1261.53	10	2.1	631.773	98.15	1890000		6440000		5940000														4	33894	SYSMHC00007_Seq44765_QE2_U87D.raw	3	1	0	0	1	0	0	0	0	0	0	0	0	1	0	0	0	0	0	Q96D46|NMD3_HUMAN:tr|C9JA08|C9JA08_HUMAN
STNSHPILRK	40.13	1151.64	10	2.2	576.829	50.37													41300000	17600000	14300000	31800000	52300000	21000000	17	12194	SYSMHC00007_Seq44778_QE2_LNT229.raw	12	0	0	0	0	0	0	0	0	2	2	2	2	0	0	0	0	2	2	Q86XK2|FBX11_HUMAN
FATPFLVVRHQ	40.12	1313.72	11	2.4	438.916	126.11															367000			2660000	18	47180	SYSMHC00007_Seq44779_QE2_LNT229D.raw	2	0	0	0	0	0	0	0	0	0	0	0	0	0	0	0	0	1	1	P15954|COX7C_HUMAN
AIFPSPMLY	40.12	1037.53	9	5.1	1038.54	165.11													49500000	28800000	5480000	15300000	13300000	28600000	10	63324	SYSMHC00007_Seq44771_QE2_LNT229.raw	20	0	0	0	0	0	0	0	0	5	4	4	3	0	0	0	0	2	2	O95340|PAPS2_HUMAN
TVETRDGQVINETSQHHDD	40.12	2179.97	19	4.2	727.668	68.36	1590000	851000	1960000	8560000	1040000	4440000				0									3	20084	SYSMHC00007_Seq44764_QE2_U87D.raw	7	1	1	1	1	0	0	1	0	0	0	0	0	1	1	0	0	0	0	P08670|VIME_HUMAN
RQGNFFASPMLK	40.12	1394.71	12	4.4	465.914	117.53													91200000	1000000	41900000	38100000	5740000	72000000	18	43198	SYSMHC00007_Seq44779_QE2_LNT229D.raw	13	0	0	0	0	0	0	0	0	2	1	2	2	0	0	0	0	4	2	Q9H0H5|RGAP1_HUMAN
HLYDYTVKLLFK	40.11	1538.85	12	4.8	513.96	143.28													2190000					35300000	18	55017	SYSMHC00007_Seq44779_QE2_LNT229D.raw	2	0	0	0	0	0	0	0	0	1	0	0	0	0	0	0	0	0	1	O00291|HIP1_HUMAN
HESTEGKVGY	40.11	1105.5	10	4.2	553.762	56.06		3340000	4640000	13100000	13100000	12400000													3	14802	SYSMHC00007_Seq44764_QE2_U87D.raw	6	0	1	1	2	0	0	0	0	0	0	0	0	1	1	0	0	0	0	Q8WWY3|PRP31_HUMAN
TFAPVNVTTEVKSVE	40.1	1619.84	15	4.5	810.931	126.96											2450000						270000		8	48231	SYSMHC00007_Seq44769_QE2_T98GD.raw	2	0	0	0	0	0	0	0	1	0	0	0	1	0	0	0	0	0	0	P68104|EF1A1_HUMAN:Q5VTE0|EF1A3_HUMAN
AVAGGDEQVAMK	40.1	1174.57	12	1.4	588.291	73.02													10800000	5250000	8170000	8430000	12500000	16300000	17	21966	SYSMHC00007_Seq44778_QE2_LNT229.raw	8	0	0	0	0	0	0	0	0	1	1	1	1	0	0	0	0	2	2	tr|A6PVJ6|A6PVJ6_HUMAN
TEHYDIPKVSW	40.1	1373.66	11	2.4	687.84	126.07	24500000		5100000			43800000													13	46357	SYSMHC00007_Seq44774_QE2_U87.raw	4	1	0	0	0	0	0	0	0	0	0	0	0	1	2	0	0	0	0	tr|K7EIY1|K7EIY1_HUMAN:Q9Y421|FA32A_HUMAN
ALAEQQEKMLI	40.1	1272.67	11	3	637.347	117.1							8680000	8270000	5950000	4530000	7390000								8	43471	SYSMHC00007_Seq44769_QE2_T98GD.raw	5	0	0	0	0	1	1	1	1	0	0	0	0	0	0	1	0	0	0	tr|G5E9C5|G5E9C5_HUMAN:O76074|PDE5A_HUMAN
AIFPSPMM(+15.99)Y	40.08	1071.48	9	8.4	1072.49	149.23													16500000	3290000	966000	10500000	12400000	7690000	10	56422	SYSMHC00007_Seq44771_QE2_LNT229.raw	24	0	0	0	0	0	0	0	0	6	4	4	5	0	0	0	0	1	4	O43252|PAPS1_HUMAN	Oxidation (M)	M8:Oxidation (M):27.96
SGNFGGSRNM(+15.99)GGP	40.08	1252.53	13	5.5	627.274	62.62			1010000	1770000	1920000	2020000	1370000		1060000	697000	1010000		3550000	3970000	2450000	2490000	3320000	1470000	10	18208	SYSMHC00007_Seq44771_QE2_LNT229.raw	19	0	0	2	1	1	0	1	1	1	2	1	1	2	1	1	0	2	2	P22626|ROA2_HUMAN	Oxidation (M)	M10:Oxidation (M):1000.00
EVFPLAMNY	40.08	1082.51	9	3.8	1083.52	159.96													4270000	3670000		10800000	16700000	3680000	12	62472	SYSMHC00007_Seq44773_QE2_LNT229D.raw	13	0	0	0	0	0	0	0	0	2	2	5	3	0	0	0	0	0	1	P24385|CCND1_HUMAN:tr|H0Y8M4|H0Y8M4_HUMAN:tr|Q5T8J1|Q5T8J1_HUMAN:P30281|CCND3_HUMAN
EELLGDGHSY	40.08	1118.49	10	3.3	1119.5	98.9	143000000	369000000	932000000	1780000000	665000000	1300000000													3	34323	SYSMHC00007_Seq44764_QE2_U87D.raw	30	3	4	6	6	0	0	0	0	0	0	0	0	5	6	0	0	0	0	P28070|PSB4_HUMAN
VVYPKPEQLNH	40.08	1322.7	11	2.2	441.908	87.57													21500000	13800000	9290000	14000000	19300000	21300000	17	28395	SYSMHC00007_Seq44778_QE2_LNT229.raw	15	0	0	0	0	0	0	0	0	3	2	2	3	0	0	0	0	3	2	P56557|TM50B_HUMAN
YGGGYGSGGGSGGYGSR	40.08	1494.61	17	3.4	748.316	72.92									57200			257000						463000	18	22776	SYSMHC00007_Seq44779_QE2_LNT229D.raw	3	0	0	0	0	0	0	0	0	0	0	0	0	0	0	1	1	0	1	P51991|ROA3_HUMAN
DFIASKGVKLVSIG	40.07	1432.83	14	4.1	717.425	130.51																		2240000	18	49213	SYSMHC00007_Seq44779_QE2_LNT229D.raw	1	0	0	0	0	0	0	0	0	0	0	0	0	0	0	0	0	0	1	O43707|ACTN4_HUMAN:tr|H9KV75|H9KV75_HUMAN:P12814|ACTN1_HUMAN:Q08043|ACTN3_HUMAN
VVFAVKQYISK	40.07	1280.75	11	-2.3	641.38	112.7													2340000	2980000		1520000	893000		10	40733	SYSMHC00007_Seq44771_QE2_LNT229.raw	5	0	0	0	0	0	0	0	0	1	2	1	1	0	0	0	0	0	0	Q9NRW7|VPS45_HUMAN
TYDPTYSDF	40.07	1107.44	9	2.1	1108.45	123.54													11500000	6340000	4840000	11300000	15200000	30200000	18	45984	SYSMHC00007_Seq44779_QE2_LNT229D.raw	17	0	0	0	0	0	0	0	0	3	2	2	3	0	0	0	0	3	4	P11473|VDR_HUMAN:tr|F8VRJ4|F8VRJ4_HUMAN
NHYLSKYQA	40.06	1122.55	9	3	562.282	72.01							144000000	79700000	54400000	201000000	170000000	17800000							5	22102	SYSMHC00007_Seq44766_QE2_T98G.raw	21	0	0	0	0	3	4	4	4	0	0	0	0	0	0	3	3	0	0	Q8N4Q0|PTGR3_HUMAN
AALEEADKMFL	40.06	1236.61	11	4.1	619.313	138.7		852000		8660000	5890000	3100000			1510000			9190000							16	51818	SYSMHC00007_Seq44777_QE2_T98GD.raw	6	0	1	1	1	0	0	0	0	0	0	0	0	0	1	1	1	0	0	tr|H0YN68|H0YN68_HUMAN:Q9Y6B2|EID1_HUMAN
TSQSLTEPPDEKP	40.06	1427.68	13	5.5	714.85	81.26				2140000															3	25964	SYSMHC00007_Seq44764_QE2_U87D.raw	1	0	0	1	0	0	0	0	0	0	0	0	0	0	0	0	0	0	0	Q8NBF6|AVL9_HUMAN
HAVSIAQDDAGADD	40.05	1383.59	14	3.2	692.805	73.54			177000	427000	168000	512000													3	22411	SYSMHC00007_Seq44764_QE2_U87D.raw	4	0	0	1	1	0	0	0	0	0	0	0	0	1	1	0	0	0	0	Q14247|SRC8_HUMAN
HGIDPTGTYHGD	40.05	1268.54	12	0.6	635.279	76.27			1970000	3390000		5800000	436000		3650000		2010000	499000		1980000	2450000	4780000	6270000	14400000	15	23147	SYSMHC00007_Seq44776_QE2_T98G.raw	18	0	0	1	0	1	0	0	1	0	1	1	2	2	2	2	1	2	2	P07437|TBB5_HUMAN:P68371|TBB4B_HUMAN
KLAGHWEVALYK	40.05	1413.78	12	3.8	472.268	109.25													5950000		2350000				17	37884	SYSMHC00007_Seq44778_QE2_LNT229.raw	2	0	0	0	0	0	0	0	0	1	0	0	0	0	0	0	0	1	0	tr|H0Y7P7|H0Y7P7_HUMAN:Q9UG56|PISD_HUMAN
RVYGQPSTKHYVTS	40.03	1621.82	14	3.2	541.616	64.84													1650000	1510000					10	19215	SYSMHC00007_Seq44771_QE2_LNT229.raw	2	0	0	0	0	0	0	0	0	1	1	0	0	0	0	0	0	0	0	Q9BZR9|TRIM8_HUMAN
LEKDYEEVGVDSVEGEGEEEGEEY	40.03	2718.12	24	2.9	1360.07	120.67												1230000						804000	16	42939	SYSMHC00007_Seq44777_QE2_T98GD.raw	2	0	0	0	0	0	0	0	0	0	0	0	0	0	0	0	1	0	1	P68363|TBA1B_HUMAN:Q71U36|TBA1A_HUMAN
YLIGLDPENLAL	40.02	1329.72	12	2.1	1330.73	169.85	1430000			5280000	4440000		61600000	45400000	2930000	70600000	11200000	26100000							8	68701	SYSMHC00007_Seq44769_QE2_T98GD.raw	14	1	0	1	1	2	2	2	2	0	0	0	0	0	0	1	2	0	0	Q9UKG9|OCTC_HUMAN
VVGDRENGSDNLPSSAGSGDKPLSDPAPF	40.02	2884.35	29	1.8	962.458	118.29	5170000		12800000	803000		33100000						9020000	692000		2680000			16100000	18	43562	SYSMHC00007_Seq44779_QE2_LNT229D.raw	11	2	0	1	0	0	0	0	0	1	0	0	0	1	2	0	2	1	1	O43399|TPD54_HUMAN
FPNLVDPWTPHLY	40.01	1597.79	13	3.7	799.907	167.61																197000			11	65741	SYSMHC00007_Seq44772_QE2_LNT229D.raw	1	0	0	0	0	0	0	0	0	0	0	1	0	0	0	0	0	0	0	Q15021|CND1_HUMAN
LPYNHQHEY	40.01	1199.54	9	4.4	600.778	70.08													141000000	60900000	36000000	212000000	210000000	210000000	18	21460	SYSMHC00007_Seq44779_QE2_LNT229D.raw	22	0	0	0	0	0	0	0	0	4	4	3	4	0	0	0	0	4	3	O95864|FADS2_HUMAN
APAAEGGKDEAAGGAAAAAAE	40	1754.81	21	3.3	878.414	73.27			227000			1110000	85300		1030000									396000	18	22928	SYSMHC00007_Seq44779_QE2_LNT229D.raw	5	0	0	0	0	1	0	0	0	0	0	0	0	1	1	1	0	0	1	P29966|MARCS_HUMAN
AAFPYPMMH	40	1063.46	9	4.3	532.74	130.37													56600000	1930000	19400000	34000000	27700000	76300000	17	46751	SYSMHC00007_Seq44778_QE2_LNT229.raw	12	0	0	0	0	0	0	0	0	2	1	2	3	0	0	0	0	2	2	Q7Z6I8|CE024_HUMAN
YLMDTSGKVVTA	40	1283.64	12	7.5	642.834	104.71				3870000	2430000	2350000	10000000	7170000		11500000	7140000	2430000							8	37548	SYSMHC00007_Seq44769_QE2_T98GD.raw	10	0	0	1	1	2	1	2	1	0	0	0	0	0	1	0	1	0	0	P27694|RFA1_HUMAN
HPLPTVHPQVTY	40	1387.72	12	4.6	694.873	98.05															294000		2220000	4640000	12	34618	SYSMHC00007_Seq44773_QE2_LNT229D.raw	5	0	0	0	0	0	0	0	0	0	0	0	2	0	0	0	0	1	2	P42345|MTOR_HUMAN
RAKEAAEQDVEKK	40	1500.79	13	4.5	501.273	46.69													1110000	1640000	170000	206000			10	11038	SYSMHC00007_Seq44771_QE2_LNT229.raw	4	0	0	0	0	0	0	0	0	1	1	1	0	0	0	0	0	1	0	P26373|RL13_HUMAN
DMGEIASFDKAKLK	39.99	1551.8	14	5.2	518.275	108.88												5190000							16	37300	SYSMHC00007_Seq44777_QE2_T98GD.raw	1	0	0	0	0	0	0	0	0	0	0	0	0	0	0	0	1	0	0	P63313|TYB10_HUMAN
KRAKEAAEQDVEK	39.99	1500.79	13	2.2	501.272	46.65										640000	266000								7	10812	SYSMHC00007_Seq44768_QE2_T98GD.raw	2	0	0	0	0	0	0	1	1	0	0	0	0	0	0	0	0	0	0	P26373|RL13_HUMAN
YRQDAYDGKDYIAL	39.99	1689.8	14	3.8	564.276	116.61															3460000			9210000	18	42782	SYSMHC00007_Seq44779_QE2_LNT229D.raw	2	0	0	0	0	0	0	0	0	0	0	0	0	0	0	0	0	1	1	P04439|1A03_HUMAN:P01891|1A68_HUMAN:P13746|1A11_HUMAN:Q09160|1A80_HUMAN:P30512|1A29_HUMAN:tr|B0UXQ0|B0UXQ0_HUMAN
TEEEKNFKAF	39.99	1241.59	10	2.4	621.805	87.14	30500000	113000000	251000000	505000000	323000000	250000000													3	28709	SYSMHC00007_Seq44764_QE2_U87D.raw	23	4	4	5	3	0	0	0	0	0	0	0	0	3	4	0	0	0	0	P26373|RL13_HUMAN
GSYSSHISSK	39.98	1051.49	10	5	526.757	53.51													199000000	92600000	121000000	148000000	265000000	134000000	17	13556	SYSMHC00007_Seq44778_QE2_LNT229.raw	21	0	0	0	0	0	0	0	0	4	2	3	4	0	0	0	0	4	4	tr|A0A1B0GV02|A0A1B0GV02_HUMAN:tr|A0A1B0GWI0|A0A1B0GWI0_HUMAN:tr|A0A1B0GVV8|A0A1B0GVV8_HUMAN:tr|A0JP08|A0JP08_HUMAN:O60315|ZEB2_HUMAN:tr|H0YMD3|H0YMD3_HUMAN:P37275|ZEB1_HUMAN
FPTEVTPHAF	39.98	1144.56	10	3.3	573.287	124.53													12400000	5570000	7250000			23800000	17	44235	SYSMHC00007_Seq44778_QE2_LNT229.raw	7	0	0	0	0	0	0	0	0	2	1	0	0	0	0	0	0	2	2	P23471|PTPRZ_HUMAN
EEMPESGAGSEF	39.97	1268.49	12	0.3	1269.49	108.71			5890000		1980000	18300000													14	39701	SYSMHC00007_Seq44775_QE2_U87D.raw	5	0	0	0	1	0	0	0	0	0	0	0	0	1	3	0	0	0	0	P35269|T2FA_HUMAN
RVYIASSSGSTAIKK	39.97	1566.87	15	1.8	523.299	66															478000	3670000	4260000		11	19825	SYSMHC00007_Seq44772_QE2_LNT229D.raw	3	0	0	0	0	0	0	0	0	0	0	1	1	0	0	0	0	1	0	O75368|SH3L1_HUMAN
AGGAAQLALDKSDSHPSDALT	39.97	2023.98	21	3.3	675.67	102.73			228000												3500000				17	35071	SYSMHC00007_Seq44778_QE2_LNT229.raw	2	0	0	0	0	0	0	0	0	0	0	0	0	1	0	0	0	1	0	P49748|ACADV_HUMAN
THTKLEHSV	39.97	1050.55	9	3.2	526.282	49.8							10200000	8970000	1430000	5740000	13200000								8	12247	SYSMHC00007_Seq44769_QE2_T98GD.raw	9	0	0	0	0	2	2	2	2	0	0	0	0	0	0	1	0	0	0	Q99708|COM1_HUMAN:tr|I6L8A6|I6L8A6_HUMAN
RVYFGMQ(+.98)DGSVNMREK	39.97	1916.89	16	10.7	639.977	98.91																	69300		12	35020	SYSMHC00007_Seq44773_QE2_LNT229D.raw	1	0	0	0	0	0	0	0	0	0	0	0	1	0	0	0	0	0	0	P49247|RPIA_HUMAN	Deamidation (NQ)	Q7:Deamidation (NQ):39.44
YSNRVVDLMAHMASKE	39.97	1849.88	16	4.9	617.638	131.94															2810000				17	47435	SYSMHC00007_Seq44778_QE2_LNT229.raw	1	0	0	0	0	0	0	0	0	0	0	0	0	0	0	0	0	1	0	P04406|G3P_HUMAN
LSQPKIVKWDRDM(+15.99)	39.96	1630.85	13	6.5	816.438	91.24	13800000		42300000	11500000		14700000	39600000	8490000	10900000	16200000		47900000				6810000			5	31032	SYSMHC00007_Seq44766_QE2_T98G.raw	18	2	0	1	0	3	1	1	0	0	0	1	0	3	1	1	4	0	0	P61769|B2MG_HUMAN	Oxidation (M)	M13:Oxidation (M):1000.00
SYDPTIENTF	39.96	1185.52	10	3.4	1186.53	130.36													191000000	16900000	75400000	184000000	206000000	374000000	18	49141	SYSMHC00007_Seq44779_QE2_LNT229D.raw	25	0	0	0	0	0	0	0	0	4	4	4	4	0	0	0	0	4	5	Q15382|RHEB_HUMAN
KLYYDTDYGSK	39.95	1351.63	11	2.3	451.551	83.27													2700000	1720000	572000	2490000	3260000	838000	11	27973	SYSMHC00007_Seq44772_QE2_LNT229D.raw	12	0	0	0	0	0	0	0	0	2	2	2	2	0	0	0	0	2	2	Q9NQZ2|SAS10_HUMAN
IPIGGGTSVSY	39.94	1049.54	11	3.3	1050.55	116.08													2260000			7120000	3160000	18300000	18	42536	SYSMHC00007_Seq44779_QE2_LNT229D.raw	5	0	0	0	0	0	0	0	0	1	0	1	1	0	0	0	0	0	2	O00116|ADAS_HUMAN
ATFSSSHRYHK	39.94	1319.64	11	0.9	660.826	48.62														42300000	17100000	83500000	116000000	38200000	11	11907	SYSMHC00007_Seq44772_QE2_LNT229D.raw	9	0	0	0	0	0	0	0	0	0	1	2	2	0	0	0	0	2	2	O94979|SC31A_HUMAN:tr|D6REX3|D6REX3_HUMAN
HIPTSAPVYQQPQQQPVAQSY	39.94	2366.17	21	2.4	789.731	106.94												4730000			153000				16	36415	SYSMHC00007_Seq44777_QE2_T98GD.raw	3	0	0	0	0	0	0	0	0	0	0	0	0	0	0	0	2	1	0	tr|C9J9W2|C9J9W2_HUMAN:Q14847|LASP1_HUMAN
SHLEVAKSLSA	39.94	1140.61	11	5.4	571.317	83.6							136000000	152000000	48700000	138000000	199000000	10900000							15	26483	SYSMHC00007_Seq44776_QE2_T98G.raw	22	0	0	0	0	4	3	4	4	0	0	0	0	0	0	3	4	0	0	tr|A0A087WUL4|A0A087WUL4_HUMAN:tr|A0A087WX23|A0A087WX23_HUMAN:Q86TG7|PEG10_HUMAN
PISSGSSASSVTVTR	39.93	1434.73	15	4.2	718.376	75.75				1080000						465000	220000		3610000			2330000	1010000		9	24551	SYSMHC00007_Seq44770_QE2_LNT229.raw	6	0	0	1	0	0	0	1	1	1	0	1	1	0	0	0	0	0	0	P02545|LMNA_HUMAN
RTLPVDSSHGFSSK	39.92	1516.76	14	3	506.597	75.64													6580000	4130000	1920000	4640000	5130000	3600000	18	24033	SYSMHC00007_Seq44779_QE2_LNT229D.raw	6	0	0	0	0	0	0	0	0	1	1	1	1	0	0	0	0	1	1	Q6P4F7|RHGBA_HUMAN:tr|H3BR51|H3BR51_HUMAN
ERDALNIETAIKTKGVD	39.91	1872	17	3.7	625.008	109.35															1130000		1440000	829000	18	39725	SYSMHC00007_Seq44779_QE2_LNT229D.raw	3	0	0	0	0	0	0	0	0	0	0	0	1	0	0	0	0	1	1	P07355|ANXA2_HUMAN
FIENEEQEYVQTVK	39.91	1754.84	14	2.6	878.428	110.22	1660000			0		758000						2130000							3	39631	SYSMHC00007_Seq44764_QE2_U87D.raw	4	1	0	1	0	0	0	0	0	0	0	0	0	0	1	0	1	0	0	P04083|ANXA1_HUMAN
HPYFNDLDNQIK	39.91	1502.72	12	2.1	752.366	105.15							708000			2930000	2670000					751000	1780000		8	37758	SYSMHC00007_Seq44769_QE2_T98GD.raw	5	0	0	0	0	1	0	1	1	0	0	1	1	0	0	0	0	0	0	tr|A0A024QZP7|A0A024QZP7_HUMAN:P06493|CDK1_HUMAN
PPNPEEVKTPEEGEKQSQ	39.91	2021.95	18	8.4	674.998	74.83														3320000					10	23645	SYSMHC00007_Seq44771_QE2_LNT229.raw	3	0	0	0	0	0	0	0	0	0	3	0	0	0	0	0	0	0	0	O76087|GAGE7_HUMAN:P0CL81|GG12G_HUMAN:P0CL82|GG12I_HUMAN:Q13069|GAGE5_HUMAN:tr|A0A087X111|A0A087X111_HUMAN:P0CL80|GG12F_HUMAN:Q13067|GAGE3_HUMAN
ACYNNQQVFK	39.9	1213.55	10	5	607.788	90.09													1840000	3410000	1990000	822000			17	29509	SYSMHC00007_Seq44778_QE2_LNT229.raw	4	0	0	0	0	0	0	0	0	1	1	1	0	0	0	0	0	1	0	tr|E9PNM1|E9PNM1_HUMAN:P37268|FDFT_HUMAN
GMFDTLVKIYK	39.89	1313.71	11	5	438.911	149.89													12700000	403000	437000	8190000	8320000	5410000	17	55105	SYSMHC00007_Seq44778_QE2_LNT229.raw	15	0	0	0	0	0	0	0	0	4	2	3	3	0	0	0	0	1	2	Q9H2D1|MFTC_HUMAN
THPELDTDGDGALSEAEAQA	39.89	2025.88	20	1.3	1013.95	113.78									243000			3210000							16	39637	SYSMHC00007_Seq44777_QE2_T98GD.raw	2	0	0	0	0	0	0	0	0	0	0	0	0	0	0	1	1	0	0	P14314|GLU2B_HUMAN:tr|K7ELL7|K7ELL7_HUMAN
DHFASVHSV	39.89	997.462	9	2.2	998.471	77.34							1220000000	762000000	526000000	1560000000	1430000000	116000000							8	24735	SYSMHC00007_Seq44769_QE2_T98GD.raw	34	0	0	0	0	6	5	8	5	0	0	0	0	0	0	5	5	0	0	Q9Y547|IFT25_HUMAN
VEGQEKLHQMW	39.88	1383.66	11	1	692.838	100.02	1420000					1060000													14	35358	SYSMHC00007_Seq44775_QE2_U87D.raw	2	1	0	0	0	0	0	0	0	0	0	0	0	0	1	0	0	0	0	O60664|PLIN3_HUMAN
GTMTGMLYK	39.87	1000.47	9	2.5	1001.48	103.58													3010000000	1330000000	730000000	2350000000	2260000000	2250000000	17	35449	SYSMHC00007_Seq44778_QE2_LNT229.raw	28	0	0	0	0	0	0	0	0	5	5	5	5	0	0	0	0	4	4	O14925|TIM23_HUMAN
MLWKITDNVK	39.87	1246.67	10	1.7	624.346	118.12													94200000	749000	39400000	82700000	59100000	76900000	17	41472	SYSMHC00007_Seq44778_QE2_LNT229.raw	17	0	0	0	0	0	0	0	0	3	1	3	3	0	0	0	0	4	3	Q92754|AP2C_HUMAN
GSHSM(+15.99)RYFFTSVSRP	39.87	1773.83	15	4.4	592.285	101.5						10600000						20000000							16	33918	SYSMHC00007_Seq44777_QE2_T98GD.raw	2	0	0	0	0	0	0	0	0	0	0	0	0	0	1	0	1	0	0	tr|A0A140T9I0|A0A140T9I0_HUMAN:P01892|1A02_HUMAN:P04439|1A03_HUMAN:Q09160|1A80_HUMAN:P10314|1A32_HUMAN	Oxidation (M)	M5:Oxidation (M):1000.00
DVPKWISIMTERSVPH	39.87	1893.98	16	6.6	632.337	151.37																965000		6240000	18	58667	SYSMHC00007_Seq44779_QE2_LNT229D.raw	3	0	0	0	0	0	0	0	0	0	0	1	0	0	0	0	0	0	2	P07355|ANXA2_HUMAN
QLYDKGLVY	39.86	1097.58	9	2.9	1098.59	117.1													228000000	82500000	55800000	153000000	157000000	206000000	17	41066	SYSMHC00007_Seq44778_QE2_LNT229.raw	19	0	0	0	0	0	0	0	0	4	2	3	3	0	0	0	0	3	4	tr|A0A0A0MSX9|A0A0A0MSX9_HUMAN:P41252|SYIC_HUMAN
FHGPLLYEA	39.86	1045.52	9	4.1	1046.53	123.21							490000000	429000000	2290000	451000000	623000000	489000000							6	45301	SYSMHC00007_Seq44767_QE2_T98G.raw	20	0	0	0	0	4	4	3	4	0	0	0	0	0	0	2	3	0	0	Q9UBU8|MO4L1_HUMAN
GSNALSFSSSAGPGLLK	39.86	1591.82	17	2.9	796.92	130.36																		8930000	18	49146	SYSMHC00007_Seq44779_QE2_LNT229D.raw	1	0	0	0	0	0	0	0	0	0	0	0	0	0	0	0	0	0	1	P08729|K2C7_HUMAN
TGQMEGRFTGQ	39.85	1210.54	11	1.5	606.278	78.44							844000	433000					1430000						5	25084	SYSMHC00007_Seq44766_QE2_T98G.raw	3	0	0	0	0	1	1	0	0	1	0	0	0	0	0	0	0	0	0	Q9UN86|G3BP2_HUMAN
WYDN(+.98)EFGYSNRVVDLMAHMASKE	39.85	2762.21	23	8.1	921.752	161.99	1310000													0					10	61970	SYSMHC00007_Seq44771_QE2_LNT229.raw	2	1	0	0	0	0	0	0	0	0	1	0	0	0	0	0	0	0	0	P04406|G3P_HUMAN	Deamidation (NQ)	N4:Deamidation (NQ):71.27
TEQSQIKGYVW	39.85	1337.66	11	6.6	669.842	119.65	22000000	5780000	19200000	39200000	22500000	82000000													3	44099	SYSMHC00007_Seq44764_QE2_U87D.raw	12	2	2	2	2	0	0	0	0	0	0	0	0	2	2	0	0	0	0	Q9NZ42|PEN2_HUMAN
GM(+15.99)YLISKYIRK	39.85	1386.77	11	4.1	463.266	101.39													4560000	4790000					10	35683	SYSMHC00007_Seq44771_QE2_LNT229.raw	2	0	0	0	0	0	0	0	0	1	1	0	0	0	0	0	0	0	0	P08243|ASNS_HUMAN	Oxidation (M)	M2:Oxidation (M):1000.00
FVDKVGESNNMV	39.83	1337.63	12	5.3	669.825	96.94				8190000		12000000													3	33370	SYSMHC00007_Seq44764_QE2_U87D.raw	2	0	0	1	0	0	0	0	0	0	0	0	0	0	1	0	0	0	0	Q9Y3E0|GOT1B_HUMAN:tr|G3V1U5|G3V1U5_HUMAN
TVETRDGQVIN(+.98)ETSQ	39.83	1676.79	15	4.5	839.404	78.84	814000	1740000	1700000	9180000	7870000	2970000	698000				696000		1400000	331000		176000	594000		3	24844	SYSMHC00007_Seq44764_QE2_U87D.raw	16	1	2	2	2	1	0	0	1	1	1	1	1	1	2	0	0	0	0	P08670|VIME_HUMAN	Deamidation (NQ)	N11:Deamidation (NQ):91.37
KLALEQQQLICK	39.82	1413.8	12	8.5	472.278	106.33													95200	1030000	660000	388000			17	36607	SYSMHC00007_Seq44778_QE2_LNT229.raw	4	0	0	0	0	0	0	0	0	1	1	1	0	0	0	0	0	1	0	Q8IWX8|CHERP_HUMAN
ILFSEDSTKLFV	39.82	1397.74	12	5.5	699.883	155.61				1710000			8990000	12000000		8230000	19300000	19300000							8	62027	SYSMHC00007_Seq44769_QE2_T98GD.raw	10	0	0	1	0	1	2	2	3	0	0	0	0	0	0	0	1	0	0	Q969X6|UTP4_HUMAN:tr|H3BSH7|H3BSH7_HUMAN
AEIVEGENHTY	39.82	1260.56	11	3.3	1261.57	83.81	87000000	149000000	620000000	997000000	511000000	2190000000													14	27437	SYSMHC00007_Seq44775_QE2_U87D.raw	20	2	3	3	3	0	0	0	0	0	0	0	0	4	5	0	0	0	0	tr|Q60FE5|Q60FE5_HUMAN:P21333|FLNA_HUMAN
EEDKEEDEEEDVPGQAKDEL	39.82	2331.97	20	5.6	778.335	96.89	1060000		1980000									1210000							13	32782	SYSMHC00007_Seq44774_QE2_U87.raw	4	1	0	0	0	0	0	0	0	0	0	0	0	1	0	0	2	0	0	P27797|CALR_HUMAN
VIRSPSLLQSGAK	39.81	1354.79	13	2.4	678.405	90.2													427000000	187000000	106000000	246000000	266000000	95700000	10	30642	SYSMHC00007_Seq44771_QE2_LNT229.raw	25	0	0	0	0	0	0	0	0	3	4	5	5	0	0	0	0	5	3	tr|I3L1L3|I3L1L3_HUMAN
YMIAHITGL	39.81	1017.53	9	4.8	509.776	134.02	59100000	19000000	89700000	125000000	113000000	98500000	121000000	128000000	1330000	119000000	180000000	277000000							5	51068	SYSMHC00007_Seq44766_QE2_T98G.raw	26	3	1	1	1	3	3	3	1	0	0	0	0	3	3	1	3	0	0	P04818|TYSY_HUMAN
KLVLLTASKDSTKVAGAK	39.81	1829.1	18	4.2	610.709	82.86													4970000	1570000	1120000				9	27928	SYSMHC00007_Seq44770_QE2_LNT229.raw	3	0	0	0	0	0	0	0	0	1	1	0	0	0	0	0	0	1	0	Q96CP2|FWCH2_HUMAN
SGYQRDGYQQNF	39.79	1461.63	12	1.9	731.822	92.67			605000			1320000						447000			536000				17	30643	SYSMHC00007_Seq44778_QE2_LNT229.raw	4	0	0	0	0	0	0	0	0	0	0	0	0	1	1	0	1	1	0	tr|G3V153|G3V153_HUMAN:Q14444|CAPR1_HUMAN
RMPPPANLPSLK	39.78	1319.74	12	4.6	440.922	103.31													6240000		2110000				17	35331	SYSMHC00007_Seq44778_QE2_LNT229.raw	4	0	0	0	0	0	0	0	0	1	0	0	0	0	0	0	0	3	0	tr|E7EPN9|E7EPN9_HUMAN:Q9Y520|PRC2C_HUMAN:Q5JSZ5|PRC2B_HUMAN:P48634|PRC2A_HUMAN
EVVVTEIPKEEKDPGMGAMGGMGGGMGGGMF	39.78	3054.36	31	5.5	1019.13	147.33												0			20500000			40500000	18	56835	SYSMHC00007_Seq44779_QE2_LNT229D.raw	5	0	0	0	0	0	0	0	0	0	0	0	0	0	0	0	1	2	2	P10809|CH60_HUMAN
DGFDQNVNVKVIM(+15.99)	39.78	1493.72	13	3.6	747.869	117.39												3300000							16	41330	SYSMHC00007_Seq44777_QE2_T98GD.raw	1	0	0	0	0	0	0	0	0	0	0	0	0	0	0	0	1	0	0	P43686|PRS6B_HUMAN	Oxidation (M)	M13:Oxidation (M):1000.00
GLRPGPELIQK	39.77	1206.71	11	1.4	403.244	92.17													70700000	35000000	35800000	36300000	30600000	53000000	17	30426	SYSMHC00007_Seq44778_QE2_LNT229.raw	16	0	0	0	0	0	0	0	0	4	3	2	2	0	0	0	0	3	2	Q9BXR0|TGT_HUMAN
VMHTPPVLKK	39.77	1148.67	10	3.7	383.9	69.64															175000	874000	33200000	26100000	18	21251	SYSMHC00007_Seq44779_QE2_LNT229D.raw	5	0	0	0	0	0	0	0	0	0	0	1	1	0	0	0	0	1	2	P46013|KI67_HUMAN
KLYDLVAGSNCLK	39.76	1422.75	13	15.6	712.395	119.29													8680000	516000	10700000	8450000	0		10	43631	SYSMHC00007_Seq44771_QE2_LNT229.raw	9	0	0	0	0	0	0	0	0	1	2	2	1	0	0	0	0	3	0	P43304|GPDM_HUMAN
TIDDPTKQTKF	39.75	1292.66	11	3.8	647.34	85.31	19600000	34700000	93900000	270000000	197000000	187000000													4	27872	SYSMHC00007_Seq44765_QE2_U87D.raw	27	4	5	5	5	0	0	0	0	0	0	0	0	5	3	0	0	0	0	Q96RF0|SNX18_HUMAN
KVFDPQNDKPSK	39.75	1401.73	12	4.3	468.251	60.32													7510000	4070000	1870000	4830000	9700000	3500000	10	17180	SYSMHC00007_Seq44771_QE2_LNT229.raw	8	0	0	0	0	0	0	0	0	2	1	1	2	0	0	0	0	1	1	O15145|ARPC3_HUMAN
TVFSTSSLK	39.75	968.518	9	3.2	969.528	99.29													2980000000	1390000000	905000000	2420000000	2820000000	2450000000	17	33543	SYSMHC00007_Seq44778_QE2_LNT229.raw	27	0	0	0	0	0	0	0	0	6	4	5	5	0	0	0	0	3	4	tr|M0QY91|M0QY91_HUMAN
ALWDIETGQQTVGF	39.75	1563.76	14	4.7	782.889	167.67	11100000			6820000	7710000		3680000	3050000		11300000	8440000								8	67622	SYSMHC00007_Seq44769_QE2_T98GD.raw	7	1	0	1	1	1	1	1	1	0	0	0	0	0	0	0	0	0	0	tr|E7EP32|E7EP32_HUMAN:P62879|GBB2_HUMAN
HLWEVDVQGSKA	39.75	1367.68	12	4.8	684.852	102.03				6400000			1800000												3	35842	SYSMHC00007_Seq44764_QE2_U87D.raw	3	0	0	2	0	1	0	0	0	0	0	0	0	0	0	0	0	0	0	P04424|ARLY_HUMAN
DHASIQMNVA	39.75	1084.5	10	2.4	1085.51	92.87							354000000	284000000	223000000	378000000	398000000	66700000							8	32039	SYSMHC00007_Seq44769_QE2_T98GD.raw	16	0	0	0	0	1	2	2	3	0	0	0	0	0	0	4	4	0	0	P63220|RS21_HUMAN
HVGPFIDSY	39.72	1033.49	9	2.9	1034.5	117.79													20400000	4640000	7260000	27400000	32900000	52100000	18	43325	SYSMHC00007_Seq44779_QE2_LNT229D.raw	12	0	0	0	0	0	0	0	0	2	1	2	3	0	0	0	0	2	2	Q9UBZ4|APEX2_HUMAN
AEPGSPTAAEGEAASAASSTS	39.72	1847.8	21	2.5	924.911	95.14						2570000			3570000			769000							16	31043	SYSMHC00007_Seq44777_QE2_T98GD.raw	4	0	0	0	0	0	0	0	0	0	0	0	0	0	1	2	1	0	0	P29966|MARCS_HUMAN
AVYEGHVSCVK	39.72	1190.58	11	3.9	596.297	75.25													13600000	20000000	11300000	13200000	9750000	5730000	17	22941	SYSMHC00007_Seq44778_QE2_LNT229.raw	10	0	0	0	0	0	0	0	0	1	2	2	1	0	0	0	0	2	2	P58546|MTPN_HUMAN
WQRDGEDQTQDTEL	39.72	1719.73	14	5.2	860.879	92.61			1890000	2540000	3470000	21300000	4930000	4270000	10300000	4080000	5310000	2940000	1360000	1480000	1520000		705000	4090000	6	31032	SYSMHC00007_Seq44767_QE2_T98G.raw	18	0	0	1	1	1	1	1	1	1	2	0	1	1	2	1	2	1	1	tr|A0A140T9I0|A0A140T9I0_HUMAN:P01892|1A02_HUMAN:P04439|1A03_HUMAN:P10316|1A69_HUMAN:P01891|1A68_HUMAN:P13746|1A11_HUMAN:P30447|1A23_HUMAN:P05534|1A24_HUMAN:Q09160|1A80_HUMAN:P10314|1A32_HUMAN:P10319|1B58_HUMAN:P30490|1B52_HUMAN:P30464|1B15_HUMAN:P18465|1B57_HUMAN:P30457|1A66_HUMAN:P30512|1A29_HUMAN:tr|B0UXQ0|B0UXQ0_HUMAN:Q95604|1C17_HUMAN:Q29718|1B82_HUMAN:P30508|1C12_HUMAN:Q95365|1B38_HUMAN:P30…
SVYEGKIFTQK	39.71	1298.69	11	-1.7	650.35	91.74													14900000	2970000	2000000	12500000	4680000		10	31341	SYSMHC00007_Seq44771_QE2_LNT229.raw	7	0	0	0	0	0	0	0	0	2	1	2	1	0	0	0	0	1	0	Q8WYP5|ELYS_HUMAN
VTFEKIFSQK	39.71	1225.67	10	2	613.844	115.99													9200000		2500000	11900000	10400000	43700000	18	42499	SYSMHC00007_Seq44779_QE2_LNT229D.raw	12	0	0	0	0	0	0	0	0	2	0	2	3	0	0	0	0	2	3	P25098|ARBK1_HUMAN
NPNSPSITY	39.7	991.461	9	3.1	992.471	99.05													7480000	2670000	2010000		13500000	26500000	18	35060	SYSMHC00007_Seq44779_QE2_LNT229D.raw	8	0	0	0	0	0	0	0	0	2	1	0	1	0	0	0	0	2	2	P84090|ERH_HUMAN
LPIGDVATQY	39.7	1075.55	10	4.8	1076.57	127.41													91900000	2240000	51000000	174000000	127000000	246000000	18	47778	SYSMHC00007_Seq44779_QE2_LNT229D.raw	19	0	0	0	0	0	0	0	0	4	1	4	3	0	0	0	0	4	3	Q99832|TCPH_HUMAN
[truncated: 45,509 more rows]
[truncated: 3 more columns]

## Sheet: 4. Proteome_TEPeptides
Peptide	-10lgP	Mass	Length	ppm	m/z	RT	Area Sample 1	Area Sample 2	Area Sample 3	Area Sample 4	Area Sample 5	Area Sample 6	Area Sample 7	Area Sample 8	Area Sample 9	Area Sample 10	Area Sample 11	Area Sample 12	Area Sample 13	Area Sample 14	Area Sample 15	Area Sample 16	Area Sample 17	Area Sample 18	Area Sample 19	Area Sample 20	Area Sample 21	Area Sample 22	Area Sample 23	Area Sample 24	Area Sample 25	Area Sample 26	Area Sample 27	Area Sample 28	Area Sample 29	Area Sample 30	Area Sample 31	Area Sample 32	Area Sample 33	Area Sample 34	Area Sample 35	Area Sample 36	Area Sample 37	Area Sample 38	Area Sample 39	Area Sample 40	Area Sample 41	Area Sample 42	Fraction
[truncated: 29 more rows]
[truncated: 52 more columns]

[truncated: 2 more sheets: 5. Proteome_AllPeptides, 6. MHC_PSM_QC]
