# Supplementary material for: Transposable element expression in tumors is associated with immune infiltration and increased antigenicity
Source: Nat Commun. 2019 Nov 19;10:5228. doi: 10.1038/s41467-019-13035-2 (PMC6864081; doi:10.1038/s41467-019-13035-2)
Supplement: Supplementary file 11 — Supplementary Data 9 [file 41467_2019_13035_MOESM11_ESM.xlsx]

## Sheet: GSEA_result
Significantly enriched HALLMARK Genesets	No. genes in geneset	No. genes signif. up	Mean log2FC	Mean t	adjusted p-value
HALLMARK_INFLAMMATORY_RESPONSE	200	33	0.761003	2.69627	4.01144e-07
HALLMARK_KRAS_SIGNALING_DN	200	23	0.687813	1.30871	5.9873e-05
HALLMARK_KRAS_SIGNALING_UP	200	27	0.602292	1.73677	0.00010595
HALLMARK_MYOGENESIS	200	24	0.625898	1.74348	0.00106707
HALLMARK_TNFA_SIGNALING_VIA_NFKB	200	28	0.555249	2.40729	0.00149074
HALLMARK_ESTROGEN_RESPONSE_EARLY	200	25	0.518041	1.51207	0.00168017
HALLMARK_ESTROGEN_RESPONSE_LATE	200	25	0.559212	1.3307	0.00195136
HALLMARK_SPERMATOGENESIS	135	16	0.71968	1.17	0.00506361
HALLMARK_EPITHELIAL_MESENCHYMAL_TRANSITION	200	24	0.521346	1.86774	0.00637602
HALLMARK_ALLOGRAFT_REJECTION	200	19	0.550222	1.41599	0.0131775
HALLMARK_APOPTOSIS	161	20	0.474672	1.92337	0.0131775
HALLMARK_IL6_JAK_STAT3_SIGNALING	87	12	0.763087	2.55512	0.0134095
HALLMARK_COAGULATION	138	15	0.650629	1.94977	0.0199736
HALLMARK_APICAL_SURFACE	44	7	0.580941	1.60669	0.0317287
HALLMARK_P53_PATHWAY	200	22	0.512539	2.29605	0.0323252
